# Supplementary material for: The Effector Repertoire of the Hop Downy Mildew Pathogen Pseudoperonospora humuli
Source: Front Genet. 2020 Aug 11;11:910. doi: 10.3389/fgene.2020.00910 (PMC7432248; doi:10.3389/fgene.2020.00910)
Supplement: TABLE S1 — List of genes used for RT-qPCR and their primer sequences. [file Table_1.XLSX]

## Sheet: Sheet1
Gene ID	Gene type	Forward primer 5'-3'	Reverse primer 5'-3'
Phum_OR502AA_v1_g_18603	XLR-EER-like-No WY	GAACTTCAGAACCCAACGCA	ACTGACCCGACGAATCTTCT
Phum_OR502AA_v1_g_06904	RXLR-EER No WY	CAAGAGTGTGACAGCCATGG	ATTGTGTTCAGCCGCTTGAG
Phum_OR502AA_v1_g_05237	RXLR-No WY	TTCCGTCAAGAACTCCAACG	TTCCACGTTAAACTGAGCGC
Phum_OR502AA_v1_g_12073	QXLR-No WY	CACGACAAGAACCATGCTGT	GATAGGAGTTTGTGGCGCAG
Phum_OR502AA_v1_g_17032	QXLR-EER-WY	GGCGATGAGGAGAAAGAGGT	TCGATTGCTTGAATGTGCGT
Phum_OR502AA_v1_g_00914	Necrosis-inducing	ATCCAGATGCCCCAGTACAG	CAGTGGTGTTGAGAGCGTTC
Phum_OR502AA_v1_g_09230	Protease inhibitor Epi4	CAGCTCCAACTCCCACAAAC	ACATTCGGTCACAAAACGGG
Phum_OR502AA_v1_g_04035	Glucanase inhibitor protein	AATGCGGTCTCCCATCTCAT	CCACCATTCGACAAGCCAAA
Phum_OR502AA_v1_g_06636	Glucanase inhibitor protein	TGCCAGTCAACTCGAAGCTA	CCATCTTCGACACCAGCATG
Phum_OR502AA_v1_g_08820	Actin (reference)	TACGCGCATCTACTCCACAT	CAAGGAACCTGGCAAAAGCT
Phum_OR502AA_v1_g_18083	Glycerol-3-phosphate dehydrogenase (reference)	CGCTCGTTCTTTCTCTCAGC	ATAGCGCCCTTTAGTCCCTC
Phum_OR502AA_v1_g_00443	Ubiquitin-conjugating enzyme E2 (reference)	CATCATTTTGCCGTCCGACT	TAGCACCTTCGCCCTTTGTA
