# Supplementary material for: The Effector Repertoire of the Hop Downy Mildew Pathogen Pseudoperonospora humuli
Source: Front Genet. 2020 Aug 11;11:910. doi: 10.3389/fgene.2020.00910 (PMC7432248; doi:10.3389/fgene.2020.00910)
Supplement: TABLE S6 — Predicted apoplastic effectors in Pseudoperonospora cubensis, their annotation, SignalP HMM score, signal peptide position, and amino acid sequences. The different classes are separated in different sheets. [file Table_6.XLSX]

## Sheet: Apoplastic effectors
Gene ID	Annotation	SP HMM score	SP length	Sequence
Pcub_MSU1_v1_00002_0_43_1	Protein kinase	HMM score = 0.998	Signal peptide length = 23	MSDLTTKVLQILLVVGVLTPALAQTPSTSGEEIDDQVKAWLENYLEDGETRLFPNDIKSVWGNTIGSSLAANWKALPIVCDGKPSVQTKSSTIVANGGCPEVYTNAGVSCTCLEGYENLTEWEFYISPRQGLTSQPLSLKFGATLGLTSLVTIIAPDELTSIKIVGAADDIVTLNVTAEATGWDNYDTNNPSLIKTSALSALRKVTLENVDLYSVLDTSPDFLPLTVENLILRYANISQVTPMFLRGFTSLEILDLSYNKMHGSYERITPQMCTAYPCPLKSINLTNNGFERIPHRLFRLNQLSSLYLKNNPIENWTISSDLYERISGLENFNMNLPNDSYTCDDGSWMTTHGIRFCVLESSTASMSTESSSSSNSYLIYIMPPL
Pcub_MSU1_v1_00025_0_28_1	Conserved gene of unknown function	HMM score = 1.000	Signal peptide length = 19	MQSFVPILLLALAAVATYAQSSPDSVTAPPAPDSPSMPTELPECSAAQVNEAQIILTSNQHQEQCETALHLSAGTMLQVATASANILCDTASCITALQELYNVLPNCHYNLRGLQHSAEELLEYCGITPTNTTDSKLSSNPAELSAASNSSSKDTPSTASNTPVANSPSPESSAAVSTITVSTVLAMTIGIAALT
Pcub_MSU1_v1_00027_0_29_1	Glucanase inhibitor protein 1	HMM score = 0.997	Signal peptide length = 21	MKLASTIAAASIAIGAVATAAEDEHVQRKLIIGGKVVPASTKTYTAGLRLTEGGVSFCAGVLVSSKHVLTTMRCGTDAKYVNVGTPYVDGTEYGEVIQVASVQNHPLATNETNVHDFAMLTLKKQSNFPAISLSNANSIIEPPTLTKAMGWGNTSDPDGHPSHELRYLEMQVWNHTNCSAAYDWVGDADVCFSGASGTDLCYGDYGGPVIIEGKNGDSDDVLVGISSFVSCALPDAPSVYARVSAVIGWISKITGDTKKVKDQVK
Pcub_MSU1_v1_00040_0_24_1	Fibronectin type III domain-containing protein	HMM score = 0.979	Signal peptide length = 18	MRTALPFLLLTNLRHAHSSLVEVNRHVFVELSHVAPGNPGAATALVSWTAFDNVLQAAGGIVSVKGYEVQYAVSGSGSWTSSGASLAGFAVDLGAQATEFVPKQRVFTRADTGEIIANGEFRLTLSYEGSSPSALGGRATAGVITPPIAFDASADTMKAAIESLEQILQVQVFRKELNADGGVEWIIVFDQVDYDTDDPLPLLSLYTETLSALWTGDGDRVAIQYVRPAPSFPDTHRRMCSKECSHEVTGLEPGKSFTFRVRAKYSYDIGWSAWSASSKPLDIPATRLPRAPSAPELLVATSSAFTITWRMHRDLMQENSLFATELFPVLSFHAQQQCDDEIGWTTISERISPGLSGNKATFSTIAASLGRPPGSTCIFRVAATTANGQGPFSFPSIPF…
Pcub_MSU1_v1_00050_0_24_1	Notch2	HMM score = 0.999	Signal peptide length = 21	MQTWRIASVVALLALSQQVSAKSKADKERPGICEETEDCKAKGYQCVALQTTRSGTDTVKQCLPKVQDSDVCSGQYPGLCPTFSSGQSPYNQISSVCTYKPAEKCVNGVASSEDGVICVAGAKDPKGKAIDAIYGCVDFDTSTFEVLFGEDEATEFADNLGTASALVENCLNTNTTSNSTLLCAGQGTCVPDTVGSLNYTCRCNIGYSGDSCDVIDSNKCQLPGQCATGVCNLDTQECECAAGTTGDQCSECDSTSKEACNGKGTCSNSICKCEEGWEGLQCTKESAKKKAKSTSKKDATLDSTTASSGALSSHGIRHVAMGLAFVIALLQ
Pcub_MSU1_v1_00059_0_10_1	Conserved gene of unknown function	HMM score = 0.975	Signal peptide length = 28	MSNYLHTSMQLLYLTALLAMMNVPDSAAVCDGFDQLRLALNTNQGGLADELIACVAPLLFTPMHWLPTNQAHDFCQQEACQSAVHQLKLFPSCMWESQVPSTSDTSTLAIAQQVMRDCVAST
Pcub_MSU1_v1_00093_0_14_1	Extracellular lipase	HMM score = 0.999	Signal peptide length = 20	MRSPQVLLPTAAVLFALSFAADPPTVTVKNGSYYGVYQSTYHQDFFLGIPYAQPPVGRLRFRNPEPLNTTWTNLRNATEYSAECYGYGPDQWVLGNIISEDCLTINVVRPSGTTKDAKLPVGLWIHGGNFQQGGNLDPRYNTSHIIHEAVKAEKPFISVSINYRLHGFGFLWGTAVKEAGVGNLGLRDQRLAMHWVQENIAAFGGDPDKVTIWGESAGGWSVGYHLLAYGGRDDHLFRGAIMQSGSPAFSRLRYTSASDWDVFFDRITSAANCSSSIDKLDCLRQVPVNTLSSIFNSSTTASARFQPVIDDDYIQDTGAALLSSGKFVHVPILHGANHDEGTSFSRRGINTLEQFLSYLASRTQSEQIAAELADLYPDIPEIGIPGTLHGRPGNDTNYG…
Pcub_MSU1_v1_00096_0_15_1	Gene of unknown function	HMM score = 0.999	Signal peptide length = 21	MRPIRFLLVIVSTLLAGCTGAATTTKNELTIATTNATATIEAIEKFFAADAKLNQVVPTDEEGRLVVTSGIGARVGIEGTGAVLTANTEGSMVTVTIYNNNGLWQRFEKWWDCLFT
Pcub_MSU1_v1_00100_0_18_1	Conserved gene of unknown function	HMM score = 0.997	Signal peptide length = 17	MRLYLLLLVWMPMHGSAKGFSADDNLISEYIHVPTSCKTEVCVAGGCLFENCATPLSCKGGLCYFRTIHISASSTCAYFVSGATYSMSRGSKCKEAVCEGGACIFDRTGEASCPGGGCQFVNVKKTLGDGYCDGGGCTLQGDTHPSNLSGSLAE
Pcub_MSU1_v1_00120_0_12_1	Gene of unknown function	HMM score = 1.000	Signal peptide length = 20	MKLFTTILVAVAIATQGVAAQTANTTAPATGTTTTTSTTSTATAPTTAAVAPGATNATSPEEATAATTSTTTTTSTTNEPTTSDEPSEGLDVADEPTNGVGEMVQEGSDGSGSNTTSTYVGDESDSASDSGSMSSGAINSQSFALLPMASAAVVTLAACFF
Pcub_MSU1_v1_00120_0_15_1	ATP-binding Cassette (ABC) Superfamily	HMM score = 0.994	Signal peptide length = 19	MKFTLGLCTFLVTTISSNARPTFVARIPNGNGVTGVAALGHVNTFGGGATNVFGEAFESAGHEWTKELCQADSDRDGASNGEELGDPCCTWTAVAGFNGASSSLAQASVTHPGVANSFTESQLATMTCSGEADLDVVTSSEAVSSISSISASGSQPSTSSRIGDSSSTSGSLDNVMAPEDQSRDSPDLPLDQASPAPATSDAQQLKAFVCSFSIAALALAAS
Pcub_MSU1_v1_00122_0_13_1	Serine protease family S01A	HMM score = 0.999	Signal peptide length = 22	MKVASAFVAAFAALGVTATASTHNAQRKLVLGGTTVPEGKKPYYAGIRDTIAGKNFCGGTLIGPLHVLTSSHCTTLGVRWVSIGSHYNNGTQDGEQIKVVSVMNHPNSTEPLKYSNDFAILELERPSLAMPAKLAMADDSDFIAGATVTTIGTGRLSEGPTATASHELQRVDSTLATNKQCETDGKIELDGSMLCVAGQISKGFCDGDTGGPAFIEYSDNDADDVVVGIASWRNPRDGDVCGRGKSVPMIYSRVSFARFWIDPISASSCFA
Pcub_MSU1_v1_00123_0_12_1	Exoglucanase 1	HMM score = 0.999	Signal peptide length = 24	MTPSRSTLALAAAALALFAFRVPAQQAGTSTKEVHPSLASKQCSKTGGCVTESTSIVLDANWRWLHQVGDYKNCYSGSQWDTTLCSNPKTCAKNCALEGADYGGTYGITTSADELQLKLVTKHQYGSNVGSRVYLLDTEGSKYKQFKLLNQEFTLDVDVSKLPCGLNGALYFVQMDADGGTNRFPSNKAGANYGTGYCDAQCPHDIKFINGEANTLDWGVGSQNSGGGKYGACCAELDIWEANSMSNAFTSHPCTSEGQTRCSSPKECGNGDGNRYKGVCDKDGCDFNPFRMGNKTFYGPGPQFTIDTTRRFTIVTQFITSDNTATGDLVEIRRLFKQDDHVVTTPKSMWPGLNGINSITDAMCKTSKKLFGDQNDHAAKGGLVRMGKQMKNGMTLAMS…
Pcub_MSU1_v1_00123_0_15_1	Necrosis-inducing	HMM score = 0.983	Signal peptide length = 19	MNTWWIFVVFAATDGLVDAQTIAADKIVPFKQPKPVTTTDQSGVMFKPTLLSTTGCQSYAAIDAEGRTNEGAEPVGMLYEECEGSDHGSQVYGRAMWHKTLWAIMYAWYFPKNQPFAAGDTGHRHDWSSIVIWIDNPKVLKPRIIGVATWFDTDYKKYNPLPPGYLDGNATRVQYILDAQPNNLHHLDLATRIGGVSQDLIMWDQIPKKVQDILSKADFGENISVPFIDKNFEKNLALAWLY
Pcub_MSU1_v1_00138_0_9_1	Cysteine-rich protein	HMM score = 1.000	Signal peptide length = 21	MFKSFLLAVVLTASASSLAKAVTCADGENQMSVEGVEGVYCVLGDPCIATFSTGACPGVQEGLPFGSYCGIVASGVYGCKTYFSAQTIAPTPQVTTEAPQPITDVPVTAEPPVSEIPYTDCGTEATRVSVQGLQGSFCADEPVCVQQISTGNCPGPQDGLQFGSFCDWLNTGAYGCKPYIADNVRSNVTYDAPLDCSNNPAGNIPVSIVAGERAFCAPEPVCSGTIVGNCPKVQDGLAQDSECMLIETGVYGCVFLAST
Pcub_MSU1_v1_00145_0_10_1	Glycoside hydrolase	HMM score = 0.997	Signal peptide length = 17	MKLSIIITALFAALADGYTNPITIKGYAMFDAKTGTSFAVKGIDYYPRPNAGSLNVNNYDFFTDAHYDVWKDDIEHLAATGVNAVRLYAVDPSKSHDKFMCALRAKGMYALIDLAANCEDCAITQKAYPSCYPAHLKTRGEMIVLAFAKYDNVLAFSAGNEVNNEVGSDASVNAPCQKKFLRDMRAFIGGCKNVRKIPVGVVTADTAASKNSREINAKYYSCRTNADDKYENAEWYGLNAYQYCDSTIKKLEDAAGFRKLQTDFVDYGMTIPVMLTEYGCLNPSFPTINKYEAQRTWLQAGWLYSSSFRKVFSGGFVFEYSTEKENSKTSAWPFTAFGDGNYGLGYFDPENCDHKNVSCKYVAMPNYNNLAAQYKGINISGESSMTAFKPDRSTTPECP…
Pcub_MSU1_v1_00145_0_9_1	Glycoside hydrolase	HMM score = 0.993	Signal peptide length = 29	MNNRSSLLTMQHAATAAVALAVLLPIVQSYTNPITMKGHKMFDAKTGEPFPVKGIAYYPRPNTGELDENNIDFFTDEHEDIWRPDIEHLANSGANAVRVYAVDPSHSHDKFMCALRAKGMYALVDLGASCENCSITLDEYPACYNGALKNRGEQIISEFAQYDNVLAFSAGNEVNHIVDDAWTNAPCQKKFIRDMRTFLGKCPTLRDIPVGVVLADPDTTNNNREVNSKYYNCRTDSKDEYENAEWYGLNTYQYCDASVTKLASSGGFMKLLKDFSSFKLSIPVLLTEFGCLNPSFPTVDGFEAQRTWLQAGWIFDPTMRDVFAGGFAFEYSTENANAKDESPYPFKKHGDQNYGLGYFSPKDCDHDSVPCVYNPMPNFYNLAKQYNATDVSSEPSMDK…
Pcub_MSU1_v1_00187_0_7_1	Conserved gene of unknown function	HMM score = 0.950	Signal peptide length = 27	MKTPHRAVTLVALGSIWFTLLLDDTQAASMARAANSSAECCDTCIGKPSSAPYSYDPVIFSQCTEVSGGVCCFDCGSMGDPMYGDTVSYADDGVTAVAKTGNFVSFTWSGVENVTYVSLKKGQKKTVTPTVSDAKATKKSDTFLICARSVGTIYFRGWGSDSCREASPEHSITIEEGESGKTTCDANDVQVTMAPSLDS
Pcub_MSU1_v1_00189_0_4_1	Conserved gene of unknown function	HMM score = 1.000	Signal peptide length = 19	MWPKLTAASALLLVQGVATEECLYTVSVLDVPGVRCVPTAPCSGTYYTSGLSQGVGACPNGASCALLPLTPIMGCAVAGRSDLVYVNEDGTLSKNGRIVTLMGASESEPTSNTIDS
Pcub_MSU1_v1_00223_0_11_1	Conserved gene of unknown function	HMM score = 0.977	Signal peptide length = 21	MKTFKAAIATALVYMTSFAIADQPSDTNAADANLAMSTKPNLRGQDAPAFVVPIGAIRSVDDKGNNIVILNSNILISPSDRLQFANTIQKMLSNAPEVDPISSMSTEDLFGLLTRLATNPAARSHAAGILTAAKSGDTGALAGHVVDLLGAAPTTSMDTPVVASTDASADAPASSA
Pcub_MSU1_v1_00225_0_2_1	GPI-anchored leucine-rich lipoprotein	HMM score = 1.000	Signal peptide length = 16	MWRFIFAALLGALVQAQIRDGDEICVMSDSNSCAVDDLTVSALDSSTVIYPGGATRCAFDDFSNSSIEYKTNSTYFFQVFPAQSKSKLMLYFQGGGACIDDLTCGFGLQCMFETFSANAQPLSSGILDRSDDKNVFNDYNIVHLPYCTGDLHVGSRVTSIADNPMYALLKMPQCLGHNMTLHQVGYNNTKAVFDWAVKNYPNPEEIIISGSSAGALGAQALSALVADTWQVEKNNIRYSVLGDSYVGVLPRNYSAGKIISYYGSCKLDLKVTPKLWDQCDDNDLTVAEMISYMIEDVPAAQWLFLSSMYDTTQRYFYELMDKGILGYPFTNLMSGEDFYSNMTAIINVYKNLSDEVSTFYVNSSEHVFLTVNGYYNNATRSPGGMLLGDFLKEWLVTNS…
Pcub_MSU1_v1_00269_0_0_1	Proline-rich protein BstNI subfamily 3 precursor	HMM score = 0.993	Signal peptide length = 19	MKVYTAIVLSALAMQVVLGGSGLPIDNGVQAPPPEDVGDDSYTHTDDGKPPATGNGTGTPPPPTTPTVPGQTPATPPHGNPPPTTPTGPTAVQNPPGVGKPPAPCTPDGTPGSGPPPPVTPGGDKTNNPPPKDNTPKTPTNVDGNSPPGPVTPPAPKTPGAGPPPPAVPTGAGGPPPAGPPAGPPGA
Pcub_MSU1_v1_00315_0_0_1	Elicitin protein RAM2A	HMM score = 0.996	Signal peptide length = 21	MKCKIMIVVATAAAFVGSVAAKKCSMMDQVAAYSTLTSVSTLSSFRGCSDDSGFSLLYSTSLPTDAQHAQMCASSKCQSLISSVAALVPPDCDSTIPTSGLVLNVYGLSDSIKECSKVYNMLYAKALPNDDEVAAMCKVSDCHTLIGLVKDSHPPDCLLLIPTSSAYMNVKQLSDDFESRCDHSKEERSSTPDVPTLSHSSNVTQTEQTEQKDQKDQNKQSDQNKQSDQNKQSTPYVPAPGPNSC
Pcub_MSU1_v1_00337_0_13_1	Conserved gene of unknown function	HMM score = 0.994	Signal peptide length = 24	MQHAFSAACATAAMAAVVFNLAEAHGYISKPAAQFVDPASSTKYVKTITADVNSAFRGLKWDDRPEANAATFTSSFINAGYTSLRDMLDQQVPDCANTRMDIAPVDVSSLTAMNWQNDEEKKGFIDSHRGPCEVWIDNTMTDHQDDCVATYGSVYPASVKTDFSQCSGDCTLRFYWLALLEPKWQIYKQCVPIVNSSGAQMQVQGTVVPAGTAFSIASESDNGYQKRTLRTAEAAPMHLINNAAVNWTDTHFLRAFNPFLDE
Pcub_MSU1_v1_00343_0_6_1	Haustorium-specific membrane protein	HMM score = 1.000	Signal peptide length = 18	MVLWALLLLLAVAQIAFAKTKVAPVDEDIQLSKAYGGPGGIAFSDMQFIVLGQKLSSITLRGAKRVDAITTRVAKPSNATWDHGGSGGGEATLVLEEDEYVNAMEIHWAKKKGSTRIFFVNLTTSEGNYVSAGVKTALSDTVTAPKGFHLSGFFGRAAGEINQLGVIWTRIAAKPALLTDSMGTDWYGKKIRNWVGPTIGTPRDTACYRQTKPFSHNKNCPLGYEKGKTNCLAQCPLAYPVSCFLECIPQNDDCALEIAQKAVAALAVIVNVATAGMLGAIVTMYQGVKREFYCAANVVGVVRSLVYYLRFQQTTAPQGTVEEMAAILYQSDVVLVDLPVAICHCLGLPVSTTMVFTGVVMMIVEAIVKQVIVNGDVILSSAQNVYQLLNNATLVNSTT…
Pcub_MSU1_v1_00348_0_8_1	Glucan 1,3-beta-glucosidase	HMM score = 0.968	Signal peptide length = 22	MLRSLCYLLTIGTTTFATLTSSQVNALVTTALTSTRNHVQSRIRSGQTSSKGVNLGSWLVAEHWMTSSADFWTGAVNASHGEYTAITQAIDPNAIRSHLESHHSTFITEKDIIDIAAIGINTVRVPIGYWIVGFDHDDPSGKGEWEVYTNGTLQYLDLLITDWAKTQNVAVLLSVHAAKGSQNGADHSSPSVFGSDFWASYTENVNNTIEMVSYLAARYKDEVAFLGFGLLNEPSGGTTTETLYDYYERAYSAIRATGNECVLTVAPLLYEQSPDVLTDFMLAPAYTNVWVEWHPYFVWGYDDVLDQELVDTSVKTKLHKDVMQWKSVSSHNRLFIGEWCFATNGKFQNDTELFYEFAQAQMAVMNEAEGGWTYWSWRIYEDETTDNMWSLRAVLRDER…
Pcub_MSU1_v1_00359_0_7_1	Polysaccharide lyase	HMM score = 0.999	Signal peptide length = 18	MMRLVVLLIASYVLVTQATIGEVGLEAERDGRKLAGTQSNATQWAQNYMPGQVMTAQDEERSAIGIWPAATGTALLARPITVGPASPFDGGMRVFKRSNVAYRSGTAMTQATAVFVIQAGGTLSNAIIAGGGGIFCETNNCALVNVWFKDSIQGALYMNSGTGITTVTGGGARNVARHIIFGQASGTVVVSGGFYMENSGMLFESCGTCGPVKRGIIVDGVVNVNPTAELIRVNSNYNDRGTISKATIITNIANYPVCTRFAGGTVSQLIGSGAVPPICSYTGANVVIRSP
Pcub_MSU1_v1_00382_0_6_1	Conserved gene of unknown function	HMM score = 0.972	Signal peptide length = 19	MKIVVPITVAAVTISSVSATTAWIKALKPIKNTDSYHMKPVHMVHARAQSDAPLWNETTQAFGSKYYTTAENQFRGALDTVNTASVEGALMYVQAEGIDYSKRSSTDPTVKCNRKNWLKYIVFYDIIFAQTNETLAQYESEYGPFMSMDGGKISPVNEMISTESVSVNGNATVPELGPFV
Pcub_MSU1_v1_00383_0_4_1	Elicitin	HMM score = 1.000	Signal peptide length = 20	MKTAFVSAAALILAATSSNAAKCDLAKIESLLYPNATKGLADCENATGINIFGVNQFPTSEQVTELSQNVNCGNYLNQINQVANAESQCNVTIEGVEINFGSLIADFLTGKTGNESDSGSGSIEIPSDSASGSTGLDSSADNSGTNAASESSGSSDTLGAHALSFVACCVATTLALVLQ
Pcub_MSU1_v1_00383_0_6_1	Conserved gene of unknown function	HMM score = 0.999	Signal peptide length = 19	MVKLSSFLAALVAIFASHGNSVSFATMSSKTKAPDTNTSTNELPSLIANATTIRAKNNTKSLTVKSACVLANFQTATGDFTALNNVVPMIKMTPSIIKPYVSDPLIIENQTMSAQNISFLGTTFEAIPTINWLNVSGITAVAPMPVNVTSSNRLRMGVEFTGTVTFNGTLTIRVTQPGHKWYQLCWIDLLHPIKCPPHTMTVDVTLAVNKPQFVTNIEANVYECAPEIPASVCQNLTTTTIIAGALGGNMTGVSAAIYKNFKDAKINKLLVDWNLITKLEFTFHNATRFTSRVANSLLGFSTKELNKKGDYYHLFLRSSQKFLLSLMNNIINTMLEPLFGATCL
Pcub_MSU1_v1_00411_0_9_1	Small cysteine rich protein SCR122	HMM score = 0.983	Signal peptide length = 22	MQFFSTLTGVAIASAAIAFVLAEQQVHIKLHVSPDKFHVTELGDQCAFNSCVDPTIYPCANSVCFRLNYTYGVCSDKEEEQNDPNDPKLLCPYPNPYNTKLGTLDEDSYDSYDSYASTDV
Pcub_MSU1_v1_00460_0_9_1	Glycoside hydrolase	HMM score = 0.998	Signal peptide length = 19	MSRLLVLFAASLSIRDVHSTFIDFRSVNGQITADNEPFYIKGINWFGGESIELVVQGLWPTATSIGDAMDLFVSLDINALRLPLAMDSVLDDPVVKSTQTAGSPSLAGKTYLEMLDVIVREARRRNILIMFDSHRIEASEPDFPDLAVPRDITPALQKLATRYCEDPGAWNVFAIDIKNEPKGKASWGKGDEDTDWNLQAAKIGNAVLKKCPRLLIFVQGVQTNVEGVSLKWGQAGGSLQGAKDYPVKLSNMERLVYSPHLISPGVDYKAPWWSDSSFPENMPELWDEYFGFVPKATGQAVVVGSWGAQMKDKNKKWANAVSAYLEKQSIGSFYWAFNPQSADTGGLVMDDWVTPIDERVALLAQLPTSSVDKIVAVYAKCKGTCSGNGGCEDGKCICY…
Pcub_MSU1_v1_00483_0_9_1	Mastigoneme	HMM score = 1.000	Signal peptide length = 22	MIKWWFAIALTTLLAAPSLVSGACPNKCSGHGRCGLNDVCECMQNWLGGDCSGRQCSFTRAWHDTAQGDDDAHYYKECGNRGTCDRATGECTCDAGFGGSGCRRMKCPNDCSDHGTCEFIEELASDSFHKRIGGDPGTTYQLWDQEKIMGCVCDAGYEGHDCSMRICPKGDDPLTPNQNDMIQAIILDKPGGSGYLTYYDPYGNAYTTEKITFGGSGSTFLASDDDTTCANIQTALRRLPNNVLNTVSVEPSARFYSFKRSDPTASSGYGTINKVVNDDAALFAGGGTQIKVICEVIFVSEPGTTGYQNLFDCNVGDHDDPGHHPVSAGLASGGTCLVKEVYPVAMPLGTSGLIAEDAGAYRPLTELAECSGRGACDYDTGTCECFAGHMGLACQKQEA…
Pcub_MSU1_v1_00496_0_2_1	Conserved gene of unknown function	HMM score = 0.998	Signal peptide length = 23	MQLSRLRALGVSSTFLLAQTTTAAAAAFPTNMTAIKVFDNDSCSGSPLQVVFNPTQDCIDPTPDMDCSLEAQDLGIFASADCTHNPLALSAAVFQDSPYLLVELFDPDSDCQSLEGIAAFRIDSNCHPTIDVGTSFQVNWNDVMPTFQLFTDPLCSSTPMLELNVTFNNDECLGGNMMLHVVGRPTL
Pcub_MSU1_v1_00499_0_10_1	Gene of unknown function	HMM score = 1.000	Signal peptide length = 21	MKLEVIAVAIMVALASSGVQAQTLGESVVAGNDKGANLVPESSAVNSQAMNMSTITNNDHKQQTPDDDVVGPTPDMATPGMDGDDDYLLDDANNDTTSRTPAPPSSETSGSSRIMLATGATLVAIAVGIHQRAEPLPINMRIDVDTGQLGIKTNEYLDEWEMKETQDFDDGKAIKEGSSTMCVNTAMVIDALEMYHLSKALAPCY
Pcub_MSU1_v1_00503_0_6_1	Carbohydrate-binding protein	HMM score = 0.997	Signal peptide length = 23	MKFTAIFTAAVVAVVCVLQPSTAKEQASVHLRVHSVDKEAICYISCPKGSFCTVGTTVCTKPTNFQCYNPSTGRFNENGCSHGYKCVDGRCEQNW
Pcub_MSU1_v1_00506_0_8_1	Tenascin	HMM score = 0.961	Signal peptide length = 26	MRELLSAVLVPGLIFQGLLLGQFALGLSCDGGCSGHGACLRTTGRCTCFPGFAGATCASRTCPMGAAWIDRAWEIDMAHQPAECSAMGHCNRDTGTCACESGFEGVACERLSCPNACSGNGRCLSMRDAAALQDDRNFFVSTTYTLWDADKIMGCQCDPGYTGIDCSQRECPTGDDPLTGGQFHAVQDLYCQCVGCSGTFALSFRGQVTRNLAHSALSDALKAALEALSNIYGVSLSVAPGTALCSSAGSTISITFTNNPGNLPKLQVLNNLSSGGIVTVTTSTIGTRENVYCSNHGLCEFSTGLCKCATGFTSGDGAMPPAIGRRGDCGFSTGTPTCPITSNGVCDGRGVCSAGTSYACVCNSGFAGYDCSLRECPKGAAWFDGATAPNTAHALVQCS…
Pcub_MSU1_v1_00525_0_6_1	ATP-binding Cassette (ABC) Superfamily	HMM score = 0.999	Signal peptide length = 20	MSRAALSIAVIATAAAVVNARPAYVARIPNGDEVNDVDALGHVNPEGGGPNNAFGTDFKAAGEVWSPEFCQLDSDGDGQTNGQELGDPCCEWVQNTNAVTRWSDDVSHPGDATSTSNPSLWASITCPNASSSTSSTSATSRNGTSST
Pcub_MSU1_v1_00575_0_3_1	Na-Ca exchanger/integrin-beta4	HMM score = 0.956	Signal peptide length = 27	MTRFLRLWLLAGIAFVVVFQPLKGIAAAGQGRFQFTQAVVSTTQDFGVADIVVQRSLGSDGRAAVYISTLADAGNAVAGRDYKAISNVSLVWQDGEDVEKSILLPIYNDGRPQESPKTFSLKLHDAIGATINSDRSLAQVVVVPPSNLVPGTFSFKEATMMVTEGSTLTVPVLWEAGTVSTASVRFDIVCKSACSPEDFVLLSPATQLLEWKRDDFPASVTTRARDIVFKVLDDQVYEPAESFLLRLVPVDAAEDAMVGSGTIGVIGEMLLTIAGPNNARSGTLQFDADCFPDCASITYSMIAGGAALVVIQRRNGSDGDCSVVVATQDGTALAAVDYEPFEETLSWKDGDISDRQLFVKSLDRADPRLPPRRLTLTLQNNKGALINEAHASTTYVDIT…
Pcub_MSU1_v1_00582_0_5_1	Gene of unknown function	HMM score = 0.930	Signal peptide length = 26	MPCTCFKLRWMLMILVITETVVVSDSKCNPMLVPTDADWSGVSTENEDADVFNSMDTSGKDDGDGRKACEEIALWCPSTGMVYVPDPENDCKLPPCP
Pcub_MSU1_v1_00601_0_1_1	Thrombospondin	HMM score = 0.968	Signal peptide length = 25	MFLGPSRFVVLAWALVTTVSLNAIAEQNTFGLFGGYSYGNNNPYGRPSIVQSILRPVDCQVGPWCDFSRCNPYSSSKTRRRPVIVWPLFGGAACPPLEESQPCMPQDCQVGPWSEYTECSLWGKKTRSRIVTLPSRDGGAACPALTECTPCDPIDCDVSDWTPWSICIVGKKTRTRLVTTFPQYGGAACPPLFEVQSCKKVDCAVSDWAPWKIFGRTKTRIREIMCLPDGGNPCPPLVEESPCNPIDCVVSAWSWSGACDPTTKLRKRTRSIVTAAQDSGAACPNLQETVACSACVVDPWSEFSTCNPLTGTKTRSRTVASAAVNGGADCPTLVETAPCDPIPCVVGNWSPWGTCDPKTLQRQRTRSVVTTPSYGGTVCPMLVETQMCTPVDCIVSEWS…
Pcub_MSU1_v1_00609_0_5_1	Calcium channel subunit Mid1	HMM score = 0.996	Signal peptide length = 27	MAPSSLLRRFLAVLLSLAICVFVRVLAHGEEPTNAVCRDIAKSSLSFCSMVDYMAVVDADDPTGVRFDRKAEFYYRNVDIVLQRFGCHAKYSVYGCDDCREAYKYWVCSIKFQKCGSQTVTTAQGNTELQHYTDMCDYTTVAATKSDTAQSSSSAALTCVEGSSGRYRTCLSICEDVVRKCPYVLNFQCPTAETPFFSADIATCNKLDRVTNPDRPSRPWPGTFADA
Pcub_MSU1_v1_00615_0_2_1	Gene of unknown function	HMM score = 1.000	Signal peptide length = 19	MRVCTCVFFLAAFAVSVSANAANDGTSNPGTSTTTSDREVVEDSRNNNNGALRIVGTGTTNSSLSNAGNGVNVDELKPDDNEFEIEPQPARIVTDPPSTSPPKESAGSPDTKSGGSDNFTDSTPVVTSASSSKVSAMVPTVFALVSAISYAIF
Pcub_MSU1_v1_00617_0_3_1	Endoglucanase	HMM score = 0.998	Signal peptide length = 19	MKVLLRAALIVATMAVTEASDFCGQWSKKSSGVYVIFNNLWGINTLSKAGKQCTGLTKSTGDTIAWHTRWTWHGHNKSIKSYANTALEFSPVLLSEVTSIPSTMSYKVEHSDCAVADVTYNLFTSSTPTDDRGYEIMISLATIGDASPISSTGKAIDKTTLVGNDWSLFSGRNGPMMVYTFVASKPIFNFEGDLMVFINYLVQYYGYQTNQYLLDLECGMEAFVGKNMYMNVSNYSAAINTDRGTNILTAPSKLDDDIETTYVHIISRTSSS
Pcub_MSU1_v1_00638_0_2_1	Conserved gene of unknown function	HMM score = 0.995	Signal peptide length = 22	MVSSTTKSVAIAVVILVSTAEAHNQMTLPLPTWPENFYSRNSPSGIIDPSVLPVPSGMSYNTDPNSNTEAYWTAFNASSYKSLKELVWDAQTLEPGASNECGTSIVDGVPQDLPDQIQWDAFTHAGPFEAYCDEILVFQSNNAAAEFPESPANTPYDKEKCTGASLLTSYWLGLHTTPWQVYTNCAPLTGASNSPGPSPNDDDDYGSTDDDPETDPSPNPSPNTSPNPSPNSNPSPKPNTNTGGGSPPASSKPPAKKCSPRRQRD
Pcub_MSU1_v1_00638_0_5_1	Conserved gene of unknown function	HMM score = 0.982	Signal peptide length = 24	MTKSKINSTVLIGAAALFFGSTTAHGYLGLPVVTFPNSVDKTQFVATIESATSSLSGSFSGSPADNAAAFWTAFKSSEYSSIKEFVADLGQIVVNGANIECGLTDPNAIPQPLPDELEWTHSDTEGFTSSHEGPCEAWCGDTQVFQDNNCAAHFTTAPAKMPFDKAGCLGASRLTFYWLALHSPTWQVYVNCAPLEGSSSSPSIQPNTTNSGSMEQSNTPTVTTAAPETTPASPTITTAAPVASYPPATTNEGGEDCGSFDVAGSDVNEVTSDVNTVEEDCGSSDVAGFGGDKIVGDVDAAKMELGSLDVAGSVSESSLNFHNVNDRYVTGKVQASYQGY
Pcub_MSU1_v1_00672_0_3_1	Secretory protein OPEL	HMM score = 0.993	Signal peptide length = 23	MVKVTMPWKIAVAVCLYTSAASAATEKVNFHNMCSHPIELYHSQQGSAVAKVADIATGGCFETTVTGPAHMYRHTANTSATLFEIACDGTIWHDISIIPPLPGWCSSYEDCKGGGTKTGFNVPMSVVPQSNIGMMTCRPLTCAADSKVECADAYHYPMDNTKTHSCPTGTVLDVTFCFNNDGTQSLGPQNPVQNDQQHQDEQNNPYQQDPALVDPTQTAIQQTPLDKLPVQELPLVPSVPGIQSLPSLQSVAAAPVVPGLPAVPGLPAAPGLPTVPGLPPVSRALPETNNLASTSTLQGVVDQIPLQQSLVPPPAPVGPVPAPGGQAPVPVGQTPTSPSYNPDQNPTQTALNPDQNPTQTALSPDQYGQSPYEQSSPVNGTLGEVRVTYSYIGKEAGNV…
Pcub_MSU1_v1_00673_0_0_1	Calcineurin-like phosphoesterase	HMM score = 0.985	Signal peptide length = 21	MLSPKFLTAYVGILGAFSATAMTSDPATAAYSLSAFAIGDWGAALFKASCCSRSATFNNFDLNSDDIVATLMDIEAGNTTVKPKAIIGHGDNFYWTGINSLEGRDARFATTFEEKYDGPNIRSIPWVNVLGNHDYGGSSFICSNGDENARCENTAALLQALENKFNWQAGYTSPNDNRWILRDHFYVHRIEDPVTGVSIDIFNVDTGDADIHAAKQVCCQCFGYSNNDGTTCRTVGPGHPLCANGDLDMFNACMAKFSEWGADSRAKITEQVRQSTATWKIVNSHYSPYNHYVEAGMKKWFDILQNLGVRVWLNGHAHSMKHDYSAPLGMHFVENGAGGGIQMESASGIPAYAASYVKNEWSFSGDEYGFMSLQASNEWIKLQYHTADSSWVFGQDIGT…
Pcub_MSU1_v1_00705_0_3_1	Amylopullulanase	HMM score = 0.999	Signal peptide length = 19	MQFFKLIVIAALAIATVNGQTTSTETAPTTEATTTASTTKDASATDATSTANTTETAATDYGSTSNTTDTNVSDIKTPTDSTKDSKTSGTSTDSAPPAVSDHESGSSDATQITMGAAAATVLAVSAYF
Pcub_MSU1_v1_00723_0_0_1	Gene of unknown function	HMM score = 0.999	Signal peptide length = 22	MFRKVAICTTLLVAVLSNDALAIQQGGSFTPNNGENQDDSYTTTLAAEGNPESPVSPAVATTTEKKDLHASDCNPNFPTEETVSETTRTTVLPSTPAVAPPTPANPTVVTQPTTTLTGLKNSTSNPDSTLNMESSPTDRDNNDQTAQQANTQSSTQSNSASASSIGLALVGTVAAVATVGAAVSQAKKAHDADDALETPGDSENIHIEIRSTPAGGSTIL
Pcub_MSU1_v1_00746_0_8_1	Basal body protein NBP-1	HMM score = 0.998	Signal peptide length = 19	MVKSVSFLSSVVLVAVVAADTKSTTFPGRCETTDDCKTYGSNYACVSVDTSVAGLEQLSICIPGDQVCSGRIAGLCPTFMSWPAKYRVIQPICAFVEVDNCDVQYNVTVATSSGSTDASDVTVSAANGTGTVQCYQRNFTANDESVLVNGIYQCIDKAKYVTNNGGFIKNITDTVVNSCGWNKTTQTLCSGQGTCSPNVAFAQDYECKCNAGYNSSDYCLAVKSNDCSSVSQCGTHGTCDFEKDTTSGECSCAAGAKGNQCLLCDSSASADVVCNGHGKCGSDGLCTCSSEYNGTFCSESTGVKTSSPTPSSATSAEIGISAIATLLFAIFASMK
Pcub_MSU1_v1_00762_0_8_1	Protease inhibitor Epi5	HMM score = 0.999	Signal peptide length = 20	MTKGVIILTTVAVLVSSVWARAETDEAKLHITMKNCDDNCERDYMPVCDSNGDKYDNMCLFEFAQCKNSTISAAPC
Pcub_MSU1_v1_00797_0_3_1	Polysaccharide lyase	HMM score = 0.999	Signal peptide length = 25	MLCRLLFASVTTAVILLAAASSASATKTFGYTKGSDKYIIRTGAGLTITMRESTCDITSIQYNNKELQYKSKASQINSGLGKVTSSITTLRDSKKTIRVVCKTSGLEQTYLFRPNENVIYMGTYHSSDLVLPELRFLARLDTTVVNAGITEATIEPGMKGIETEDVVSDTKGLTRSKYYSGVPFIDNAVHGVTNSDAGVYFVISDLGYETSSGGPFFRDINNKVDVSNELTFYMNSEHTRTEDYRYGFHGPYALAFTNGAAPLVSSLDFTFFQDLKLTGFVPSVKRGTIAGTITDVNNVLDTSDVVVGFSNAAAQYWTNVAAGSKTFTSPLMKAGQYTATIYKKQLAVGTATVLVNAGATVTQSISVSYNMTSEPIWRIGEWDGSPEGFMNADKIHKMH…
Pcub_MSU1_v1_00815_0_3_1	Mucin	HMM score = 0.999	Signal peptide length = 19	MRLSAILASAALYAAPSIAQSTTTTDVYYPTVLSAAGNVTGLPGGNELCGSQRVRKPWGALSSTEQALYLEATKKALDDGGVADFAAIAADSLSQAQGQYSCAFFSWHRRLLLAYESYLRDLDDRFACVTLPYYDVHTAYIQTVNGECSNMFECSGIFEAIGGAASSTDQTTMALMGANATGFAVTGTPYDDACDDKDECNYVVRDNLSNKPVPSGASFGTFQSVVASSGDYATFLQGIQYGVHNEVLDAVGGTFSTAAAAHDVLYYSWYSALDMYLHVYHLCRIGVPLTYTEIVESLEAYANATQTCGAVDGVDASTALIMRTTVNGQLVDVSQHPKLGEYFGYVGSDNWNYADIQQLGDYSYTYQLPEVLRQQVLSNNDVCTGFNRAFAATYTPLNI…
Pcub_MSU1_v1_00834_0_3_1	SCP-like extracellular protein	HMM score = 0.999	Signal peptide length = 22	MNIKGLFTLAAVALVGMANAEAEDHVARELQVTDVQSKLLTAINNRRQQKNLPDVCVNTELAAAAQSLAYNNAMTRSVSTTGTNNLTPSARYNAQGLTPSNSAVVVAAGYASVDDVLNAWTQKKSAVDDNYAYIGPGYAYNANSDYKHFWVLDFANGQNMTCQE
Pcub_MSU1_v1_00873_0_0_1	Polysaccharide lyase	HMM score = 0.997	Signal peptide length = 20	MMQTLSSIAAFVIAATLVSGLPVPDGTWPTSNGIVTFADVFTIKAGEVYDGNMQTFNRLNLTCNGQEETGTSTAVFRLEAGATLRNAIIGKDQMEGVHCDGNDCTIENVWWDDVCEDGLSIIGGSASSVSTILGGGARYADDKIIQHNGPGTVVIDGFYAQDFGKLYRSCGSCRNNPVQRFLKMSNVFADLEIIQTQRVDPNVSIVMMNENFGDEAVLTNIFIKPGAENYTECSSSLGVQRGDKPLILHNGPKDPVCQYTMEDIHLVK
Pcub_MSU1_v1_00946_0_7_1	Glycoside hydrolase	HMM score = 0.906	Signal peptide length = 24	MRPVSYYIPPLLMAASMSISGSIARPTACESASASSYLNAVLAHPDLKEQIELIAKQQLAQWYTDRESDVASLAKSVVLPICSDPSEDSNPPTVVIYGLPQKDCAHGYSTSGSNANADDYRIFLQKVADAAGKQKIVYILEPDAIGLLADGGCGNANGYAANLGVAINILSQNPNAELYLDVGYWTLSTNEQAAAVATILKAVDPSSKCKGISLNTSNYRSNAEMAATCERIAKASDREYKCIVDTSRNLVTPPSDDWCNVNWAGIGVLPTNNTGFEYISRYVWIKPPGESDGECNSQSHLTLRGPKAGAFFPEHFVQLWDNGVFVQQLGMAPINETANTTNKSTAAPPITTPKATPAATSVEQVPRDVEISSPQAQYPSNKAWCPGDQRNGNSEVQKT…
Pcub_MSU1_v1_00947_0_1_1	Glycoside hydrolase	HMM score = 0.995	Signal peptide length = 21	MLQSWLTTVFTAATLVSAVATSDSYDARAQSIVDGFSAAQLLGHMTQLTLGTVMDGATRQLNETAVRNFAKMHVGSYLNTYWDQPINGKYGYNASEFRSLIQRIQEITMEENGGHPMLYGIDSVHGANYVEGAVLFPHQINSGASFNPDLLYKIGRITARDTEAAGIPWIFGPILDISQNSMWARTHETFSEDPYLVSVMGAAIVSGLQSQNQTAACIKHFIGYSKTPTGHDRDNVWMSDFDLLNNFLPPYKAAMEAGALTVMENYISLNGEP
Pcub_MSU1_v1_00966_0_4_1	Carbohydrate-binding protein	HMM score = 1.000	Signal peptide length = 18	MRLLLTASSALTLAVTTADEYFTGEGTAYTLGHASAGNCNMMSALDFATTDYVALNNEQWSGLQNCGRCVEVSCADDRCADQNKKVTVQILDRCPECKHGDLDLSPSVFLSLTGSTPSRYKVKWKFKDCPVQSNVNYCLKGGSNNFWTAVQPTNVATGVTKLQINGKDTKMLDSAYYYVLDGAGQTQTDLSSMTITTTDLNGNTIEDTVSLSADSCTEVSIHRRHYLLQLRP
Pcub_MSU1_v1_00972_0_2_1	Glycoside hydrolase	HMM score = 0.994	Signal peptide length = 28	MLGNTPASRRLLTTILCILLSLSFSTSSIDAEELCSIIPDTYTAAMATYPELSTALNTMKDISIASWYTDRKTSQDRARMLSRMLSQCSDDTRLSIAVYGLPNKDCAAGFSTSGSVSSTKSYRAFLKELTDAVGNRKVLYVVEPDAVGLLIEDGGCGASAGYLENLKIAVAALSANVNAELYVDVGYWTLAHASSASKIATVMKQLGHSGRVKGVTINTSNYRSNQECAKYCTNFQRAMNSTDMTCIVDTSRNHNGSPTTDWCNVPTAGIGRPPTSNTGYSNLDYFMWIKPPGESDGECLGGPIAGAFFLSNFKLLWNQGYFVRELGMPRIGGAVATAAPVPNSPMPSSAITNPPSTSTGSVHTSDAPTSTIIPRNTAAPTEVPRATTGPIARWPRSPN…
Pcub_MSU1_v1_01005_0_0_1	Cellulose binding elicitor lectin (CBEL)	HMM score = 0.999	Signal peptide length = 21	MARTSIVIAAVVAVLGGTSDAACPNTDLGQCGKAASPECCPDGHYCMPWTTDYYQCLSFPTQCARQFTGYDFYGGDIKAVYGLQPGDCCATCLATSGCLAYTFLNEYSGTTACFLKAGMGQPRQVAGAISAVVDSYTIDKDHTPKRRLQGSSPRSEDIMLSMVLDNL
Pcub_MSU1_v1_01005_0_7_1	Conserved gene of unknown function	HMM score = 0.996	Signal peptide length = 19	MRTFAPIVFVATATAVAFAQSSTDLPPASESSSMTEELAAIVECSTTQLNEAQGVLTTNRRQEQCETALNLAAGTMLQVTTVTAESMCDIASCKAALQELYNALPNCRYNLWGLQHSAQQLLEHCGITPTNTTNLKSNTNPPTWSVASKPPSSDEVTSSTVNDTAAASTSPPESSAAVSATTVSAVLAMTVGIASAFLT
Pcub_MSU1_v1_01010_0_3_1	SCP-like extracellular protein	HMM score = 0.995	Signal peptide length = 22	MVFISKTLLALVFAIGAVPSASFNVNVSIDESRVLYGSSNQYATAMLAQVNKQRAIKGLDPLCMNNKLTAASQRHSNDMAAKNFMSHTGSDGSTMVKRVTASGYKWTKLAENVAAGQSSVDTVMAAWMKSSGHRANILGDYTMFGTAYAYGSATKYKHYWTQNFGSSTTEKCNGNAENMETPPPSMNETAESTGNASVVLPNELPPVENACATTSY
Pcub_MSU1_v1_01061_0_19_1	Elicitin RAL1B	HMM score = 1.000	Signal peptide length = 19	MKFTAIFSAAAALVAVTNAATPVTETGAVAPATQTDAAAPATGTDTVSCDVTALSSLLTSKTTTTCASDSGYQVTSLVAPSDAQKTIICTSPACQSIMGELQEIAPKECSVGKFRLYADLLNPLNTFCEDNGLSSGGMSSDPTDDNPTQKNTTTTEDTDEEGPTSRPPSSDDDTTQETTPSAETPSSATESSGVSMATASVGAVVVAVAITFF
Pcub_MSU1_v1_01065_0_4_1	Elicitor-like transglutaminase	HMM score = 0.975	Signal peptide length = 24	MVKIVRSAGLGAVIIAASVGSISATSLNCNPVTITEANTPLTVCNPAYGGPVDESCTTTIEIPNSERCAIGVSRETTTNARSLRRMEDASNSDVAKLEAHFGEKLELDFTTLKEQYSTGSTPKIPWPSSYWPTYQDSINVIWKSGGTSASAKYAAAYGLDPVDFMNKISADNGIDSRSGSTKCSSDADCVSLSNASVCAKRKDATSGYCTPTWYGICHAWAPAALLEDEPTCDVVKNGQTFHVMDIKALITDVYDNSAIPTVFTGARFNGPDNPVSMDSYGRYTDDARRDLGAGFFHIAMTNILGKYKQSFIVDVTAGTQVWNQPVRSYDVKAIELVDVKQASQQHFGTSTYPFNAEMVYLAYVKTTLRWVAEAYADGPLVSTQKVDTYTVSNDYEYLL…
Pcub_MSU1_v1_01105_0_8_1	Conserved gene of unknown function	HMM score = 1.000	Signal peptide length = 17	MRRLCCWTLLLVGMAEAALPVVTDVVSGTIFRTSSYVTVDQYTFSITASSAIVEIDMLSMETANNVTFSDVNADCDSAYIDPQIHLFRRLTDGSLSFIATNDDAGDDNSAYFSRGRTDGSVTSADSYLIRRLSAGSYVLAVGRYPLSQSAAAAGRSTDSINDFSPYVCMARKASYGNYKMTMNTQSTSTKSPITKRANSYIGNSCNRVSSTTTECVYALPGNIGSNILQTCSYDKTIY
Pcub_MSU1_v1_01123_0_1_1	(Fragment)	HMM score = 0.991	Signal peptide length = 18	MKPIVFVSLAAVAQTVCGHGYLSQPAATFQGGFIITGYDGILTESSDPAFQGLKWNDRPEVNTATFTSAFPKSKFATLRDLADTAVPSCGNTLTTGTPVDVSGMTSMMWQNDQEKIGFIASHHGPCEAWIINSNEATTRVFQSDDCRRDYTGYPAVISIDYASCSGDCTFIFYWLAMHEANWQVYKQCAPIVNGASTESTTAIPAIPTTSPIPSTSPISTTPPIPTTSPIPTTSPIPTTLPVPTTPANPTTPAIPTTPPVVISFTAPVVNEAASSAPVVIVPILKTEVGTVAPEKDLFIDSSKCIHRQRRLVPNLRAQTLI
Pcub_MSU1_v1_01143_0_5_1	Alkaline phosphatase	HMM score = 0.999	Signal peptide length = 20	MPSLTCVLALCATTVTFANAALRHEYKTVDVDYNYDEDKGAPRSLIMMIPDGTGPNIFTLARTVLDLSLRT
Pcub_MSU1_v1_01143_0_6_1	Alkaline phosphatase	HMM score = 0.992	Signal peptide length = 20	MPSLTRVLALCATTVTFASAALRHEYKTIDVDYNYDEDKGAPRSLIMMIPDGTGPNVFTLARTVLDPSLRT
Pcub_MSU1_v1_01184_0_0_1	Gene of unknown function	HMM score = 0.998	Signal peptide length = 21	MKFFTAILFAAAIATHNVAIAQTDSNATVSTTGSAVTVTDIEDASTTQDMSSNTGDLLVEIDGTASSGETPMLAGSGSTSSGSGNGPTNVGDESAASSGAVSIQSITLTASTLVAGLAAALFY
Pcub_MSU1_v1_01184_0_5_1	Gene of unknown function	HMM score = 0.999	Signal peptide length = 19	MKLFTPLVLTIAIAAVTTAQNLTNSSLSTISPVSVSLEGSSAVGNPESTDNTLLDSDTTSSDSDFGSSASIDTDSIDVGDSLSTADSNGSEDLNIEISSLDEDTGSSSDSQADDTTSDSFDSSMDSQSGSGTTSMRLQSVAVLTTATVIMAALL
Pcub_MSU1_v1_01269_0_6_1	Conserved gene of unknown function	HMM score = 0.992	Signal peptide length = 22	MSCQQPMLLFGLLLVTITSVASQLAGGPVVSGNFQTTMQSQMLPSKSNAMSSSLPGTVQGSTIIAGNRASKSSDESSNAGVTTISASGGSGYGSESGSWGMDSESGSSSLEYECDCRSIRRVSLMGASDYCLAPSAALSSKCGNVDLGESGACPMTGAQPCSSKGHVLANDSFCALDNKDETYKCVASKSDLEIQKKGGKKKKKSNRRQESESSMSTASPHLLLTAHQVVAIIVCAAVGVMTVV
Pcub_MSU1_v1_01345_0_7_1	Gene of unknown function	HMM score = 1.000	Signal peptide length = 18	MRVLTCLTFAVLAAVATADVGDDLANAATNSAENIVSDATQTATDRATTAANNAVNSAIDTTANATQNTANALLNATNSQLDDPKPVSNPVGDDDDDTGGVTTSAAPSVCQSSGLVMTALAVAGLALSFA
Pcub_MSU1_v1_01358_0_2_1	Gene of unknown function	HMM score = 1.000	Signal peptide length = 19	MTSSLLVTLLACATTIAAAQNVNTTGQAGSMVADTITAPPNIDVPNGVDTAAPVPPAAAITITETPGPMWAANPASISDSGNGSVANDGDAEIPVTKKPKKVTDSSRSQAGSGPPFDDSSASMMVTTGTGTLTLAGLFGLAAML
Pcub_MSU1_v1_01365_0_2_1	Tubular mastigoneme protein	HMM score = 0.974	Signal peptide length = 27	MGGKHRMVLISGLVLVLVTLLSVPTLAECPNGCSGNGACMAKDMCNCYKNYLGNDCLDRTCPYGYAHADTPKGDIDMDQSRVTPNWILTDSQQDPAGTYEYFNPDAATNEAHFYMECSNKGLCDRSLGVCLCFDGYEGSACQRTSCPNRCSGRGTCESIRELGLKAPGTLFGNPSNKDPVVYDLWDNRLTYGCRCDPWYHGPDCLLRSCKVGVDPMFLSMGTATYEAFALHVYMAASIVSWTASSASGPPENFVRLRLFDYHGESYITDAIPMLSDSSLTNAEANANAVAAAIKKIPNQTFKNVLCEPTGANVGSDLDGYKSTRTASTLGLSVVCQLYENPGKLRTPEVASFGFNGVVDPTKKFAKLISMEKGMDNEWFTQDSRIVVTTQVSSTSLTVT…
Pcub_MSU1_v1_01404_0_0_1	Conserved gene of unknown function	HMM score = 0.998	Signal peptide length = 19	MKFTSNLIFAALAVTAANAGNLRAEDEDPATPVGGYKGTGTGDDYNPLDDDDLIIDLTDLFGTGSRDDEEHVKINILSLIGDGSGQIPLDNIIEAFGDEAHSGYGGFPWAKDTDDDDDYTGIKGDGTDDYGLSGKGVPGTNGGWSAGAGPTAQGDLSWLLDGSNALMEDPVLTKGGAKGDSPIFDDSTVDDYPADDPIGGKGAATKGGLFGDDDDDLDDSDPLLGASKNPTSKSGDYSWLVDDLGDDDDSIMTKGGKGAFDDDDLDDDPILTKGGKGGFSPDDDDDLDDDPILTKGGKGGFTPEDDDDLDDDPILTKGGKGGFSPVDDDDLDDDPILTKGGKGGFTPEDDDDLDDDPIMSKGTTSGKSISTLDDDVDDDVDDLEDPILVKGATNDYNSA…
Pcub_MSU1_v1_01443_0_2_1	Conserved gene of unknown function	HMM score = 0.996	Signal peptide length = 23	MKIIYPSAIALVCLLVQPADVSARIFTLPEKGSGPVKAERIKTAANFDAKGINMEVCPSGDCKDGKFMRLTVASLTELNAVGKEVVSVNKFKPKNSDWTDIAELEAGGVTVSSTTFVSTIAVGSTVVDFNLTAGIFQGNGTIKYGSQNLTVPAGALKFSVGMSKWPFADPLNKLTLTVKLDAKGPKGADIGKPAKKPKKSGNANVTIERVDLGDAMFMDAPTIVFLDGAEANVTNSSVVVSGDDTLFKWVFPSFKNTLYYDPVLGDESTTTENTTASAGGSESSSDDATKAPAASSASNLSLSSLMVAGLATLAYIFF
Pcub_MSU1_v1_01454_0_0_1	Conserved gene of unknown function	HMM score = 0.994	Signal peptide length = 18	MAFKTVFFAALGASLTMADNDLEMAVGTKGATVMATSGTTQFMNTEYNPDRCVLQFLSLECDDDNCGELNGYKLECVSKGLQNGKEKKMCECSAADADSCQNSASPNATSGTVAQFGECSEQAQCVDSYGYISTSQEEGPICAERLHCLKEINTTATEPASICHTCMSCIAQNDAADNQLAAAKRFNCSAICPQEILETVAERNAAGVGIADSYTVKSSNSSAKENSTTPDSTAGSGSAASALPQPHLAAILSAIVTMALVGAMN
Pcub_MSU1_v1_01483_0_5_1	Exoglucanase 1	HMM score = 1.000	Signal peptide length = 21	MSFSRSSAALAVIALSPIALAQQPGTNTPEEHPSLPLQICTKTINVPGKALQAEAEVATCLTENTSIVIDADWRAVNVVGTTDRCHTDGKWNSAICATPEECARICGLEGVDYIGNHSVITTGNALSMKLVTPGHADTRVYMLDASGTRYKQFMLLNQEFTFDVDMSSLPCGSNGALYFSKMDADGGTSRYPTNTAGAAYGTGYCDA
Pcub_MSU1_v1_01513_0_1_1	Proline-rich protein BstNI subfamily 3 precursor	HMM score = 0.999	Signal peptide length = 25	MVLLRAMRGLVLMALAVALISKTQALNMGTGEVPVQRNLLLGLGPALDTDLDLSAAGLSGGEADKKQEVPPPSEPKETSPPESEAPPAPTPNAHSTPEANAPPPVQSPEMNPVTLQQAEEPPSTPARNTSPPPTPNVPSPPEAKAPSPIVPSAISTLNTVLSPALSPVTNSLTTHPSSPATPPAPPPASPPSSPPPTVPPGLPNLGLLSPTTISELATPDSSVVEPPVSNPTSPVTPPSSPPSSPPSSPPPT
Pcub_MSU1_v1_01627_0_3_1	Beta-glucan synthesis-associated protein	HMM score = 1.000	Signal peptide length = 18	MRDSVFVLLLAIVSTLHAAQTPTTSTYPTKSGIKVWVDPATSADHQTYVSSRGRKWDLVMSDEFNTKNRSFRPGEDHMWTSLEKPDGVNGALELYSHNMTSTKCDDDGTCYFYLEIRDQVNVIHVYNMYTHPPGYQDAVFYYRAAMVQSWNKFCFQGGMLEVRAQLPGAVTKESGNPDLAFGESGKVKTSKFYPTWP
Pcub_MSU1_v1_01703_0_0_1	Conserved domain protein	HMM score = 0.979	Signal peptide length = 22	MTRLLHQATAFAITTWVTIVNAQSISTNINSSIPAGIQPINFGIGCGARVEYPTFTLESDTQPRFVFPITNTLAQFISVHFTNFNLPKDDYVQLRAATAGDTETTVVQYRGGDVSGTFFSTALQTKSIVVELFTQSTDPDVGAQAVDKFLCMGFTVDSYRFLAAPANNPLSGQEEICGADESQSALCYASYTDVFKAAGAVARLLIHKANGSFFCTGWLVGNEGHLITNNHCISTQAHASNTEFEFNAQGATCSTNCNTGWACGGNVRARSATLIYADAALDYALVKLPINLSSEYGYLQLRETGAVLSERIYIPQHPGGWGKRIALKTENGWGTVTSLDTNGCATQQVAYMLDTQGGSSGSPVLGWSDNAVVALHHCGGCPNTAINSYKLVNDMKVRN…
Pcub_MSU1_v1_01769_0_3_1	ATP-binding Cassette (ABC) Superfamily	HMM score = 0.998	Signal peptide length = 23	MKTLTALATSALIAALMTKSTTAMPNFLDELPNGSSFNKELGHPDGDTSQFTKFALAFGKTKTWTPELCKETFPESTMTNGEAFGDPCCTWKKGGKAEHTVTAFTTTPGEKTVCAAGGGGGGGGSGSSGGAPDPNGGKGPSPDYP
Pcub_MSU1_v1_01788_0_5_1	Conserved gene of unknown function	HMM score = 0.957	Signal peptide length = 24	MEVLNKAAALANSVLAIALLGAATKLWDVAKNVPRAMDCVNMMIGSMRSVIRYVRNIQTADPSASADKILNILYQSQNVVTDLPIAVHLCMGWELPRPLDLSGRVLTSINWILLNAIAYKDDLFASWTRFKAFLIGANFTEAANRLNETEIGTLSDALKSNSTCGYELRALTDRTWNTVNQLRADNPGISEDNLRLKMQNTQLMRSDIAIATNNCMEQMIEESDEATAYKTREKVRTAFSGMINQLISKGKSDNGTSEDANQFMYVAMSKTFVSFAVSGLDLIGVMGLIVTYLQPICGPTNFIGEIDDGTDPKTLGLTTVQKAFNNSAISWTRKGDGAVIVNFMSNDTEDVTVNIKSGGKKIDEVDVKAGASAQWRSNITALGGKALYFDRWRPGFLGL…
Pcub_MSU1_v1_01844_0_1_1	GPI-anchored serine rich tenascin-like glycoprotein	HMM score = 0.994	Signal peptide length = 19	MKCTYVLAVFSTLALGVVAKEDPAYICDSDSYCDKKFPGTACIEVNNYGDVISKCTPNTAKRPACRGAQPGLCPSYQSADIGYLNAHCVFVSEEFLSLSSSGSGSERRRLMSAATNTTLASAVANSTAASSDEKAKSNSSADTDAEIEDPTATSTGSGANSLFTVTVGDEEVTGQFICLDVSDCANKAADPTTCEPTACQAPNSKEVCTYHGTCTYKNQKKITKRTCMCYAGFEGDKCEKEVSNACDVDCGAGGDCVNGECVCKAGFDGEEHDGKQGKPNQRCTRCTNDLACQNGNTCNTETGKCICGPGFTGDTCGATEDSCTTRTDCGIGACQVLTNGSSACFCPSCNPTCELCEMGIDATFDCSTCATGAATSTQSSKLLMFASLLFAVILSNFAL
Pcub_MSU1_v1_02083_0_2_1	Carbohydrate-binding protein	HMM score = 0.999	Signal peptide length = 19	MKTSTTLLAAAIAVAAISADTDVSVCRDATYRLTDSRGAICSGSGTAPTGTACPLKGDVAMTDCYSYLPSYDGAQCTAHEDAKCAIVSGDTWGCVFPSVGCATSATTPCPVTSRPDYNVSTPCPVTSRPDYNVSTPCPVTSRPDYDMKTPAPTTPCPVTSRPDYNVSTPCPVTSRPDYDMKTPAPTTPCPVTSRPDYNVSTPCPVTSRPDYDMKTPAPTT
Pcub_MSU1_v1_02136_0_4_1	Elicitin SOL13F	HMM score = 1.000	Signal peptide length = 20	MKIFALLLSLAVANSTLVLADECTLDELTAISNMYSSAAAKSCSDMTMTMRSADVCTYADCVKVMSTMLEDLPDCSTSGINIKESVQAAVDFCKTGTADMSGVFTDSSLDSSTASSDSALQTLGPSTNDKANSDTNPPATDTSSASSLGLVACSTAFAATVLFGAL
Pcub_MSU1_v1_02210_0_0_1	Conserved gene of unknown function	HMM score = 0.963	Signal peptide length = 22	MLRQVTLAAAFAQVSLIRQTSGHGNIIDPMPEGADNPYYFGGPSGIVDMPELVGAASYGDFSKATETWFTENNVESVKDFAATYAPDIAECGNTKKDGTPKALPSGGFIQHDTLGTSHPGPCEVWCGDARVFHHYNCAEKFSGQAPTSIPIDEKKCKSSSLLAFYWLALHVRPWQVYINCVALEGGGGGGGGGGGGGGGGGGDEGGSEDG
Pcub_MSU1_v1_02337_0_2_1	Carbohydrate-binding protein	HMM score = 0.995	Signal peptide length = 20	MRCWTFKAALSMLFFGSVDALKNCDGNVLVKAYEGLNVNTQLVSCMTKNNFSTALDGSMKFTAADAAAAPEPIKAICASDSCKTILSALVGSANFELTDCIVGNNIVLKSEISNLQNTCMTLAGASHETPSVAPATSKPPATGTQENQTPAPPGSQATDGQNHQD
Pcub_MSU1_v1_02356_0_4_1	Conserved gene of unknown function	HMM score = 0.971	Signal peptide length = 21	MSNSNCVVLVVFAVLFALVSGLHNDSTDSWPSLQLSFSIKRAASQIHGQSEFSVFANPIVSLGNPTSVLYDSLTTFEEDEVLYNYLLVDGIAYTSRDFRFGGGHPAVNCLEVNILPPVNLLVAALNHAKAVAVIFTSEGDAIPCSRGNTYEISMNDGIKFGLCYSGSSGFTLFGNDVDIKVEYLKKRLPIQAPRKSCKTVMTPTSVTSISKSFLTGKPILDEDRSLGATIDILMDKSCFCSTTPRPCIFIHGLGVRAEEKKNLDSHSYWGNLRGHAPCCTSIKYAKLNTLNNSWTDPLLQQKVCNRALAVSKTSNGSTISDTIIITHSMGGLIMAGAIANNTCELASSTSWVSIAAPMAGSMAADYFQESCNDQTNVFMEKYVRKKRLCPADEGIKSLV…
Pcub_MSU1_v1_02482_0_0_1	Outer membrane adhesin	HMM score = 0.984	Signal peptide length = 16	PGALCSLLALNGQAATIVVNTTDNTPGAADCSLNEALTSAQMDDGSWGNGACISGNGADTIVFDPAVFPAGSLTAIALAGHSIDLNFTTSDITIDGDQRVALDGGNASRLVSAQGSDVQLTLRGLTLRGGQTAAGEDGGAIYLDNGVTLRLERSVVQDSTAGINGGGLYSRDSTVTIVDSVFSGNQAGGQGGAIYSTGSGSLTVERSRLSGNTARTLGGGLRSGVPTTMTDSTVTGNVLVSPGSGAGVSFTLTRPRTLHGNQITNNAPGNNCGGETFTGTGNRYWPASDSSCPAAAGAIAKAPQAITFTTAPPAGARVGDTYDVAAVGGASGNPVMFAVDALTAAICSASGSTIRFQAAGTCTINASQLGDADHDAATQAVQMAAVGQGPSRVTLTSSA…
Pcub_MSU1_v1_02549_0_0_1	Conserved gene of unknown function	HMM score = 0.998	Signal peptide length = 21	MWFRATAVGLVLFATPACTTIAPQNNQARQLMAEADMWGFFDERCDCKSTPRPCLFIHGENHEGGSDELQHLPVLFGDMAEHAPCCTSIKYASMDTITNEWTGKKLQKAVCKHALSVGKSSDKTNGVIKDTIIVTHSMSALILAGAVANKECSIDSSTSWVSMSAPMNGTMASNYLQDICTDDDTQAFRKILTLLGRCPVSDAMKSLAYMGGKYSSKELNEAYMAAQKVYREHVSAAMCSESSLGIVSTYQAQYMYLGTKVDHGTNQHDGFVTFESCRGGLPASKFLTKPESPFYLSKCNHADTAFLNGDSLMFSSRKPMQWFQCVL
Pcub_MSU1_v1_02606_0_3_1	Carbohydrate esterase	HMM score = 1.000	Signal peptide length = 20	MFVSKLVASLLALPALAAHASNCKLGPSEKCSIDSLTTSSDSGSVLVYPGGNTRCAFDDYTDSITTFKSNSTYFFQVFPNQNKDKSKVLLYFQGGGACIDTDTCNFALQCQLGADALMTTTARAEKSGILDRGAKGNPFNDWNIVFLPYCTGDLFVGNKLLESSESVFNHALGNKQCLGKHQSMHLNGYNNAKAVLDWALENFPNPEQLVVGGYSAGSLGAQLWSAQIAAMWQVRKKSTKFQVLADSYAGVSPEYKSPASSLVNLYGGCDVDLNFPKSMVAECKASTATTTAMIGSLIQQVPESEWLFINSVADRTQRMFYELALSGMAGFPFTKLLDAGEFYGNLTQILDSYAQLTSLTRFNINSERHVWLDKAEYATATSLDGSILGDVLSDWLAGD…
Pcub_MSU1_v1_02615_0_1_1	Serine protease family S01A	HMM score = 0.982	Signal peptide length = 17	MKLLQLFVYASTVVASAHDYSFTEFVTEPVETSTGLTVEEESRIIGGADADILNYPYVASVRIDGVTVCAATLVAPQYLLTTAHCVKTDDVAMTASFDTEYSFGSEGESVNIIEGFKHPLYNKRKHLYKVTLLKLAKPTTKKIAALPAADGSDETVGTTATVLGWGQTKKVSNTFKLQKTDLPIISKAECSKFEPYKDRLTKDVFCAGNGKGKGSCRGDSGGPLIANNVLVGFVSWAGGQCGMTPGVYTRVSYVLEYIEDVVNGGDGLRFGRSDTSLRTKKEKSAAASVTKSAESVATTNTIDQTADSPLEFSAKHQSISVNDLTFSFDELADE
Pcub_MSU1_v1_02710_0_1_1	Conserved gene of unknown function	HMM score = 0.992	Signal peptide length = 21	MQQQLALVALIFQAIIPWTAGHGNIIVPQLEGNAENPFFVGGPAGTIEMAELVGNAPYGEYFKAVDDWFTDNQVASLKEFITTYGTDIAECGNTKKDGKPQPVPSDGFAQHDTLGNSHPGPCEIWCDSTRVFHDLNCVDTFSGQSPAKIPIDVAVCKSSSVFAFYWLALHNQPWQVYINCVALDGSGATSSGSATSTSTPKTAPVVPTEVHKTPSSKNSPAPASIPSTKCVRRHS
Pcub_MSU1_v1_02796_0_1_1	Conserved gene of unknown function	HMM score = 0.980	Signal peptide length = 20	MTGFFTSACTIAAGLAVIAASPSYVYKFEAAKAAGVEGYIQIDYDGPESSVATITTSLDFSAVDQETIAAFDGNCTKDVTSWKLHIHTKWSSSLTSDSFKQCSKAATDNHYDPLRACGPASEYIAEPECKAMSKSYTCNPGNYTANPLACEKGDLVGKFGAFDVSENPVVTTTWTDENFPLPSEYSDKWSMVLHATCGKEAPRISCAVGAETDEAIVSETTNP
Pcub_MSU1_v1_02989_0_0_1	Uncharacterized threonine-rich GPI-anchored glycoprotein PJ4664.02	HMM score = 0.995	Signal peptide length = 21	MRYGFVLIITTVCIVVSAAYARENSRSSIMQQEQPQHNVTLTTPASSGLEPLLPNNAAENTGTNNPPGVVETLPPVVNQMVGTPVYTVNDTAASVVNTMAYAVKTSTDTAATTGASTTSSVLDATTTMNSMQVPPTIVTPTDVPTNATSYTTAMAPTTTVLTNVTPYTNAMIPATTVPTNTSITTTTTSTEQSFSQTEGGTKPNVGPPTATQPLVSKNDTTADSKNENDGDSDSDDSDSNDVSSDDVSSDDVSSDDLNTYSDHSAKQHSTKKHPITERHPTTKITKSNESATLAPTSSLVLGVIDTNSGSSPANVSLLSVPEKMVVRPELPAAAEGPAQIAPVATTTITNSASSSPSIVPTLNNTSSG
Pcub_MSU1_v1_03007_0_0_1	Putative cell wall protein FLO11p	HMM score = 1.000	Signal peptide length = 19	MQLFQLLVIGALAVAAVNGQSATTTANVPATQITGTEAAASPELTGAAPAMNATTIASIGAALGTNAGAINTSTTASGTVQISGPVAAALNKLIGVAPAVNATTTEPTEAAPAMDADATNTSTIVSTTDITATDSDTMGGSNVDETDVIAIPTDTTQKTTVDPTEDSTVDSTKDSTMDSTKDSETPGTSTDSTDPS
Pcub_MSU1_v1_03012_0_4_1	Carbohydrate-binding protein	HMM score = 0.996	Signal peptide length = 22	MVTAVRFLGALLIATVAVAAVADEYFEGDGTAYTLGQVSSGNCNFMSAIPTASTHFVALNQEQWNTHGNCGRCIEVSCVDSKCTNTNETAIVQVLDRCPECEHGALDLSPTVYKQITGLDPNRLTMRWRFVDCPNPGNVKVCLKEGSNSHWIAVQPTNSLVGVKSVTVNGVTPTMLDGAYYYVTTASYADLSAVEVAITSVNGDVISGTYSLTPGKCTDTNSQFGINSTSQSPTIPATTAAPMATSAPPSTPALDPSEGSYEQDTTTGQNSQSDSPLQYNPKSPSVVTDALPPPASVSCAMIATPRSRRATPAKATPVVPTKVTPTKVKPVNVTKVTPTPVAVPTQFGDTTKCRMDGV
Pcub_MSU1_v1_03062_0_0_1	Whole genome shotgun sequence assembly, scaffold_94	HMM score = 0.955	Signal peptide length = 24	MVSFSAIVGTAAIASAYLAVPAASKDMPLPWDGRGFDLTVDKLSDKYLTHILTMRNNGTDGKVADYVSIEKNGRSPAYNRDTGVINIGVDAKAIFKEQTTFRRSELVQFVAADDDGPTFFRTSVMKEEAFLNSYVWQMIFPETHHFQIRVDATSQPHKIAYINNGTWDHKWDTVFQPGTWYNFGFSIAPAATGNGSVIGFYRSEGDKDLVLEANHTVVTAFTKSIEYHIGLLTLSDDGSQPKMNAKQDIVSYNGVSAESSVVLSAAGKTGGAGGAGGAGGAGKTGGAGAGGAGGAGGAGGAGGAGKTGGAGGGSSPSAPGSSPSTPGSKPSTPGSSPSTPGSSPSTPSTKVQSNTDKKAKSCDQ
Pcub_MSU1_v1_03162_0_2_1	Conserved gene of unknown function	HMM score = 0.996	Signal peptide length = 21	MQSSQFILTLFVAAMLRTSSTTGFDWKLEADVEFPDNNAASSLPNALRRAQTTTDLSSTELDSFGSATSASSSTASTTTETDVPTTIMVLLPDHLAPSYSGSGSVMSFNGALGDEDDDNSKSAGSGTVGGEASNAASVNMAAMLTAFTILFASMMA
Pcub_MSU1_v1_03167_0_3_1	Conserved gene of unknown function	HMM score = 0.962	Signal peptide length = 16	MRTFDLVFLVFEGLHAGVTSSAPQLWAQCRSENGTETPCGEGMICIPDSEYFGLCYTEVVDVLGQCGGLDWSVSCVNGSTCERESKEWAACKLTIGELSSAAEWQQCDFHGNGNTCDDGLTCVSDNDYHGLCVKELNCGNSVVVPAGPRIAELGAHASSRLIRIANVFPLMLTYNLITREKIPH
Pcub_MSU1_v1_03322_0_1_1	Adventurous gliding motility protein AgmQ	HMM score = 0.974	Signal peptide length = 19	MKQLFYHAVVSAVVLIVNASPFSDAHNTNSSSNLDNAAIGIGAESFGVGCNSETEYPTMTDDSTAQPRYAYLVTNPLADFISVHFKEFNLPDNDYVQVRAADPAATDKRVLQYHGNISRSDFYSDAISTTSVIVELFTKMTSSEKLRNTSDCVGFAVDHYQYLAQGSTLNGSKEEVCGADNSREASCYSGYSSVYKASNAVVRLLIKKSTGSFFCTGWLIGSEGHLITNHHCISTQAQASNTEFEFTAQGSKCSVNCAGPRWCAGSIRASYSTLIHADPTLDYALVKLPINLSWQYGYLRLRSTGAKMNERIYVPQYPAGWGKRIAMKSDNGWGSVTSLTTGGCASNQVAYYLDTQGGSSGSPVLSYYDNTVIALHHCGGCPNTAINSKNLVSDMRWRG…
Pcub_MSU1_v1_03434_0_1_1	Peptidyl-prolyl cis-trans isomerase	HMM score = 0.989	Signal peptide length = 16	MVRLLLSVTLVPALSKLRSSRPICLQSVTLHTTLGDIKIEVCCDTAPRTAENFLALCASGAYNGTKFHRNMKGFMVQGGDPTGTGKGGESIWGGAIDDEFHPQNRHNCRGIVSMANSGPNTNKQQFFITYARQPHLNNVYTIFGKYVGKVEIIYMVIDGMDTLDAMEKTPVDAKNRPLKEIVIKSVTMHANPIADM
Pcub_MSU1_v1_03492_0_0_1	Fibronectin, type III domain protein	HMM score = 0.985	Signal peptide length = 26	MSSGVFRTWVLGGIFALVTYTGSASAQLILSASHTDASCNGANNGTATAQITQNGVAPFTYSWSPSGGTNATATGLIAGNYTVTVTDNNGLQGTASTTVGQPETLSGTQSQINPVGGNNGSATVVATGGTPGYTYSWTPSGGAAATATGLAPGQYSVTITDSKACQTTLSYTLVAPAASVQSVSVPPDGTYSAGQNLQFTVTYSAPVTVTAGGTPSIPLTIGSTLRQANFVGGSNSSALTFIYTVQPGDVDANGVSLGTAIDLNGSTMTSGGTNVVLNLANVGATTGVLVNGQQNQNITFPNPGDQTFGTTPTLTATASSSLPVAFSANTTAVCTVTTGGTLTFVNTGSCTVDANQSGNASYLPASQVSQTFMVNAAAPGAPTIGNIAADDGQATVTFT…
Pcub_MSU1_v1_03659_0_0_1	Glucanase inhibitor protein 1	HMM score = 0.989	Signal peptide length = 23	MNIVSTIAAAVIAIGAVATTIEAEHVQRALIIDGGKVAVDSKPYAVSVRHSAGGNNFCTGTLIAPSLVLTSGWCGRFNPEYVAVGTRYINGTEDGEQIKVKSVLRHTVPGDSVVPVYDFTALVLESPSKYPHAALPAANAPVAINTQAKVMSWGETSSSEGVLRIVELDVLSNDACSPFALSTDVCASDVKGNGICNVEIGAPLIVEGNDGDSSDTLIGLTTVSVDCNKSPYNLFSRVSVVVEWIHSITTS
Pcub_MSU1_v1_03744_0_0_1	Aldose 1-epimerase	HMM score = 0.995	Signal peptide length = 17	MIKVAAIVSAFAACASATLETVQLFHPSGSCAEVALFGAHVVSFFTATDPKRNVFFISSESPMDGVNAITGGVSVVYPNYGNVQNFPYDGLARVSTWTLASNENATDINSPAVATFTLTSNDQTRKLWNCEFALEYMVKLHANTLEMGLNVQNTHTNPVDIEAVLFNHVYAESVLDEGVQINNLKNAKYFDLMTGTDKTETRDSVVFTEETEALYIDTLDVVNITIYAVDPAVPFVDSEVGGKRPDLAAPIVKPVARTVTISKYGAMSGSSPMYTPTDIALWNPWSELSKNLEGFGDEEYKYMVAIGPGRVSSVVTLIPGDWFTLYQNLTVSYPQ
Pcub_MSU1_v1_03747_0_1_1	Conserved gene of unknown function	HMM score = 0.998	Signal peptide length = 26	MVFVVLMRTALFLSVLFSFARHLVEGHSWIDCIDTDRSKIYDQSASYIFGGAGGNGFCAGYGAGYPGRGSGDIGPAYTYKLLKNEVEAGAPVCQNVGANAYTDWRKRLVIAPGQTAYYTYLPNGHVVKDKKGVGTQHGIYWTGQVGTSLSSTRDITPERLLIGQTLDFDDGNCGETLDTAGNPSNRAGDGKPCVGHFIVPVGTAPGIYSMVWFWTFWLDNPSDYKDQETAAGYFGAAYSTCFEVEVTASGAPPIGGETATQQT
Pcub_MSU1_v1_03770_0_0_1	Conserved gene of unknown function	HMM score = 0.972	Signal peptide length = 19	MKIVVPITVAAVTISSVSATTAWIKALKPIKNTDSYHMKPVHMVHARAQSDAPLWNETTQAFGSKYYTTAENQFRGALDTVNTASVEGALMYVQAEGIDYSKRSSTDPTVKCNRKNWLKYIVFYDIIFAQTNETLAQYESEYGPFMSMDGGKISPVNEMISTESVSVNGNATVPELGPFVGGEARDTDPRAPYPNCWWYSFPNTCPLQKWSDKTAECRASTRQGLCDFDKLPDGITCTYNYRILGYVPIDDVVGITTMTKTSGSGTYSNFNEFCLDGNVEFETNSKGEVIESIAFWNDPLNKTANAARATKVLDKYSSILSSKSSTQIESTMFEHMQALPTVANLVAENPKCYENFKECATATHGCKRDLYGQICSVCDKVASGCEVAPVGFTFPTLAK…
Pcub_MSU1_v1_03800_0_0_1	Cyst germination specific acidic repeat protein	HMM score = 1.000	Signal peptide length = 19	MSSKTLALAGLLAAGFASADVPVTVQHDATYLIPESCGLPCSGNGTEAAGTSCPKAGDVASADCHSYLLSYNGSACIAPVDAQCVLVVDDTWGCAFPQTEHASASEAEAEAGATAVYNSQGTSYDKTLDKPLGINCDVASDGGTTAGSSTTDVSESGDATSVHYGSSTTDAIKSGDDTTFGHYDSSTTGTTESGDRTSKHGTRSTKRDRASSKHHRVNTGTVDRVGSTSRYANSTTRSNGTTSDHYEVNTGTTESADATSRHSESTTENSGHTTEINGATSGHYDSSATGTIKSEGTSSGHESGGATSGHATSTTKSEGTTFGHYGDTTESESTTSRRNRSITKKDKTTLGQTTESNGATSGHHSSSTTGTATDATTGNTESVADASIHASSTTKSDGG…
Pcub_MSU1_v1_03928_0_1_1	Conserved gene of unknown function	HMM score = 1.000	Signal peptide length = 24	MRGSVICAFALLGLFQVAITSANAQGHITLNDARSVKLHVTLKRKKMRLHGVSEFDIYATPVMSADDTSVLYDGYATFVDNTLEFTYTMVDGAAYVTIKASNGIDVVRCLPVHTWTFDKILPALNGATPIPSASIGKEAVECASGNLLKTLFVGVQYAICASGKAGFTAFSSDMDISVEYLNDTLSIPKPKLAKESASCEPIEEATSLTPTALALATGTNIPSSASRMLKAESHMAMQATECECLSAQRPCLFFHGSGNDKEEAELQDTNELVSSKIGDMHGHAPCCSTIKYSVLDTQNAGWRNDTLQQSYCDQLLLMSNTSDKDAKIIDNTIVVTHSMSGVVMAGALASGKCSFSSTTSWVALSPPMTGSMASDYAMSFCKTARAPFSEGLMELIGQC…
Pcub_MSU1_v1_03973_0_1_1	Adhesin	HMM score = 0.999	Signal peptide length = 22	MKGTTSLVLTATFAALSTSVNALSASISSVAAESSASSTKQTLPATSVAFSTTKKSPKTNPSKPKTKQATVAGSFTNQQKSIWIERHNYFRVAGLPWTAGNMQRMGWDESLVNDAKVVATSCSASTTIGINVFESTSTDPSTVLEEAINAWVIEPALSNIGSVVPPAAKGDAVGAGLYNSYTQVVWASTTSVGCAMASCTGGSMVACEYSPAGNDGKSAWYVHDAQAAQCPTGTTAAQGLCVVEGDAANELIAPIPDGKWSFQVYPTFIADIMSTILEAAKSRKASRASSPRSAGTKPSSGPDTKYIPGKISSDTEQTTMDDTKPSSRSSTKQAVNNAKHTPTDNKQTPSDTKQSE
Pcub_MSU1_v1_04089_0_1_1	Feruloyl esterase	HMM score = 0.996	Signal peptide length = 26	MKYPRFPARSAAVAACASVLLAACGGDDDDAPPPAPPVASAAQQCAALAGTSVGGATLNAATLVAATATAAEFCKVTGTLHGTLNFEVQLPSTWNNKMLYAGGGGWNGSIAITPYSTSGSTAGYVLVASDGGRQGNGLDASVFLNNPTAQADFGYLSVHSVSEVAKELIRKRYGTDAAFSYFEGCSNGGREALVAATRFPTDFDGIVVRAPAYSFTELFQAFVSNGKALAAPGGRVSSTKAGLIGRTVVAQCDRLDGAADGIVSNQEACNFDPGVLRCTAGDGPDCLTDAEVSTAQTMYAELRRPDGTSIYPGWGAGGEDIGWPLWVTGTAIGGVGLQFQFGTGLVNYWVTGDPNFNPLTFDAERYRAGLQLAATTLDATPDLGPFFQQGGKMVFAHGT…
Pcub_MSU1_v1_04131_0_2_1	Conserved gene of unknown function	HMM score = 0.975	Signal peptide length = 22	MKISSYQVLLVATTALSAHGMADYTITPGTAMLVMSEGDQQFVKQWTLTDGEDTDSIDAIDLVLAGNAFISYASNLPRNVIGYVNISGNSEAVVNGVSVTKDVKDDFDIDNIIDELLGYDNKAQLNIRLGNTVTSGFLLTEIFLAIPHEVSDVTSRGSVHVVIEDNVLMKDSKISDQSIQAQDNSTVFVLAPDTDVDLRQLNLQTTGHANINYNVADVSLWQELDLKAYGSSSIKLLSSIVTTTHLSLNAAVTTSQICISADKVDTISNGIRGEKQISLPNSVMRYGTTGTFACKAPHPPARKAAKIVGVVEANLVFEALDNSLDDDNHGDDDNFDDSHEDDNNLDDNHEYDFNNLDYSHEHDFKLGNSS
Pcub_MSU1_v1_04188_0_0_1	Serine protease family S01A	HMM score = 0.989	Signal peptide length = 20	MKFSPVVALVSVLANTLTEGYTFSDTPSDLPTDSAAKRESTGLTVNAEARIFGGSEADASLFPFIVSLRENNAGDKTYCGGTLIASQYVVTAGHCVKMDEATIYASIGSAFGSGSRDGQQVKVIERYRHPLYNESSHMYDVGVLKLESAVSTETIDLCAADGSDNEVGTVATVRGWGFTENGSQSLLLKEVNVQIISNNECNKQYNDRITEGMLCAGDGNGKDSCSGDSGGPLIANDVLVGIVSWGGKCGVNSGVYTRVSYVQDYINDIVSGRDGSSFASGSINPGSSLLDTTRAPPTEMPVSTLTPTDQYGPSTEQIETTSDFVEQSESSSSQTQHSVSNATAPSTSVPSTSAPPTSSSYTHSNQKDCAPQF
Pcub_MSU1_v1_04246_0_0_1	Elicitin SOL11B	HMM score = 0.999	Signal peptide length = 23	MIGSKLFVAVSTLLVASSSFISAEECSPEVSETFVAAITNSTYLNTCAKDANYNLTSVFDVLSLTDAQMLTFCSSDVCLEPVHELMGSLNCNITYEGASHNLSAMVTQLHDMCHAVVEAAAVNGNNTKDS
Pcub_MSU1_v1_04276_0_1_1	Protein kinase	HMM score = 1.000	Signal peptide length = 21	MSRRLTLLVAFFLLLSDVVYGESAVYKLHTDSTCSSIPTIIGFQESPPPSCSAIATCTSVNIANEDLYWDRICTSKVYDALSESVYGSKPYVLMEIYDSGTKCTKLLSGVAFLADGSCLVTDNGVSSMKVSLHTDGSATFMTYRGTNCNDAVAKTTKVTQASIASHSCEHGALKFYASDAATTATTPTRDGSDRYITTTTSQSAPHAFTSSMFLIAVATMTAVEMVVALH
Pcub_MSU1_v1_04407_0_3_1	Elicitin SOL1E	HMM score = 0.998	Signal peptide length = 22	MKIPFGSSLILSAAIAFVGVAAAPCNTDALSKLFVTANVRACLVDSGYNPASMTVASDAQIDAVCNSDACKESINAVKQVAPDECSIGPIRLYVDVINPLLQRCGTSSGSVSAAGSVSVSSSGSGPSAGDVGYDGSAAPTNTAGSMSGSAMKTAEPRTSPPTKRPASGLPSPSPSPSPSPSPSPSPTPTPAPGNASADAPILSACAAIAVLTVVVAAIF
Pcub_MSU1_v1_04532_0_2_1	Acidic chitinase	HMM score = 0.991	Signal peptide length = 22	MTFIGAAATAGLLCAAGTGGSGFIRFFDQERFKATFPSAVELYNFDGLVNAANKYTTFANTGNDDNDKRELAAFLAQTAHESDNFKAAEEYAKDTYTVWQYCDNTTYPCATGRRYHGRGPIQLSWNYNYYTAGEALGIDLLNNPDIVATDTTVTWMTALWFWMTSNIHDVVSGEGGFAESTRIINGGLECGPDAPHKENDKQRVIHYVKVCEALGVEPLGNSSCNA
Pcub_MSU1_v1_04535_0_2_1	Ammonium Transporter (Amt) Family	HMM score = 0.998	Signal peptide length = 20	MYSTTRLVLAMVLLVYAAAAQSDSGTVVTCLASQYLDTATGECANYENQGMKASADYDTPIDSGNTAWMIAA
Pcub_MSU1_v1_04596_0_0_1	Conserved gene of unknown function	HMM score = 1.000	Signal peptide length = 19	MQLFQLLVIGALAVAAVNGQSATTTANVPATQTTGTEAAASPELTGTAPVMNATTTELTGAAPAMNADATNTSTTASTTDITAADSAMMGGSDVADSDVIAITPSTDSTMDSETPGTSTDSTDPSMSDNAPGSSDATQITMGAAAATILAVGAYFL
Pcub_MSU1_v1_04930_0_0_1	Novel protein containing SEA domains	HMM score = 1.000	Signal peptide length = 19	MKVIQVCVLAALAISSASAQTTPATSTIRTTATTPTTATTPTTATTPTTATTPTTATTTASDTTPASETTSTSDITLTSDSTPTSSTTDSTSESTISDTALTGSGNTDATETTSDRKKKVKDDSAASGSDIEDTITVPGRGTSKKKTEEEDEGPDGTGGGAIPPRSGSPLPDESDAMPRSMATIGSIVAVAVAIGTYLL
Pcub_MSU1_v1_04937_0_2_1	Conserved gene of unknown function	HMM score = 0.949	Signal peptide length = 29	MLCKGQMRQWQLFFAWVVVTLITSTNVQAVQTNVSSICSPSNTMPLVLKGAMTYVCINVNNEYRTLFTPIADKFTVLRISDSWNDSRIGANPSGAFLAISSLKYRTNYKLYSSALTGRISPYMTAIIFVKKGVVQGVSWDDGCYFCDAKMCDYNLYLKPEETASGRLGGQGKTCYNYVEECSSTNSSDAGVDVGDSSNSGFKDASTNTTVECDITVYVGWTGTDKNGDFLGSASLRVSQFSKYSVGSFFTNIGASLSKLVPTSRSEKAS
Pcub_MSU1_v1_04945_0_0_1	ATP-binding Cassette (ABC) Superfamily	HMM score = 0.985	Signal peptide length = 20	MIPVVQIVAVAATFAHTVSAYSSYLELIPNGSGIGKTLGHTDTDHTEFGTLFADENQDWATVCPMTWPGGSVTCGEALGDPCCTWTSGDPDFVLTEVSTNGTVCADGPTSPDVGTKGDPYQETPVEDAGDDDPVVDPATKGGSPLDPSVLEAGPGNTPYQQDIPDEVPVQTGSAEMSDPSEYCE
Pcub_MSU1_v1_04953_0_1_1	Polysaccharide lyase	HMM score = 0.997	Signal peptide length = 21	MVNAFSVFTIVLSAVAAVVSGASMRSEAAAMPTGSWPASKGMVYFNEPYTVKKGTTFDGGMKTYARSNVKCLEQKESGWRSAVFMVEPGATLRNVIIGKDQMEGVHCDQSDCTIQNVWWDDVCEDALSVKGGLASSVTRVIGGGARSADDKIIQHNGLGSVTIEGFYAQDFGKLYRSCGTCGSRSRKVSLKNVYAVNGKSSLVTVNQNWGDQATLENVKIKGKKVDVCQGSQGSTSAEPTKLGAGLLSSLCKYSTSTVSYV
Pcub_MSU1_v1_04977_0_0_1	Elicitin	HMM score = 0.996	Signal peptide length = 20	MKTVFVSAATVVIAATYTSATTCDMGKIQSLLYPNATKGLADCENATGISIFGVNEFPTSEQVKDLSQNVNCANYFNQINQVANAEIQCNVTIQGVDVVFGSLIADFLTGKTGNKTEPETKMPKDEDETLPPSKKLDKSDTDSKTDETITPTTPSTSDALGAHTLSFISYCVATTLALALQ
Pcub_MSU1_v1_05133_0_0_1	Glucanase inhibitor protein 1	HMM score = 1.000	Signal peptide length = 23	MKSVFTIVAAFIAVGAAATTAEAEHVQRALVIGGGEVPVNTKLYTAGLRETVDGISYCGGTLIAPKYVLTSTGCSWNASYVAVGTHYISGTTDGEVIPVESVLLHPLALNKTNTHDFALLKLKNSSKFTSVKLPAANFTVEPGTWMRGMGWGNMSLENGPASHELLSVDVEVWLDGYCRNIHTFVGNADFCARGYPGYDMCFGDQGGPLIMEGEEGDDDDLLVGVTSGAYCSENGVPSVFARVAAAVDWIHNVTTDSESVAKSTQVM
Pcub_MSU1_v1_05187_0_0_1	Carbohydrate-binding protein	HMM score = 0.999	Signal peptide length = 25	MLGGKAYLWACALIAFASSSCVINAQSTYDVIVVGSGPGGLVAAEFLSRDPSVSVLIIEAGPKSLAATGGTRIPDYARNLGLTVFDIPGEFETVVRSSDYDSYRVNWLAESHVRPGKLVGGGSSINGAVYLRPPNDY
Pcub_MSU1_v1_05367_0_0_1	Aldose 1-epimerase	HMM score = 1.000	Signal peptide length = 25	MVYSFVFKTVALVSTLLALLDVASAELETIKLTHPTGASAKVALFGAHVKSFCGMNDPNLNLLFLSNQSHQDGIDPIRGGIPIVFPNYGNAEGLPKDGFARVTNWSLVSIEIGADETQPSVAILTMAASDSTRTMWPVDFKLEYEVKLYSTKLQTTLRVHNTFTKNIDFHALLHNYFY
Pcub_MSU1_v1_05420_0_2_1	Membrane protein	HMM score = 0.927	Signal peptide length = 24	MPYQVLPGLVVISAAFSLMGVGLGAVNKWQARNNMQSKLELLTDWDRMMDERDRKLAARMASINSK
Pcub_MSU1_v1_05634_0_0_1	Alpha/beta hydrolase fold-3 domain protein	HMM score = 0.999	Signal peptide length = 19	MKKLAIAAVALLNATLAVSQIDPSLAGSYSIEKNTREFLKAVHGNSGPQLYELSIEDARKVLINAQTGDYKKLPAVIENKTITQDGKTVSIQIVKPKGSKEKLPVLMYFHGGGWVLGNAFTHDRLVRELAVGANIAVVFVNYTPAPEARFPVANEEAYAATKWIKENGASIGLNPTKLAVGGDSVGGNMAIAVTLMAKERKGPKIDFQLLFYPVTDADFNTASYQQFANGHFLTLNAMVWFWNIYAPEKATRNQITASAGKKH
Pcub_MSU1_v1_05706_0_1_1	Tyrosinase	HMM score = 0.995	Signal peptide length = 17	VLTLWLVATLLRLAVDGQQLDTSCSQPRIRKSWDAFSDSEKALYIEAVGVAMDRGFHQKFVQIHTEKTTGLEAHQTCVFIYWHRMLLLGYENMLRSLSAMYQCVTLPYWDHLSNSARQANSNCTSIEGCSSIVADFGGTTTGVSKSLSVYGTSVPYTTRTICVTQGLASHFCGNNTGCARCILRTRSKYLTAITYPTEASFGSVYQQLFTYSNSGSFTAAVERGIHNAIHNAMGGVMTYFQAPVDPIFYSHHTLIDLLQTIYLKCQNGDETIFLSTAAKSKDSRFWTSCERSGGGNYSGSDNVTMRALANDGKTFVNVWQDPQNILYPFFKDLPYKYSDYVDAKDLGSYSYTYNISGGLANMYQNCKDSNTLSAVSLLADDNRKLVSTSDRKKRKNLLL…
Pcub_MSU1_v1_05746_0_3_1	FAD linked oxidase domain protein	HMM score = 1.000	Signal peptide length = 22	MVFFSQVLALLTTAVVTSGALAQMKQYQTDSVSLLRAFEDCMDTPAFKYASNDNSTVTVNSNFFVEESPLYEQFATGPKARIARKPLGIYFANSEDDVIRAVTCSVSNGLAPVPRSGGHSYEVLSSMDGSLVIDMADMVDVNIVSENIQEGSALATVQTGARLGWVYTELDRLGGYNFNAGSCPSVGIGGHISGGGYGMVSRHYGLAADQTTEMRVVLYNGSVVTASPTENTDLFWALRGGGAGSFGIVTLFTIKVYTMLEVTVFSAQFNASVRAQVVRSWMNYFPTATSKLTTQLVVDGSLARIVGQYLGPKSELDVLLNASGLFDHGGLTSEERLDNCSQLATKAYAWRSTCDDLSSLNVSRHLTLADKDYDRIKGGYANSVLDDEGVQTVIKWADS…
Pcub_MSU1_v1_05902_0_0_1	Conserved gene of unknown function	HMM score = 0.979	Signal peptide length = 21	MKGCVGFVGAAIVTFSFVAEAVTIPVFDFNYHPTETSLDNLPSLKLHVTIERKTEELYGYSDFDIFANPLVAEDGVKVLYEGFATFVNGHSRIIYSLVDGAPYLIRNDSSSNAASARCIPQSTFPFEAILPALNDATPVSRVTAGGNAIECAGGELFKTSFAGIHYAICSSGKNGFTAVTSGMTIDVEYLYGRVSVPKAKLRDGSLCKATAEATEMTPTALALLSNAIPVDTSNK
Pcub_MSU1_v1_05925_0_0_1	Protease inhibitor Epi7	HMM score = 1.000	Signal peptide length = 19	MKFALGLLLAAVAVTDTFGETVTPSSGASTITGLGPVNTNGQNTVVQQAMQDLADKPNSNGNGNFNNVNPQTLPVENPATINGLGPMTPMQSQPGQNKQPNQQIQQNQQNQQSQQNKQQPISTNTLVIDPNQKPFDPSTLTGLGPQTPSTNNQHFDKPATPGGAPTPNKNQNTQTGGPPSMKDCNSDFPTDDEIDRMLDDFVNGDDPDVDHDDDHKTPKTSPVECPSGQDPNTKGKTPTEGEAKKLIDEFVNGTDSTCKNVPPHDLQMGDLPQEKIVELLTQFNKTINSTCSCVDNCDGPEQPVCGTDKITYSTPCRLAFAICQNPGSKIWLSSASACPKAI
Pcub_MSU1_v1_06122_0_2_1	Polygalacturonase	HMM score = 0.999	Signal peptide length = 19	VKLLFPVLNIALLVASSHALSDNCETGFSPTSGNSNNSIGPGPSQSNPNQNSPKQKTPDHNSPDGSHPSVPKGVCILTGDYINNTDVSECDTIVVDSLRVPAGVMLNFMELKNNIRIMFKGISTFGPMVSPLIGLQGNNLTVTGSGTFDGQGAWYWPQGKEVIRPIFFGLNKVINSTLSDFNLLNMPFRAFNVESSSYTPITGLTLNSSVGGEVAKSMDGFELISNDHINITSNVIYT
Pcub_MSU1_v1_06126_0_1_1	Elicitin SOL10	HMM score = 0.996	Signal peptide length = 25	MKTGTFAIASAMALSAIIAPVQVTATECSTFTLVATFLPLLNDANACASKSGFTLFPLMTLPTADELERICADTACTKVLKDATALDLPDCTVSSNGVAYNIEDELKHFASVCGVTSS
Pcub_MSU1_v1_06195_0_0_1	Gene of unknown function	HMM score = 0.993	Signal peptide length = 24	MLSCNKMLAICATAALVMSTISEAASQISSTQVADLQRSADAGESRNLLGVGAGIGIGLGGHQSLYTNDGAGLGLGVGLGIGKGGLGVGGGGGGGFGGGGGGGGAGGGIGGGAGGGAGGGFGGGAGGGIGG
Pcub_MSU1_v1_06310_0_1_1	Pectin lyase	HMM score = 0.996	Signal peptide length = 20	MRRIQFTIAVLALIINNTEAFTIGSPLGLAAGVTGGASGKTVYPKSNSELVSYLASSEPLVVVLDKTFDFRGTEGTTTETGCRPDYTRACMAKKNGYKSQDVIIQKGNMATTGGCTGGTKVSVTYDNAALKRMTVTGNKTIRGIGKNGVIKGKGLTLVGDNIIIQNVHITELNRHLVWGGDAIFMQGTNNGKSAMKKIWLDHIKISRVGRQFITTYKASTDSMTISNSDFDGNTDYSASCDGHHYWSFIFYGVTRFSLLNNYIHGTSGRSPKIGGDSAAKVVAHVANNFWGNNTGHSFEIGTNAYVLAEGNHFRDTKMPLFTGNDGALYAAGNTDVCKSFLGRSCKANVLVDSGSFESRNGNTVLQAMKSQSSFVNYVSDIAKLSTLQQQLTSELGDVE…
Pcub_MSU1_v1_06344_0_0_1	Isoform 2 of Mucin-19	HMM score = 0.991	Signal peptide length = 16	MMLTKTICTLLATAAAFSNGIVDASVEVAETYGKIAGGGNGGAGVNGGAGVGATARVNGGAGLNVKVLGGAGLDGNALIGTNLLGVAGGGVTARVNGGAELNGKVLGGGGLGVNGKLVGKVGADGKLIGGLGGDGKLVDVAGKAGVKTIYRTGAYGIFKPESGVDPKVSAGGVGSGGEKGKNGAQPDDCLD
Pcub_MSU1_v1_06450_0_1_1	Cysteine protease family C01A	HMM score = 0.998	Signal peptide length = 17	MKVALLTLVAFGSSTDAVVPVVPTDRMAQFLQEKPSLNSDLATWKQSDAGQFATKHGFVPSPTSRDGSAAEDEELRRFFLTKLLIEETQATNPEAVFSIDTPFTLMTEEEFTKFVGMSYQRGPGLLSDTSPAAKISSNSTTAPSTDKDWTASGCVVAVKNQGQCGSCWAFAAVAALESAICLAGQPLVSLSEQQVLDCDKASYACEGGYPGDALSYIQHAGGTCTEEAYPYASGDTGNRGTCQTSSCTPKAVTIRNVVAVPESENGLIQAISDRPVAVGIAAGNPTWKQYKGGIVSSCTSNDLDHAVLAVGYGSSGSSSFIKIKNSWGTQWGEEGYIRLKRGAGTGSSGTCGIIGPKSVYPQL
Pcub_MSU1_v1_06622_0_0_1	Gene of unknown function	HMM score = 0.993	Signal peptide length = 24	MLSCNKMLAICATAALVMSTISEAASQISSTQVADLQRSADAGESRNLLGVGAGIGIGLGGHQSLYTNDGAGLGLGVGLGIGKGGLGVGGGGGGGFGGGGGGGGAGGGIGGGAGGGAGGGFGGGAGGGIGG
Pcub_MSU1_v1_06819_0_1_1	GPI anchor protein	HMM score = 0.997	Signal peptide length = 15	MLRLLVVCGSSFVLAMRSAMIMATSVSFVNDCTHNINLYDNDAVETIVVSRAITRELANGFSGMFRNGTSAEATLAQFAINGGKSWYAISTVPPRAGTCTSYADCAAATGKSGYNVAMSIIPDIGNMAVNLECVAVTCTSADCDDAYLYPTDYTKQRNCPDDISFKVTFCPNGLSDTPMVSMQTPTEPRLSVTDAPVVTTTTPMDGNAVSNTDITTHLSTLTHASANNSSTTTRKSCTGSVKKANIRSSFAYTGTNAGSTRGTYGRVTEMVSCTKESVSVADSVGPLSEEVSMVFRGPMDIHHIAVFSSSPGRAWTKVSSYDASAGTQHNMVFMNNLNIEYTGANSSPQGYSTADGKAVATESTIFGGYLADASDSSVIGGGPCVSTGCEVNIVTSASC…
Pcub_MSU1_v1_06909_0_2_1	Gene of unknown function	HMM score = 1.000	Signal peptide length = 21	MKSAAAFAAFLALSLFVGTEGAPNTRALRGLRINADTPMVEEDADESRKDHHHHHDHDHVKVVKKVKKIAIPVPVEVPRFISVPVSVPSAVVASSNTAVADSATNVASNNVVAPGVPGTNVVPGPIAVTPAPTTMNGSPAVTPAATVTQRSRATPAPTTFADANPSGAQDPGAAVIASQSGRAGMAGVPSFGNNNNALGAGLGVSSAAGGFPANAGTFGGSPMGNLGGGLGVGVGGGSRISGFGGGFGGVGGGMLAGPGAGMGGFNGNNAGGSGQQLGFGLQSGRAFGGVGGGVQ
Pcub_MSU1_v1_07014_0_0_1	Conserved gene of unknown function	HMM score = 0.993	Signal peptide length = 23	MVSMTSILAMVAAVATFVEHVQAHGFIAQPAPTWKNGENSEWVVEIPPLWNGPWNTVDGSEIMSTFLELAAANNFKDVRTLMDGNSAFGED
Pcub_MSU1_v1_07017_0_0_1	Necrosis-inducing	HMM score = 1.000	Signal peptide length = 19	MKTLVFLCIALSAVAIADAEPWNPIWINHDSVIPFPQETNFTPSSRAGVVFKPLLYIEHGCQPYAAVDADGRTGAGLKPTGGAGSGCSDPNHGQVYGRGDWFRGVWAIMYAWYFAKDAPSGGHTHDWESAVVWITNPALYYPEVKAVSASEHLIYKSEVPPNPDHMDGPNLKLSYYYPKPAHHTLKFTSLRGDDIPLVMWSQLTDKARLALNTVNW
Pcub_MSU1_v1_07032_0_0_1	Polygalacturonase	HMM score = 1.000	Signal peptide length = 20	MKPFSTALVVFALFAASADGLPVIRKQTKATSSCNLTGTYKAGTDISSCSTITVGPLTVPAGVTLDLSKPMSGATIKFSGTITFGTAKWVGPLVRVSGNSLTVKGSGTLDGQGSWYWKQGTSITRPVFFKLQNAINSTVSGFTVKNSPFRTFSIVTCKETTISGLTLDSSSGDGIAQNTDGFGLTKNDHVTISGNTIYNQDDCMAMQSSTNTFFSNNFCSGSHGISIGSLGGIAADASTTVMGLTVDGNTIVNSDNGLRIKTVSGLKGLISNVKYVNNTVENVENAIAIHSDYSRSKGAYAGAPTSLVTITNITVDGLTGSAETIYDIVVNPKVVSNWKFSGITVSGAKGVCIGQPSAIAC
Pcub_MSU1_v1_07250_0_1_1	Conserved gene of unknown function	HMM score = 1.000	Signal peptide length = 19	MSIGMTAITLLLLVSFVTADPIKAMSDTMPSGQAMTSDQGMTSATDQTMSMHSTMRGQDTSMPVIVGVVSNKVDAKDNNILITKSDIVITKSDRVALAHTIKEMLSDSPEANSASTMSAEDLFGLLTRIATNPAALSHAAGVISAARSGNTNALAGHVVGLLGAAVPTAVPAPGAADTPALASAPVVGPVVAPVVGPVVPRLLLLLSLLLQLQLALLTPLLLPLL
Pcub_MSU1_v1_07383_0_0_1	SCP-like extracellular protein	HMM score = 0.986	Signal peptide length = 25	MVIIKPSSFAFLLVVVSMSSTIVTASNKLRTASRNLQTYTQYSEYSQLMLDAVNAERAKAGLPALCANSKLAAAAQAHSDDMAAHDYMDHFGSDGSSVSLRITQVGYDWETVAENVAAGQEDVSTVMVAWMESEGHRINIMNSDYTMLGTAYAYNAGGTYKHYWTQNFGASLTDVCDGGMPTSYETTPTKEAPAPIPPATDPSVPAPIPPVTNQDSPVQTDLVTNQDSPVQTDLVTNQDSPVQTDLFTGPSTHTFTNPIILPPNLAPPAPVSVPADL
Pcub_MSU1_v1_07631_0_0_1	Carbohydrate esterase	HMM score = 1.000	Signal peptide length = 19	MRCMRWLLLAAAALAAAQGAENAASAKTLVELEQILLASSQLLNGRRLLSVDLFEEHSARYLMTAADTSEEITALFKLYKKLYPTMVAAWGSTEARQLEYFEENVFPNIKAKAQKLLSSSESETDDAQKSDGPTETSDSEKTDSGDSTTSGSSKNNSNGASGTSAKGDNGGTSTDEDAYTHDDMSTKGGDFTNEDANEGTTGDGGKSGGGGGGTSGGGGTSGGGGTSGGGGVGISGGGGNGGGGGGGGGGGGGGGGNGGANG
Pcub_MSU1_v1_07762_0_1_1	GPI-anchored protein	HMM score = 0.991	Signal peptide length = 23	MRLYHSLIATTVAILATCNTSRAAFCAKPRVVITEVDVGAAVDANEEEAALKLVAIAALPSGGSRIAFHSGDNVIVRELDANDKLVSSSAAVKVPLHDFADIHADDEGFVILGTRDAEGGGTLNCGNPSNLCGVAPNPAVPCYDMYMARYDGTETWATKLTSSSASLPPYSTSKTGEDVYMIWWYAHHGRIAFDGTNWAAYFGAAISYLKVVASTSTRATA
Pcub_MSU1_v1_07975_0_0_1	Conserved gene of unknown function	HMM score = 0.999	Signal peptide length = 22	MHAVFSSMAIALAAVTASTASAHRTHHSHVMRGLQTDMMGMTDMNMTSSTPMEMTSTNTTTSGEEYECPVCGMSTKDMGYNNLNHIGFANGQTVYTCGMAARSFDDYDTDLTDAAYLAANVAEFIVSSKDTTAYAECEDSCDECENGIKDPVTGDDVTTSNYQYVCLKNGQKIYFASTDSKNEYLRNVNSKPRYLVDSIICKNETCSDAKTITALSTAAKAFVPESSTSNSSGTAPTSGSSTAVSVSSPTSLAFAVASALATLALMA
Pcub_MSU1_v1_08047_0_1_1	Exoglucanase 1	HMM score = 0.990	Signal peptide length = 25	MQIPRQLRFVALAATASLVAMTTNAQLAGSNTAETHPSLTTQTCTKSGCTDDDTSIVLDANWRWLYKEGTSTNCYTGNEWDKTICKDPKTCASSCALDGADYAGTYGITTEADSLSLTLVTKGPYSTNIGSRVYVMDSDETYKSYKLLNQEFTFDVDVSELGCGLNGALYFVEMESDGGMKRFPSNKAGAKYGTGYCDAQCPRDLKFISGEANILNWTPNKTDSNAGEGKYGACCAEMDIWEANSISNAYTTHPCTSSTKTIGAHRCTTNKECGVGKERYNGVCDKDGCDFNPYRMGNTTFFGPGEGFTIDTTKKFTVVTRFVTDDNTATGILTDITRFYVQDGVSHKMPHSTFPAIKDMNSLTDEKCTAAKKLFGDKDDHGAKGGFEQMSLSMERGMV…
Pcub_MSU1_v1_08356_0_0_1	Conserved gene of unknown function	HMM score = 1.000	Signal peptide length = 24	MRGLVAFAFALLGLLQFATTSANAQVYTALNDAPSVKLHVTLKRKQMKLHGVSEFDVYATPVVSADGTRVLYDGYVTFVDNGSEFTYALLNGTAYVTTKAANGVDVVRCLPPHTWAFDKILPALNGATPIPSASIGKEAVQCASGNLFKTSFVGTQYAICASGKAGFTAFSSDMDIAVEYLDGRMSIPKPDIAKEAGSCEPIEEATSLTPTALALVTGGEIPSSASRMLKAESHMAMHETQC
Pcub_MSU1_v1_08430_0_1_1	Conserved gene of unknown function	HMM score = 0.992	Signal peptide length = 24	MVSVASITMALTPFLLSVVSDAHSWIDCIDTDRSKIYDQSESYIFGGAGGNGFCQGYGAGYPGRGDGDIGPGYTYKMLKNEVEAGAPVCQDVGDTYKDWRTRITLAPGQTAYFAYLPNGHIVKDKKGVGTQHGVYWTGQTGSSLSTTLDMTPDHLIDGHTMDYDDGNCGETTDTDGVPSGRAGDGKPCIGSFTIPAGTPPGIYNMVWYWTFWLENKAAYVDQEQASGYFGAAYSTCFDVEVTGDGNDVTQSDVTQTGATPEQTEAPEPAPEPDVAPESAYHPDQNPLQGPVEDPVESAPYPDQNPFQGPVEDP
Pcub_MSU1_v1_08591_0_2_1	Conserved gene of unknown function	HMM score = 1.000	Signal peptide length = 19	MACVLTALILQLLLLSTEAYREVNSSTDSLAGTHASFEPYAAGFVGYYGDASTPSVERLSQYPSDTPRLFFSAPLKQTCPGMVGPGHNGEFYCYSREFGYCDRQSGLCICNQGYTGLDCTACQLGYFKRGGLCLSKS
Pcub_MSU1_v1_08703_0_0_1	Conserved gene of unknown function	HMM score = 1.000	Signal peptide length = 19	MWRRFGLFCFIAGAPLCSASSAAHLTMMVTKESTTDSLEATPTSNSSAPTEQVAAAKTDNSSSTVDIADAAAKPSSSNGTWHMTAVTSVQARVQGDAPVWNEDAEMWLSKYGDTTEAAYMNNLDTVNTASVEGALMFVQAEGIN
Pcub_MSU1_v1_08894_0_1_1	Thioredoxin reductase 1	HMM score = 0.988	Signal peptide length = 23	MVSTTSILAMVMAVAMSVDHVQAHGFVEKPTPTWIKGHKNNQEWVVEIPPVWEGDWDAPTGNEGLLTTFQKLAAANNFKDVRTLMDGNPVFGDECGYTDPKGKPVNPPTDGTATFSRGMAHAGPCEIWLGDKKVLHNENCQKAYGDGTVETISVLKPIDYSSCAPGGCMFRFYWLALQRLGKKTVWQAYKNCIPLTGPAGGGSSQNSLTPKASNGDSNPKPSNGYSSKTPSSKEYSFQPPSNKGDSHQTPSGGDSNKKPAK
Pcub_MSU1_v1_08904_0_0_1	Conserved gene of unknown function	HMM score = 1.000	Signal peptide length = 19	MQSWLTLVALLLMEAAACAKICYTTALTGFGPGGTPGCSCSGSEAGARTGEGDCNCGQCYTKTQGVIYGFAVNSDGTCTYGTNCGDCDYSPGPSLAPPTSTSFAPATPTASPSPTLVPVPTTSQPSISPGNMNVPTIHSRFTKARLVC
Pcub_MSU1_v1_09089_0_1_1	Gene of unknown function	HMM score = 0.965	Signal peptide length = 26	MNLSKLSVYLATVSVAMSSLSDVSMAATPAMRGTEARRLGAFTPSMMEMRNPSTDPTQTVVQQEPSPASNPNTAQGGQGSTPASNPNTAPGGQGTTPGGNPTAVQNGQETQTQHLQEEIVHRPRVVSLSPYAGKSSFGSFNAGKSSFGSFNAGHPPFGSFNAGQFPSGKQSDIGW
Pcub_MSU1_v1_09156_0_0_1	Alpha-1,2-mannosidase	HMM score = 0.994	Signal peptide length = 22	MNYVSMGVLAIGIAAASAGAQAKSFPRLYNLPTTTTASVSNALPAPGQVIQLSAQVDGQALGLYHIPGNEQIGGFVEFKVNGQAVGKVQVSTTNTPMAGLVSQLDQACYAATRDVQFCTHRYAYGSPAKVAVNYTVPAGFTTASITATFSGDGQFSQGSVSAPVNLRNIPTFGEIRGAGNKCLDAEGANTGPGTAIQVWDCTPGTPQQLWTVKPNTSTITGVPSNRVLDIVGYGTSNGSRIQLYDAHGDWNQSWKFTNTSIVGVGDKVLDAIGASSANGTKIQLYSNAQTSNQKWEFNPANGSIVGVGGKCLDVEGANSADGTRVQLWDCTGVPQQRFELGADGSIRGLGGKCLEAADGASHDGNPIRMWSCNGGAHQSWRLVGEIRNPQTNMCLDDPG…
Pcub_MSU1_v1_09178_0_0_1	Glycerophosphoryl diester phosphodiesterase	HMM score = 0.999	Signal peptide length = 18	MKKTSWIASLCLATLGLAACGGSDNDDSAAAQPQVIAHRGASGYLPEHTLGGYELAIRMGADFIEPDLQITRDGALVAMHDDTLNRTTNVATLFAQRNGGYKVADFTLAEVKSLTVVPTGTGRTSYPGFSPTAANPFTVPTFQEVVDFAKRQSSATGRDVGLYPEAKQADPAMEDGILKTLTANGYTASSKVFIQSFSDATLRSLRTKQTAQNNKMPLILLGVAGTAADGTARMGVTGGTGVRQLTLQEVAGFTEGVGVLINNATYPVTKAFIDQAHAAGLKVHGWTFAQPDATLAAADFRRYLDMGMDGMFANYPDLAVTARNAFVKK
Pcub_MSU1_v1_09263_0_0_1	Cys-rich cocoon protein	HMM score = 0.999	Signal peptide length = 21	MRVRATVTLLIVILATATASCTNVAQEAAKCDPECAAGTTCELQEVQCFTTPCNPIPTCVPADPVCTKECPANEACRFNWADKSQYCENPCALVRCASGYACQVEQVQCFQAPCPPVAVCEPVERALRTSNKN
Pcub_MSU1_v1_09296_0_0_1	Cutinase	HMM score = 0.998	Signal peptide length = 27	MTSFSTVTMMISAVLLLFTSLNSVANAQCSDVHIVFARGSGEMPGLGICGGPFVKGITSNLVGMSVSSYAVNYLASPAQTSAGPGATDMTRHVVSVAQECPNTVFVLGGYSQGASVTDISIGIQTILGFGETIPETLALRIKAIVTFGNPLKLMGQTIQRSSPTYGPKAIEFCNIGDPVCGAGFNSLAHMTYPMDGSVTAGAQQAAALVQNGSVTRALRA
Pcub_MSU1_v1_09342_0_1_1	Endo-1,4-beta-xylanase	HMM score = 0.990	Signal peptide length = 21	MILKRAVAFAMGLSSVAIVSGDSIIESTYTGSSGLNDMAKASGKYMGTAVDQDIKDSAALEVLKNIHEFGMLTPGNAMKWDATENVQNTFKFDAGDALVTLANEMGAKVHCHTLTWHSQTPTWLHSLNKNEMLSALENHITNVMTHFGDSCSHWDVANEVMGDNAQMRDSFWYNTTGMDYLTTAFKTANAVKTSLGLKTKLYYNDYNTNTINAKSTAVLNMIKNLLDDGIAVDGVGFQSHFDFTDKATTADQVANYERFTALGLDVALTEVDVTASSSSPSAKEQAQQANIYKDTVAACKQVKRCVGVTIWGYSDNYSWRSSKAPLPWYQPNGAGTTLVRKSLYDGIVAGWDSAGTTESEASKPLTFTSDD
Pcub_MSU1_v1_09454_0_0_1	Gene of unknown function	HMM score = 1.000	Signal peptide length = 18	MPTLVAALLLSLLDAVAGSNVLRQQLWGLSSGLAYYLEIQIGSPLHSSSLGSTSANTFNLLVDTGSANTAV
Pcub_MSU1_v1_09481_0_1_1	Aldose 1-epimerase	HMM score = 0.999	Signal peptide length = 17	MFKVAAIVSALAACASATLETVELAHPSGSFAEVTLFGAQVVSFYPAMDPTRNVFFLSSEAVMDGVEPISGGVGVLFPNYGDAGELPYDGFAHTSNWTLVSQQDASDNNSPSVATFTLTPNDEIRKVWHCDFVLEYTVKLHASTLEMGFSVLNKHTETVGIEALLFNSLLVDSVPDGGVEIRNLTNTQYWDYRANADKMETRGSIVITNRTDNLYIDTPDKLDIVIHGVVTPAASETSAQHPDNTARTGKAADRTVTISKYGSISGSSYMFTPTDIAVWNPWIEGASAMPGFSSEEYKYMVAVGPGHVSELVSLQPDETFTLYQNVTVNYHQLAVV
Pcub_MSU1_v1_09794_0_0_1	Conserved gene of unknown function	HMM score = 0.996	Signal peptide length = 18	MAFKTVFFAALGATLTMADDSGNFTMAVGTNGTTVQAISGTTTFMGTEYNPDRCVLQFLSLKCDDDDCGELNGYQLECVSKGLQNGKEKK
Pcub_MSU1_v1_09973_0_0_1	Conserved gene of unknown function	HMM score = 1.000	Signal peptide length = 24	MAFSAAIFGTAALVSACLVVPAAAAPQDMPLPWDGRGFDLTVDTLSDKYMTHILTMRNNGTDGKVADYVSIVEDGRSPAYNGDTGVINIG
Pcub_MSU1_v1_10522_0_0_1	Elicitin RAL13E	HMM score = 1.000	Signal peptide length = 25	MTLLHTTLIVSFAALAVLRPASVSAASCTDDEQSTINSVYTDLTNSTMCTDLISNSDTTFLDYCKNSGCISKLSTAVDQLPSCTEDYEINRKAGLQDIVEYCIKVQEMTNQSAPGENGTESVVSGASRSALATGVLTAQLCAALYFFA
Pcub_MSU1_v1_10669_0_2_1	Conserved gene of unknown function	HMM score = 0.990	Signal peptide length = 18	MHLLRFLTIASSLTAATSVGEPLKNNEYLGLDNKQPLVASPNVKYFAYVVADGDDCDYARNLMPMCANKNSVCRMKPGQEMYATSPICLLYNPSNMADNPFEIETNSTDPWKVCNPAIELIRKIGDPPLCKRDFQCLCLHGADKDCVCAPSDAADDFNGAASCSNGTSTCNEDQYCHYLQTGGIECGSKPYYF
Pcub_MSU1_v1_10746_0_0_1	Pectage lyase	HMM score = 0.999	Signal peptide length = 21	MINTLSFVAILLATAPTIASGAFMRAEAAPMPDGSWPISQGNEYFNATYTVKAGEVYDGKMMTFQRSDIKCTEQRETGWRTSVFRVEAGGTLKNVIIGKDQVEGVHCVQSDCTIENVWWEDVCEDALSIMRGSSSSVTNVIGGGARSAIDKVVQHNGGGTVFIEGFYAENFGQLYRSCGTCGDHGIRKVFVKNVYAVNGSAGIVRVNQNWNDQATLENIKIKGKRISVCAWTDGKKAGDQDEAGTGPSGTLCNYSPSTITYV
Pcub_MSU1_v1_10792_0_1_1	Conserved gene of unknown function	HMM score = 0.990	Signal peptide length = 25	MLVIKSPHYILLLVLFALLAYATFATEHTGLQAEQEVPVHCRLQATVADARPLRLQFTLKRSSMNIYGQSQFHVFANPVVSSDNTSVLYNGFAAFTDGTTDYTFMLVDGIPYFVTSTAGDMGSANSAQCLSASLLPPIHDIIAALNDAIVISSAAAGSDTIMCPSGNLFQVTLGDATFVICASGPAGFTIYGNDLDISVEYLDKPVTITAPTLSNEAMLSCETVATATSVSPIALALLTGEPMPPASDRRLQLGGLTRLDSPSCSCKSTPRPCIFFHGLGSTTEQTTLQTSSDAFGDISGNAPCCSSIQYAALNTVDTPWTDATLQQKVCDFAVSVSSTSNSSSNTIADTIIVTYSMGGLMMSGALANGRCNLASSTTWVSLSAPMTGSMGSDYIQNVC…
Pcub_MSU1_v1_10851_0_1_1	NPP1	HMM score = 0.996	Signal peptide length = 16	MNLWSILFLYAAAVEATPILPDEMIPFDQPLAHSDAEKSAVRFKPSLLVIDGCMPYAAVNAAGNTNNGLKPLGGVNEGCNAPKKGQIYGRATWHKTYWAIMYAWYFPKAVIPNGKGGMKHDWESVVIWITNPAVKNPKIIAVATTKFFDSYKKYRPPPPGTVKGDTTLIAYAPNPDERYVHTVDVTPVTGSTQPLIMWEQMPERARVALTNTKWGDYAKVPFIDVNFGRNLDRAWSSR
Pcub_MSU1_v1_10995_0_0_1	Polysaccharide lyase	HMM score = 1.000	Signal peptide length = 26	MLSCRLLAASLAVASFFVATPSRVSAATSFGHTTSSDKYVISTGAGLTISMMQSTCDIVSINYNGKELQYRSMDTHVNSGLGTVTSNIESLSDDKKTIRVTCTKTGLEQTYFFRPNENVIYMGTYHSNDLVLPEVRFIARLDKTVVNQGILEATIEPGMTGIETDETVQNSEGITRSKYYSGVPFIDNDVYGGTGTAAGVYFVISAQGYETSSGGPFFRDINNKVDVSNELTFYMKSEHTRIEDYRYGFHGPYALALTSGAAPSTSSLDFSFFQNQTLTGFVPDAKRGQVVGTITDANNVLGDSDVVVGFSNVDAQYWVKVAAGSKTFTSPKMKPGTYTATVYKKMLAVGMASIAVSEGTSSKESIAVSYELVKNPIWRIGEWDGTPDGFLNADKIHRM…
Pcub_MSU1_v1_11110_0_1_1	Conserved gene of unknown function	HMM score = 0.986	Signal peptide length = 22	MLGAKTATFAVIATLAIVETYAETSAYLHVRVRGNATCPSGQESIAVAGWSSDGCVASGNVCVANVDGACPTGAHCAMLETGVYGCKDGAEEAAVGSPVGCTGNQKTIGVVGWDHDG
Pcub_MSU1_v1_11289-_0_1_1	Aldose 1-epimerase	HMM score = 0.998	Signal peptide length = 17	MFKVVAIVSALAACASATLETVKLAHPFGSSAEVTLFGAQVVSFYPAMDTMRNVFFVSNRSFMDGVHPITGGVSVVFPNYGGEEGLPFDGFARTSTWTLVSQQNAFDDSSPSVATFTLTSNDKIREFWHCDFVLEYTVKLYANTLETDFSVQNTHTETVGIEALLYNNLLVDSVLDGGVEIRNLNNVEYLDLMADTNKTETRDCLVVTEQAENLYRETPDEVDIVIHGVDTSAVSKTGAQRPHESAPTSKAADRTVTIS
Pcub_MSU1_v1_11460_0_0_1	NPP1	HMM score = 0.981	Signal peptide length = 19	MNLWSIFVVSAAAIRFIDAESLPPDQIFSFNEVPPVTGIDNSTLRFRPALLITTGCHPFAAVDSRGRTSAGLEPTGKMNEGCGRSVMTSQVYARAKWHGDLWGILYAWYFPKDMQSDDGGGQKHDWASCVVWINNPEVPIPEKVAVSTSTYVDRYKIYKPPPYESAVGAVTWVVYYQDPENHNYHTVDITADISGNFDTLISWDHLTKEATAALNTVDFGPHAKVPFNDANFDDNLAKAYPN
Pcub_MSU1_v1_11579_0_0_1	Gene of unknown function	HMM score = 0.999	Signal peptide length = 19	MKTSVLAVAAAIAIANAAADSQPALRSEATPEEAAPGAVKTPDGNNKEMFWGGGPWGWGGGWGGPGWGGGWGGPGWGGGWGGGWGW
Pcub_MSU1_v1_11667-_0_1_1	Endoglucanase	HMM score = 0.996	Signal peptide length = 19	MNALFHAALIVATMSATDAAFDPCDQWSEKQSGNYIIYNNLWGSASADKGGKQCTDLTSASGNTVAWHTEWTWHGSNTSVKSYANAALVFDPAPLSEVASIPSTMSYKVEYSGYVVADVAYDLFTSSTPTGEKEFEVMIWLAAIGGAGPISSTGKAIDTVNLVGSDWSVFSGPNGNMMVYSFVAPTPINNFEGDLMEFFNYLVESHKFKTSQYLIKVECGTE
Pcub_MSU1_v1_11758_0_0_1	Endo-alpha-1,5-arabinanase	HMM score = 1.000	Signal peptide length = 20	MLKLLSAVTLGLSLLNEAAAAYPNPLKCTGVCVNTHDPSIIRRDDGTYFRFSTGGGIAIHSALNLTGPWVYNGAVLPDGTKIKLWEGKMDTWAPSVHLVDDTYYLYYAAVRDQPPNGQNLAAIGLATSKTLDVNSWKDLGKIGIERNKSSKFNAIDPYLFVENGRNYMIFGSYYRGLFQAVMKNPPKKVVPDTYANLAFEPAGAHAIEGANMFKFGEYNYLFYSNGACCGFDKKRPAAGTEYKIKVCRSKSGVMDFRDAKGKSCTNGGGTIVLESHGNVYGPGGQGVYDDPTHGPVLYYHY
Pcub_MSU1_v1_11808_0_0_1	Thioredoxin reductase 1	HMM score = 0.942	Signal peptide length = 23	MVSMTSMLVMIVTATTTVDYVQAHGYIAKPAPSWKKGHKNNNEWVVEIPPVWEGDWDNPKSGEELFAMFQELAVANNFKDVRTLMDGNPVFGDECGYTDPKGKPVDPPSDGTATFSRGIGHAGPCEIWLGDTKVLHNENCEKAYGDGTVETISVLKPIDYSSCAPGGCMFRFYWLALQRLGPKTVWQAYKNCIPLKGPAGGGSSQNSPSTPSGGDSNKSPSDENSNKTPSGGDSNKTPSGGDSNKTPS
Pcub_MSU1_v1_12054_0_0_1	Cutinase	HMM score = 0.939	Signal peptide length = 27	MTFSPTLTMTISAILILFINPNCVVNAQCTDVHIVFARGSGEAPGLGVCGRPFVSEITSNLAGISVSSYAVNYRASTDQTSAGPGASDMTNHVTSVAKQCPNTVFVLGGYSQGASVTVISIGIETRLGSGNIIPEYLASRIKAVVTFGNPLMLSGRTIKSSSSTYGPKAIEFCNIGDPVCGAGFNSAAHLTYPMDGSVSTGAQEAAKLVRNGSASRTLRG
Pcub_MSU1_v1_12215_0_0_1	Cysteine-rich protein	HMM score = 0.999	Signal peptide length = 20	MVKFNVSLLLVAIAVAPALASYSFVTPTNSADSSGSIETTPVEDGNCEQDTEIPDTCDGSDGWYPVSVVGHEGYYCAQGPICTSEVGNCPGPHRDLIYGSTCTNLSEGTNGCVPNTECPVTESTPDTEAPPTVPIDDNCMVTPDAPSPLPTPEATSYTPPTKTAPPVYQTEPPTTTPPTPEET
Pcub_MSU1_v1_12223_0_0_1	SCP-like extracellular protein	HMM score = 0.997	Signal peptide length = 25	MMHIARSSLALLLVVTATSNGILEATNLRQRNLSGTTIATNVNTYTAYTDYASAMLTAVNKQRATSGLSPLCLNKKLHIAAQRQSNDMAANDFMDHVGSDGSTMAQRITQAGYDWETVAENVAAGHVDVDDVMVGWINSPGHLENIMGNYTMFGSAYAFNGEGTYQHYWTQEFGSSEVEQCDDSVLTTPYDTTAQNVD
Pcub_MSU1_v1_12287_0_0_1	Aldose 1-epimerase	HMM score = 0.998	Signal peptide length = 17	MFKVAAIVSVLVACASATLENVTLTHPLGSSAVVTHFGAQVLSFYPANEPTRNVFFVSEKSFMDGVNSITGGVAVVFPNYGPIADFPFDGLARICTWTFASYVAAPDNDSPSVATLTLTSNEETRQYWLIDFALELTVKLHANTLEMVLNVHNTFREEIGVHAALLNHLSVDSVYNEGLQIHNLKGVTYFDTFAGENKTENSDNVVITGETDHVYMNTPDMVNVTILIADTPVEAEANAQHPNLPAPTGNRTVKITKY
Pcub_MSU1_v1_13008_0_0_1	Sig3	HMM score = 0.998	Signal peptide length = 25	MLSAFKVALFGALTLLTWMPTHVNGYCPNGCNAQGTCGKNDKCTCYERQDQEDATIKYPAYKGADCSMRTCPYGDAWVQVPTATNVAHSLAECSNRGNCDYSTGHCTCYPGYEGKACERTECPNNCNGRGICLTLRAIIDGSPVRTIP
Pcub_MSU1_v1_13201_0_0_1	Exported lipase	HMM score = 1.000	Signal peptide length = 30	MPTRPCSFRFLSCLLASALLALTLAPAAAARDAPGDLLSAAPYRAPWVPSRAAQAFKLHYRTPDHHGALAEGTGLLYLPAGTPPIGGWPVVSWAHGTQGIADRCAPSVSGPTHAERDGRFLDVFLAQGYAVAAADYQGLGSPGNHAYLHVRTAARNTIDMVKASRQYLGAAALSPRWVSVGYSQGGAAALVAGHLAASHGGPSLQYRGSFTAGTPTAVELTALVMKPDNRTANPGALNAYHAYLLDGLLQVAPQVDRVLSDAGRARIALAREQCLGDLASTLDGMDTGSMFTAPLTGVPGIWT
Pcub_MSU1_v1_13251_0_0_1	Glucanase inhibitor protein 2	HMM score = 0.995	Signal peptide length = 21	MKFGSTLAAASIAIGAVATFAEPEHVQRELILGGSVVPQGSKTYMAGLRLSLDGETVCGGVLVSPWHVLTIPACTLFETAITHVAVGAHNLSGTEDGGEYIEVVSVQNHTLQNFSVVAYDFTLLTLNAPSNYTPIQLPKADDTDTVVDMWAKTMGWGATTYPIGPPSTELRGVELQVWDNIDCIHHFSFVGDTNVCAGGVKSEDSCSLDIGGPLVKE
Pcub_MSU1_v1_13659_0_0_1	NPP1	HMM score = 0.999	Signal peptide length = 19	MNLWSILLVSAAAVGLSEASTKLRFDEVEAFPQPDPVTDIDKSGVRFKPSLLVTAGCQPYPAVDASGQTSAGNENQDPSYQGCSSSTHRSQVYGRVKWHRDQWAFMYAWYFPMDKPDSGSEETPFFSHDWTSVVVWITNPEVEPKIIGVATSWPASGYKTYKPVPAGSLDGDATKIEYKTDPGNNGYHDVDVTTKDGGQFQQLIMWDQMTEAAQNALNTADFGPNATVPFND
Pcub_MSU1_v1_14052_0_0_1	Aldose 1-epimerase	HMM score = 0.999	Signal peptide length = 17	MFKVAAIVFALVGCASATLETVTLTHPLGSSAEVALFGAHVVSFFPAKDPKRNVFFVSNESFMDGVNPITGGATVVFPNFGKVDGLPLYGFARISTWTLFSHDEAPDNNSPSVAMFNLTSNEKTHEVWPFDFDLKYTVKLYANTMEMYFDVLNTNADQIDIQALLLNHLSVDSVLDEGVRVRGLKGVNYYDVIARADKTETRDNIIITEQTENVYIAAPDVVNIAIRIVDPPVVANGFEAGAQRPDIPAPTGEPVDRTVTITTQGAIRGFSPRFTPTDFVLSNPWIEGAKAREGFGDDEYKYMIAAGPGHVNAMLTLIFRDKFSLFQNITVS
Pcub_MSU1_v1_14157_0_0_1	Conserved gene of unknown function	HMM score = 0.986	Signal peptide length = 16	MLCLVKCLLVSTLVLAATVVNGHGYMSKPAAVFDASDGDKTQFIATIDSSIFEGTFNTAPKENVASFTKAFAASNYQTLKEFIDDKAEITVTGATLTCGTADPEAAAQPLPATVQWSHSESEGFVSSHEGPCEIWCDDTRVFQDENVAANFPAGPAELPYERSKCSGASMLTIYWIAMHGPTWQVYVNCAPLESSGSNTQPTTDSSDADTPSVAPGAHTPPSGAGYPTTTTNNEYDGSTDQDEPKTVAPSTSPKVATNNRCKVRNAKP
Pcub_MSU1_v1_15019_0_0_1	Necrosis-inducing	HMM score = 0.988	Signal peptide length = 19	MNLWSMFFASVVGVGLINAATISYEEVKSFEQQKKPVTTTDISGLAYQPTLLVSGGCVPYPAVDAKGDTSGGLVGNDEAFPYTSCSGSRHGSQVYGRAVWHRDRWAIMYTWYFPKNQAHDYEEGLRHDWANIVVWINNPEAPVQKILGVATSAKVNDYVKYAPLPPEYLDGNATKVEYRHFKDNDNYFDVGLTNRSDGEFRQLIMWDQMTDVARNALNTTDFGSNAV
Pcub_MSU1_v1_15194_0_0_1	Conserved gene of unknown function	HMM score = 1.000	Signal peptide length = 19	MHRSSLLLCFVASVTGVSAGSYCAPPTTTQPILFAGTFTRDEGWVNGTGKGIYTYKLDTNDGSLTPWAVTPVGINPIYVQSTMKKFNTGERVIYAVNSVNDEIPKNSSNFTGYVSALTLNNDGTLELLNTLKTK
Pcub_MSU1_v1_15384_0_0_1	Exoglucanase 1	HMM score = 0.994	Signal peptide length = 25	MQIPRQLRFVALAATASLAAMTTNAQLAGSNTAETHPSLTTQTCTKSGCTDDDTSIVLDANWRWLYKEGTSTNCYTGNEWDKTICKDPKTCASSCALDGADYAGTYGITTEADSLSLTLVTKGPYSTNIGSRVYVMDSDETYK
Pcub_MSU1_v1_15441_0_0_1	NPP1	HMM score = 1.000	Signal peptide length = 19	MKAVAFVIAVAVCFAVSNCQEMPGDPNPQPSGPSDTVSYKDIPALPQPIPKTEAEKAAVKFKPLLAIADNECWPHAAVTVDGKVSSALPTAKSNCRTFQGQVYGRAAYEGSNWGTMFSWSFPTTNGTVFKDVVVWINDSTPSENQQIVSVSRHISSDYVSQNPPSNATTGYHVELIYEKGRLSFNPKREGGDFLLVMWGQLSLEAKKSLNNPSNFGGNPVPFNDINFGSNLRKASQSF
Pcub_MSU1_v1_15928_0_1_1	Class IV chitinase Chia4-Pa1	HMM score = 1.000	Signal peptide length = 16	MALVLVLLLVGVSVNAQNCGCASGLCCSKYGYCGTTSDYCGDGCQSGPCTSSGGGSPSTGGGNVGTIISQSVFDGLAGGAPSSCEGKGFYTYDAFIAAANAYSGFGTTGASDDQKRELAAFFANVMHETGGLCYINEQNPPSIYCDATSTSWPCASGKSYHGRGPLQLSWNYNYGVAGQNIGFDGLNNPDVVGQDATISFKTAVWFWMQNCHSAITSGQGFGATIKAINSMECNGGNTPAVNSRVSYYNTICSQLGVDPGANVSC
Pcub_MSU1_v1_16283_0_0_1	Calcineurin-like phosphoesterase	HMM score = 0.983	Signal peptide length = 19	MAGAIIGVIVAATSVSSSAEYIDPDDSASSTGEKTSDSTDSNSVTPIVTSDPTSATYSVVAFAIGDWNTTVNMDSRCSRAETYNNFDVVVEDVVASLKDVQCYVEDRQQSLQSQRSGTHVWVYGHTHGEKHDYLEPLGVHFVKNEAGGGIQKESASGLTTYAAEYVSIVWTYTGDEYGFFSLTASEEWPKLQYHTADDSWTFGSSMNKTTVGGMEIKHCWYVPVDGTKGEECSS
Pcub_MSU1_v1_17380_0_0_1	Beta-glucan synthesis-associated protein	HMM score = 0.999	Signal peptide length = 18	MQLLVIACFVVLSTSLSAGKKSSTSSEYPTKSGLKSWVDPDTRDSQRTYTTSRGRQWELIMSDEFNVANRSFRPGTDHMWTSLDKADGVNGALEIYSHNMTGTKCDDQGTCFFYIQVAKTNSTVSVYNMYKHPPNFQNSTFYYRAAMVQSWNKFCFQGGMLEVRAQLPGAVSPTSGNPDLKRGNTRQVTDASYYPTWP
Pcub_MSU1_v1_17764_0_0_1	NPP1	HMM score = 0.991	Signal peptide length = 19	MNLWSILFVSAAAVGFSKASTKFSFDKVKPFKELDPVTYTDKSGVRYKPSLIVTKGCHSYPAVDASGRTSAGDEEAEPFNNGCLDPTQGDQVYGRAIWHKGRWAIMYAWYFPMDNAGWYKPFFSHDWASIVVWIDNPAVPEPTIIGVATSWFVTRYKTYKPLPPKYLDGNATRIEYRDDPNNEGYHSVDVTTTGGGKFQQLI
Pcub_MSU1_v1_18239_0_0_1	Glucanase inhibitor protein 2	HMM score = 0.998	Signal peptide length = 18	MKIGSILTAAFIASGAVATTAEADHVQRALILGGEVVPEGSKTYTAGVRMTLDSQSFCGGVLITQSHVLTTAYCVGHMDANYVAVGTHYLSGNSSGENIKVVAVQNHTMSNPVGNVYDFALLTLEHPSKFTPVRLPKADGSEISIGMWSKAMGWGLTTFPNGNRSNELLVVGLEVWDNNDCAQIHKLVGHTSLCAGGVEGYDACVGDEGGPLIIEGKAGDLDDILIGILSWRPGCGNVGLLEYTRALLRLLNGSIT
Pcub_MSU1_v1_18267_0_0_1	Pectinesterase	HMM score = 0.996	Signal peptide length = 21	MKAFALPIVALVSIVVGSIGASSQSDGCNGPNARTKPPAGAIVVDATGSHSGSFRTVKDGIANLVTSSSVEQTIFIFPGTYQEQVSIPALKGSLVLQGSTCDSMSYASNKVTITHSTTLKDLPSGSSVDLTSAVRLKSNNVKVYNLNIANTARNEEQAVAATVDGTNIGFYGCKLTGYQDTLYTRSGRQLYARSYISGAVDFIFGLQAMA
Pcub_MSU1_v1_18366_0_0_1	Necrosis-inducing	HMM score = 1.000	Signal peptide length = 21	MRAVAFVVAVAVCCAVSTVQGTDSSPNNQDLPAPTFSTPVVPYDSIRTWPQPPPTTNAQKSAVKFKPLLAIGPDECWSHTAVTVDGKVSSGLPTAESNCLTSQGQVYGRADKVGSNWGTMYAWGFPTLNGTVFYDVVVWINDPTPSDNQRIVSVSTHVFSDYISQNPEADVMTGNHVEYIYDRDVLYLNSKREGGDYNLIMWDQLSDAAKKSLNDANWPGGVPFNDINFSSNLHKASESL
Pcub_MSU1_v1_18465_0_0_1	Thioredoxin reductase 1	HMM score = 0.993	Signal peptide length = 20	MTSILAMVAAAAMCVDHVQAHGYIKQPGPTWVKGQHNNEEWVVEIPPVWEGDWDAAKSGEELFATFQKLAVANNFKDVRTLMDGNPVFGEECGHTDPNGKPVDPPSDGTATFSRGIGHSGPCEIWLGDTKVLHNENCESAYGDGTVQTISVFKPIDYSSCAPGGCMLRFYWLALQRLGLKTVWQAYKNCIPLTGPAGGGSSQNSPSSTPSDKGSNPTPSKGTTSSSQNSNPTPSNKGDSNQTPSNPNSNQTPSGGDSNKTPAK
Pcub_MSU1_v1_18846_0_0_1	Necrosis-inducing	HMM score = 1.000	Signal peptide length = 19	MKAVAFFVAVAVCFAVSNCQEMPDDPDAPPLGPSITVSYDSIQPLSQPTPRSNTEKSAVNFKPRLAIADNKCWPHAVVTVDGRVSSGLPREKSNCVTIKGQVYGRSGWAGSNWGNMYSYWVPYLQGGTFETMVVWINNPSTSTTQEIVSVSTQNSAGAFSSQKPGPNVLTGNHTEVIYDKDVLSFNPKRNGGDFLLIMWHQLSDAAKRALNNTSNFNGNPVPFNDINFNSTLHDASKTV
Pcub_MSU1_v1_19987_0_0_1	Conserved gene of unknown function	HMM score = 0.997	Signal peptide length = 23	MGFRTLGILLVALCVMMAALVSGDNMATNSTTNTHGASNETVAQLLADVQAAVDDDPALANMFDIPGTDEMSEEELATYLRG
Pcub_MSU1_v1_20030_0_0_1	Necrosis-inducing	HMM score = 0.984	Signal peptide length = 19	MYLWSILSVSVSALGLIKATSIPYDKVVPFAQPDPLTKTDISGVMFKPTLVVDNGCLPYAAVDASGQTSAGLANRSEYIRLGCGPAKTGRQTYGRAKWSNNLWAIMYAWYFPIDQPLNGREGHRHDWANVVIWINNPAVPKPTIRGVATSWLITQYKIYTPLLPEYISGTATMIEYRQNPDYYDFNDVDVTNKPFGVFYDLIMWDQLTPKAQIALNTTDFGPNVTVPFIDANFDKNLELAYPFK
Pcub_MSU1_v1_20478_0_0_1	NPP1	HMM score = 0.999	Signal peptide length = 19	MNLWSILFVSAAAVGLSEAATKLPFYLVDAFKQPDPLTTTAHSGVRFKPSLLVTAGCEPYPAVDAKGQTGAGNEDGALYHQKCAGIGHASQVYGRAIWHNQRWAIMYAWYFPLDYSAEKGHFFSHDWASIVVWIDNPAVPEPTIIGVATSCFFTRYKKYKPLPPGTRDGDATRIEYNKDPKNYNYHNVDVTTKDGGKLYDLI
Pcub_MSU1_v1_21143_0_1_1	Carboxylesterase	HMM score = 0.944	Signal peptide length = 34	MTISADTSRRQFLWQLAGTTGLGMLATALPATAAARRSSLATTRSGRIAGFTDSGIHVFRGIPYGADTGTRRFQRALRETAWTGMRDAVRFGASAPQRGDADGQPVSEDCLFLNVYSPALRDGARRPILVYLHGGGYSNGSGSHPLYDGVNLCRHGDVVVVTVNHRLNAFGYLYLGESGDERVLDAGNVGQLDL
Pcub_MSU1_v1_22278_0_0_1	NPP1	HMM score = 0.995	Signal peptide length = 19	MNLRALFLGAIAYVAAVKADTIDYDSVQPFAEPVPITDSEKSAIKYKPQLHISSGCYPYPAVQADGAVSGGLGLPIFPDGKCKGSELGSQIYSRSNWYKGKWAIMYAWYFPRGSQLSYDYWYAHRHYWLYGIVWTDTPNPDNSTILGVSMSAGIGYGETAPVKPKFVVNDTTVKFETHKSFWGGGMAIRLTTKP
Pcub_MSU1_v1_23037_0_0_1	Aldose 1-epimerase	HMM score = 0.998	Signal peptide length = 17	MFKVAAIVSALVACASATLETVKLAHPLGSTAEVALFGAHVLSFHSAKDPERNVFFVSKKSFMDGVNSITGGVSVVFPNYGYIDDNLPFDGLARISTWTLSSQENATDDNSPAVATFTFASNEETRKHWVGEFALEYTVKLYANTLEMAFTAQNTHKEKIGFQAHLYNYLSVDSVFEEGVQIKNLRGLEYFDTFA
Pcub_MSU1_v1_24576_0_0_1	Gene of unknown function	HMM score = 0.999	Signal peptide length = 20	MMRFTTFLVAAIVILDVVTCSPQSAVTTSSEALEKIQASALPDGVVLTGTTEHIDVPTSATAVATKESN
Pcub_MSU1_v1_28550_0_0_1	NPP1	HMM score = 0.992	Signal peptide length = 19	MNLWSILFVSAAAVRLSEASTKLGFDELTAFKQPVPVADTDKSGVKFKPSLIVTSGCHPYPAVDASGRTSAGNEGGASYDYGCK
Pcub_MSU1_v1_29984_0_0_1	Plasma membrane H+-ATPase	HMM score = 0.908	Signal peptide length = 23	GGYTLIAWLWAILWQFPLDVIKFAVNYILTKNTYKSKAFTERINAGHPTMTHSVVTNAQRSIRASRTV
Pcub_MSU1_v1_31519_0_0_1	Conserved gene of unknown function	HMM score = 0.980	Signal peptide length = 24	MVSFSAIVGTAVLASAYLVVPAAAVNLKLPWDGRGLDLTVDTLSDKYLTHILTMRNNGTDGKVADYVSIEKNGRSPAYNRDT
Pcub_MSU1_v1_33511_0_0_1	Protease inhibitor EpiC3	HMM score = 0.999	Signal peptide length = 20	MAWLHSIALLAGWMLASSTAEEKGIPGGYTFQDITTADTDVLMKAMGNTTAYSEGVTTMICLVAAEKLETQVVAGTNYKF

## Sheet: CAZymes
Gene ID	Annotation
Pcub_MSU1_v1_00123_0_12_1	Exoglucanase 1
Pcub_MSU1_v1_00145_0_10_1	Glycoside hydrolase
Pcub_MSU1_v1_00145_0_9_1	Glycoside hydrolase
Pcub_MSU1_v1_00225_0_2_1	GPI-anchored leucine-rich lipoprotein
Pcub_MSU1_v1_00348_0_8_1	Glucan 1,3-beta-glucosidase
Pcub_MSU1_v1_00359_0_7_1	Polysaccharide lyase
Pcub_MSU1_v1_00460_0_9_1	Glycoside hydrolase
Pcub_MSU1_v1_00617_0_3_1	Endoglucanase
Pcub_MSU1_v1_00797_0_3_1	Polysaccharide lyase
Pcub_MSU1_v1_00873_0_0_1	Polysaccharide lyase
Pcub_MSU1_v1_00946_0_7_1	Glycoside hydrolase
Pcub_MSU1_v1_00947_0_1_1	Glycoside hydrolase
Pcub_MSU1_v1_00972_0_2_1	Glycoside hydrolase
Pcub_MSU1_v1_01483_0_5_1	Exoglucanase 1
Pcub_MSU1_v1_02606_0_3_1	Carbohydrate esterase
Pcub_MSU1_v1_03062_0_0_1	Whole genome shotgun sequence assembly, scaffold_94
Pcub_MSU1_v1_04532_0_2_1	Acidic chitinase
Pcub_MSU1_v1_04953_0_1_1	Polysaccharide lyase
Pcub_MSU1_v1_05634_0_0_1	Alpha/beta hydrolase fold-3 domain protein
Pcub_MSU1_v1_05746_0_3_1	FAD linked oxidase domain protein
Pcub_MSU1_v1_06122_0_2_1	Polygalacturonase
Pcub_MSU1_v1_06310_0_1_1	Pectin lyase
Pcub_MSU1_v1_07032_0_0_1	Polygalacturonase
Pcub_MSU1_v1_08047_0_1_1	Exoglucanase 1
Pcub_MSU1_v1_09156_0_0_1	Alpha-1,2-mannosidase
Pcub_MSU1_v1_09296_0_0_1	Cutinase
Pcub_MSU1_v1_09342_0_1_1	Endo-1,4-beta-xylanase
Pcub_MSU1_v1_10746_0_0_1	Pectage lyase
Pcub_MSU1_v1_10995_0_0_1	Polysaccharide lyase
Pcub_MSU1_v1_11667-_0_1_1	Endoglucanase
Pcub_MSU1_v1_11758_0_0_1	Endo-alpha-1,5-arabinanase
Pcub_MSU1_v1_12054_0_0_1	Cutinase
Pcub_MSU1_v1_15928_0_1_1	Class IV chitinase Chia4-Pa1
Pcub_MSU1_v1_00503_0_6_1	Carbohydrate-binding protein
Pcub_MSU1_v1_00966_0_4_1	Carbohydrate-binding protein
Pcub_MSU1_v1_02083_0_2_1	Carbohydrate-binding protein
Pcub_MSU1_v1_02337_0_2_1	Carbohydrate-binding protein
Pcub_MSU1_v1_03012_0_4_1	Carbohydrate-binding protein
Pcub_MSU1_v1_05187_0_0_1	Carbohydrate-binding protein

## Sheet: Protease inhibitors
Gene ID	Annotation
Pcub_MSU1_v1_00762_0_8_1	Protease inhibitor Epi5
Pcub_MSU1_v1_05925_0_0_1	Protease inhibitor Epi7
Pcub_MSU1_v1_33511_0_0_1	Protease inhibitor EpiC3

## Sheet: Glucanase inhibitors
Gene ID	Annotation
Pcub_MSU1_v1_00027_0_29_1	Glucanase inhibitor protein 1
Pcub_MSU1_v1_03659_0_0_1	Glucanase inhibitor protein 1
Pcub_MSU1_v1_05133_0_0_1	Glucanase inhibitor protein 1
Pcub_MSU1_v1_13251_0_0_1	Glucanase inhibitor protein 2
Pcub_MSU1_v1_18239_0_0_1	Glucanase inhibitor protein 2

## Sheet: NLPs
Gene ID	Annotation
Pcub_MSU1_v1_00123_0_15_1	Necrosis-inducing
Pcub_MSU1_v1_07017_0_0_1	Necrosis-inducing
Pcub_MSU1_v1_15019_0_0_1	Necrosis-inducing
Pcub_MSU1_v1_18366_0_0_1	Necrosis-inducing
Pcub_MSU1_v1_18846_0_0_1	Necrosis-inducing
Pcub_MSU1_v1_20030_0_0_1	Necrosis-inducing
Pcub_MSU1_v1_10851_0_1_1	NPP1
Pcub_MSU1_v1_11460_0_0_1	NPP1
Pcub_MSU1_v1_13659_0_0_1	NPP1
Pcub_MSU1_v1_15441_0_0_1	NPP1
Pcub_MSU1_v1_17764_0_0_1	NPP1
Pcub_MSU1_v1_20478_0_0_1	NPP1
Pcub_MSU1_v1_22278_0_0_1	NPP1
Pcub_MSU1_v1_28550_0_0_1	NPP1

## Sheet: Elicitins
Gene ID	Annotation
Pcub_MSU1_v1_00383_0_4_1	Elicitin
Pcub_MSU1_v1_04977_0_0_1	Elicitin
Pcub_MSU1_v1_00315_0_0_1	Elicitin protein RAM2A
Pcub_MSU1_v1_10522_0_0_1	Elicitin RAL13E
Pcub_MSU1_v1_01061_0_19_1	Elicitin RAL1B
Pcub_MSU1_v1_06126_0_1_1	Elicitin SOL10
Pcub_MSU1_v1_04246_0_0_1	Elicitin SOL11B
Pcub_MSU1_v1_02136_0_4_1	Elicitin SOL13F
Pcub_MSU1_v1_04407_0_3_1	Elicitin SOL1E

## Sheet: SCP-like
Gene ID	Annotation
Pcub_MSU1_v1_00834_0_3_1	SCP-like extracellular protein
Pcub_MSU1_v1_01010_0_3_1	SCP-like extracellular protein
Pcub_MSU1_v1_07383_0_0_1	SCP-like extracellular protein
Pcub_MSU1_v1_12223_0_0_1	SCP-like extracellular protein
