# Supplementary material for: The Effector Repertoire of the Hop Downy Mildew Pathogen Pseudoperonospora humuli
Source: Front Genet. 2020 Aug 11;11:910. doi: 10.3389/fgene.2020.00910 (PMC7432248; doi:10.3389/fgene.2020.00910)
Supplement: TABLE S7 — RXLR effector annotations and amino acid sequences for Pseudoperonospora humuli. [file Table_7.XLSX]

## Sheet: Sheet1
Gene_ID	HMM_score	Signal_peptide_length_aa	Motif_sequence	Motif_type	RXLR_position	RXLR_motif_type	EER_position	EER_motif_type	WY_domain	No_of_WY_domains	GOBP_term	AA_seq
Phum_OR502AA_v1_g_00076	--HMM score 0.948	--SP length 27	RFLR	RXLR	--RXLR position 52	RXLR	--No EER	-	--No WY	--No of WY domains 0	No GOBP	MAIAVKFLVAKPIFLLGGTTLLETVLSENYMSIIVSACSMTWTSCVKTTMTRFLRPIGTLAKSKKIVRDAVDRKRIREILRKAYRMLLWFFRYYAGNTAFATARTSAIATSGEGLFEIASPGRLLEDLNVQCVDGAKFGVSESPLKREGLILFILNVARMMCVHSPDPNRLKIVINEGIEMSDAVRTLVHGHFSAFAQIQDVDHFRSLFLRKPDAFVKTFRVVDDGEVPRMLDSIIEQHKQGLAGLFDELISMRSGGKNDKNKSQQQEKSAGIEIAQFLYVLRAINLITSRYSANGTVNASASDDTLAGNSNGIDEIRAVRIFLSCLPLTKIVRAKASTTTASSSATVTSSTNTLEPRGLTLSQLIEALLRVAFTWKELQICHGSFDVCPDQMTSSRCQ…
Phum_OR502AA_v1_g_00148	--HMM score 0.999	--SP length 21	RFLR-EER	RXLR-EER	--RXLR position 51	RXLR	--EER position 68	EER	--No WY	--No of WY domains 0	No GOBP	MRFTFILTLIIASALQTSSSALSGAKDFNKVTDGIKATNDIVSSPGQDTKRFLRPAVGFEAISDDIAEERAVVTEPPSAWKTMAEKLSKHFKAFVEKIKNFFRQMTGKGVKTPKVTPEAAPKPVANSENIPIVHDADGNPLKPAEADVNLPIAYDANGNLVTIPKVDHPQNAEDAVVPSINDVIPPSSWTQNKKLRTSRSIDEPSLKVKDSDANTLKLNDVDGISEGHPKPKVSEGEHEAVPKPQAAEGEHEAVPKPQVAEGEHEAVPKPQVAEGEHEAAPKAVDADGNVETQPKPRDREGEPGESNTNSDPESSHKTRDRSIAGFQPTSS
Phum_OR502AA_v1_g_00204	--HMM score 0.991	--SP length 21	EER	EER	--No RXLR	-	--EER position 82	EER	--WY after EER and not RXLR	--No of WY domains 2	No GOBP	MRIRSASILLVIAVEFCTISGEVSNAIHTVDSTSDDVGEKKHVNGFLRGDKTTDDVGEQKHVNGFLTGNKTAHADDDEDEDDEERATAIIKGVYHDKAMTTKYLKGLVKNNKSTKYVQSLLFLGNPSKEDLLIHPNAKAFAKFMRLKLNQDTSSKTPIIVNNEELDKQTAKTLFASKAAWDMDILGAEAWLGLSNAPRAQRTEHPHWRAFQLFKKTYLKHHKVDVAFDTGTMPQKEAIEYLKREALAGVSFEKMQEKLQLKSLPPDELKKHSNSFAYEMYKAYYRILAPARAEKKFKAAEAKSKDLDEAFQQLLVKIQQAKEAESVADLVAKVAATRAEQSKDAISYADVFTARTNIQSAKWKTKTLEKELLDMGGQIKEAATAKWVAKNAFFKAIAEA…
Phum_OR502AA_v1_g_00276	--HMM score 0.998	--SP length 16	DDEAR	EER-like	--No RXLR	-	--EER-like position 56	EER-like	--WY after EER-like and not RXLR	--No of WY domains 4	No GOBP	MGFYSFVLLTATVVLACVNCSSKATAAASPVQETTERPDRRSTTRFPRTSDSTGEDDEARQSLLKEVKSAVRTLKTRVRVWRWMSRGKVNDEAILKKLNIGDDVKLYLEGPNAELLYEVARAYRKRINNNNSKSQKPLLMKLLTLHKGNEVALRNTLYAASQSEAKFTMKAASMLLKLQYKEWQKDEKTVAEIVTAMRNKRKGRDVSEIFADSNLKVLEGFIQFSGRVKDSRAALVDALVNGFGGKRKFLDALMSMETLKRQKLGTIKGLEHVVLEVWRKKELRPVDVIKELDMMKIDDLASPAMQAVLHFADNFNHENDQDPFSLIQMFTDLYGSISVTNMLIKAKENGLEDYAAQLMMEQTTLWVKHRKPVSEVIDLLNVGGDGYEHLKKFKFRILE…
Phum_OR502AA_v1_g_00357	--HMM score 0.997	--SP length 16	DDEAR	EER-like	--No RXLR	-	--EER-like position 56	EER-like	--WY after EER-like and not RXLR	--No of WY domains 3	No GOBP	MGFYSFVLLSATVVLACINSSSKATAAAFPVQETTERPNRRSTTRFPRTSDSTGEDDEARQPLSNEVKSTVRTLKTRFRVQKWMLDWRMNDEAILKKLKIGDDLSSYLKGPNAELLYEVANAYRRRININSKSQKPLFMKLLTLHNGDEVALISNLYTLSQSEAELTKKAASMLLELQYREWKKDKKTVANVVTAMREKKGPDVSEIFADSNLKVLEDFIRFSGRVKDSRAALVDGLVISFGGTRNFLEALLNPTTRHQNSDAVTKFEKVLLATWNRRRLSPEDVVIKKLGLTTADDLLSPAMTTFVKYVDLFNQENKQKPYLLSNLEQIYGASPASKALIKADESGEKGYLRQFIDDLVNGLAAKRPMSSTRPSKAGPKKSSRTAIKLLKQAFPNDEE…
Phum_OR502AA_v1_g_00526	--HMM score 1.000	--SP length 20	GHLR-EER	XLR-EER	--RXLR position 35	XLR	--EER position 47	EER	--WY after EER and not RXLR	--No of WY domains 1	No GOBP	MGRVKLLLLLATALLIAVQAANIKDTTKDKDAEGHLRAMETIAEGATEERFVARTFNNLYWKASDALDNFITKFAKYTPMPKSWKFNLWVRAGKNPTDIKNLYGKKGKTDKWRKGFWLKFCKYWLGKGGRYSTY
Phum_OR502AA_v1_g_00556	--HMM score 0.941	--SP length 29	QFLR	QXLR	--RXLR position 54	QXLR	--No EER	-	--No WY	--No of WY domains 0	No GOBP	MLLLRQAHRDLLKSLPLLAFFCVPLLGYAAPLLGYQFPKQLLPWQFWRPGQQTQFLREDVEARAATYPQLMQLLLQIQHKDDTLREMLALVKTTNSGSL
Phum_OR502AA_v1_g_00558	--HMM score 0.999	--SP length 18	RSLR	RXLR	--RXLR position 49	RXLR	--No EER	-	--WY	--No of WY domains 2	No GOBP	MRVHYILLLAASAFFASAEGNSVATDSALGASTADRLAIAEKNAVSVSRSLRTAAAANGEGSIPRFAKIIKKYIAAYRMRPEEKLKLKNTEGYRSNSFFKQLKLNKKKNADQLLNDPHFLEWLQHVRDIAKVDPASVAFETLTHSKLPMKELCNALRQMEINIVASGVKSNDEVANIAKKVRLLLVDDWVTKNFNNLDPNNILSALNHHVDPKWISESDVIYYNLLEKLGYEAMTTLLESKLKNANTKELAEALQRSQFDDWGKVLGINLQEALRMHGHESGMDLVEAEQIFLLKYVEHLIEMRVQNRISAKLIRAMPDYPTVLTELIAAVKKEELGETGEEQLIKRWVDKKLHPGGVFWVLGDKALKEGTQEHKFMTAYLKKKQELENPHLSSKPNTS…
Phum_OR502AA_v1_g_00565	--HMM score 0.998	--SP length 25	DEDR	EER-like	--No RXLR	-	--EER-like position 58	EER-like	--WY after EER-like and not RXLR	--No of WY domains 3	No GOBP	MLATAKLVACLAAVSTLECKGSAQATDHHEGNNLPAPPPTVPEIPTVQSTDSALLTTDEDRMLEFPHGIPPLRMKNSLRASRLSVSPHTDQAKLKDLQRASLLEKEHPLIALSVEGTDKYLLPTYKNKEEVMKRIEELVWSNEAKSTIVDKMTRSEKLSIDDKEIIKKAIDEVIAEYRKKLEQSEKWWIEGEKPAYVLELLGNPSRNSMRYNVHFEYKKRYINHQALLGFEYTTWFRRKTDPADVLKILNEMFPGYGEMMTMYHSEYKKLFEEYSEMMKKLLKYLNGKKVLTFEQEWTQKRYDLQTLDLLRLMRSASKWERNRLSWMEQKMTPDEVYTSLNI
Phum_OR502AA_v1_g_00627	--HMM score 0.998	--SP length 18	RSLR	RXLR	--RXLR position 46	RXLR	--No EER	-	--No WY	--No of WY domains 0	No GOBP	MKICHAIALAAAVVSVVAAPTNAARDLTKTHVMASESQIGRHLGARSLRGSAQKEEETTPVTEESTEMDASEDANQKDKNGEGDDNLNEDNGEKNDEEDDKEEDNENDEQKENNDDQDAQKENNEDAQMEDNKDAQMEDNDDQNVQNNDEQDAQKENN
Phum_OR502AA_v1_g_00641	--HMM score 0.998	--SP length 20	DEAR	EER-like	--No RXLR	-	--EER-like position 59	EER-like	--WY after EER-like and not RXLR	--No of WY domains 3	No GOBP	MGLHAFVLFAAIFLLNYVGSTSKATAANSPAQVPWDAEEQNEASTQRRVRTSEAAGEGDEARASGRLINPSNAWTTRHESTLGEKLLGDIERLSYPTKEKAQNSGNALMKYDFEAILARRFYAASQSKFRIVKGVGKALVKAQFREWLWLDRSADDVFVMIMKGKRDSEVFADQNWKLLEHFVQVYNERKGPVALVDVIVEGFGDEARLLKALIEGKRNFETRDNAKQLEKLLLTKWENDKVQLGTVLHWLEMDQNVDAIASPAIEVAVLYVDHLNENNPPQVLSLVAALTEIYGDTAVAQKLLDLLSVVGVLKYSQRLRLEQLNNWLRRREPVEKVFEMLNIAPEDNRMTRLVKFILLIRYANAFEKGHRNPSKTSPSMSETLASAPKALLKLLRAKY…
Phum_OR502AA_v1_g_00653	--HMM score 0.953	--SP length 19	EER	EER	--No RXLR	-	--EER position 70	EER	--WY after EER and not RXLR	--No of WY domains 3	No GOBP	MRTKNPIVLIAVGATFALADHEMSSQATDSDNATALVPADTWASSPIAGAIQPDKARPRRIVDTTAATTTEERVPKSVGWKAELSTFAQKSDALSKFLKVKNPWSADHFIQKTPELSEMDQEKLKRYIDVIMPYTMGFVGILTQLRQKISITAPMADFSRIYIEDKTAKLYAIFFKTIRKCARQGDSQKMAIHRAHKSAIPRNYFASGDETYIKLYYDEQIKEMENEVEGYVKQGYSLQQVIAHINHEYNQQVSTHIGKIYRKLGADTLLGELRPQVELQLEKGATSDQVHAGLNPDGSVEKSNIIESCITQWKKNREANIYKMLREWVVMGKSEGEIYQLLQNRGIPETLNTQDLITFGSMSKNPRDHIQMQYVEWYRDGVSPMEASAKLGGIYGGRE…
Phum_OR502AA_v1_g_00881	--HMM score 0.998	--SP length 20	EER	EER	--No RXLR	-	--EER position 54	EER	--WY after EER and not RXLR	--No of WY domains 5	No GOBP	MRLHAILHVAIAVFFACVDASSLKSLSNPTSSTLSDQGHVSAQISRRNDTSTDKEERMHIPSLNGIQEAAESMELKFATQVQDWEQELMGKSTQEAFTLMDLDKAGDDLLVHSNFLCWKKFVIKASTTDPHEAIVETLLVHFDDIRLAKMLEAATMVKGTSVIATELQEAQFALWESRELHGSTPLKLFGPDLEINDLFHSLIFNVWYKYVGIGWKPRFPDHEKTLHILLDRYDEFDIAKAVAAAMDDKSLQVSASNLEYALRKRWDANMVSAKTLFKQLGLNPTSDDFLESFLFQMWYEYVWLVHSRPTSAVVQILRESLGDFGLAKMLEAAKKVKNTKYTAFDLERAYIFEWQGMTVEKLFKEIKLDPNSEDFLGSALFQMWYEYVRKLDHDPDMKV…
Phum_OR502AA_v1_g_00887	--HMM score 0.998	--SP length 20	WLLR-EER	XLR-EER	--RXLR position 45	XLR	--EER position 54	EER	--WY after EER and not RXLR	--No of WY domains 3	No GOBP	MRFNEILLVATVVLVARVNASSFMSQSISTSPTASDQHHAQAQWLLRNGTNMDEEERQASFGKQLTRFIKQKQAQFTETWRLFMMRLMRKSASGAFTYLKLHEADDRFLFAKHFRTWQKHMTKISEGNPDKEMVKFLKTRFDEVSLARILQRGKGDYSMASSVYKLQDELIDGWVANKFTAENVLEKLKQHKEVDEILTGHDQIIFINFMSRLHSSNPDQAKLSLDAFRSAYSDGEVAKALEIAKTSLSMKPVAEAMQNELFRQWCEKSMKPDQLRDLFKKEDQSYTIDMTIKRYEKVYNDFIKGG
Phum_OR502AA_v1_g_00910	--HMM score 0.997	--SP length 25	RSLR-EER	RXLR-EER	--RXLR position 51	RXLR	--EER position 65	EER	--No WY	--No of WY domains 0	No GOBP	MLSAKLLSCLVVVSAIVVASYEVHAEVTEPNVGSKVLTSPSSAISQHDTIRSLRTADAAVARANEERVTITEISEAEAEALSRAKITSAQHNGKFRETFAKYLRWFKKTFGMSSQNSGNAANLRLHNQGGEGLVDKSKAAGAHAGTVHAAVLWAGYMLIHVRCAFFTYLNVKRHA
Phum_OR502AA_v1_g_00958	--HMM score 0.964	--SP length 19	RALR	RXLR	--RXLR position 67	RXLR	--No EER	-	--No WY	--No of WY domains 0	GO:0006779 biological_process porphyrin-containing compound biosynthetic process(PFAM)	MGELTTTTSLAVAVSAAAAAVYIVQRHQKKKTTKKQHKAMPFPMKRTPLKRVPLDQLPKLKNDLLLRALRGDRTERVPVWCMRQAGRHLPEFRELRDMGYDFFTMCEVPQLAVEVSLQPLRRYHMDAVIIFSDILVIPQAMGMEVTMVHKVGPVLPDPIRTPEDINKLDMNPDIEDKLGYLLDALNLARQEIHGEVPLIGFVGAPLTLMCYMIEGSGSRTKALLKTFLYQHPEAAHKLLQGITDVCVNVLLAQQRAGAQALQVFESVGAEALTQDHFYEFVFPYLVQIADRVKAQTDVPMVCFCKGTQYAYKKLVTTKYDCIGLDWQSDPVEVRQLARGRVSLQGNMDSSAIYASTDIIYDEVKKMLKRFGTQKYVANLGHGCFPDMDPAHVDAFIKAV…
Phum_OR502AA_v1_g_01010	--HMM score 0.975	--SP length 23	RILR-EER	RXLR-EER	--RXLR position 32	RXLR	--EER position 43	EER	--WY	--No of WY domains 4	No GOBP	MRRKDILLVATIALSVCVNVLTSAKHDASAPRILRDGASLDEEERKALVTLFWRSQLSLDEAFTSLKIAEVGNKLLDTQRFNRWAEHAITTLKDDAYTAMLERLATHFGHGNLALILKTGAKTPHANAIATKLQDAQIDTLAKSEKSIDDVFVTLKLHEKSDELLLDPRLNVRLNVWLKVAAKKHPEVEDPYLLLMRTLMNRFNGEELEKMLLAAGKIDNKDNVATSLRDMIKDWTSREMDAHKAFLLLQLDKAGDDLITSTNFKLWLRQMKDAHKDDYREIITVLLKYFRDDKDLVRKLELAKMKPHFSEIAADLQRAFVRTLNKWHTADTFFAQLGLDIGIHKLYKNPDIDIFVTFMAVKPNPETAINTFLERYSTVELTKWLKEVQTTTPTAEAAI…
Phum_OR502AA_v1_g_01023	--HMM score 0.981	--SP length 26	DDEGD	EER-like	--No RXLR	-	--EER-like position 68	EER-like	--WY after EER-like and not RXLR	--No of WY domains 3	No GOBP	MSYYGLYGVMLVSAVMLMISADAVLADNDFAMTFPDPKVSQHATFDPPSPNDSRRKHHMRTHAEIMADDEGDSDEDRAFEGIRASITKVKDLLQRAMNKIKKFFSAMKSKIMSTKHQKINNYFKELMPKDVKTFKLGTQDFQEWERYAHRVYSKRPDDADVAMVETMTKYLGDARQMQMLFEAEKVPQTNTVATRLMEALSRYWLSMKKNADDVFTLLRLFKKEKILLTDPMVMAWISYVGKFDEEGQIRLVWPVLKTYFKEEALAKMIFAAKNDEYMRDVAQKLEAMQFASWLKSDSPIDTAYKALNVHYENGNPFEELGFNIWATFVKLAEPENPYEILMTKLKALNGDRALAELLAVEKARHFSVYVANFEELQYRGWLDQQKTADDIFTLLQLNL…
Phum_OR502AA_v1_g_01026	--HMM score 0.981	--SP length 26	DDEGD	EER-like	--No RXLR	-	--EER-like position 68	EER-like	--WY after EER-like and not RXLR	--No of WY domains 2	No GOBP	MSYYGLYGVMLVSAVMLMISADAVLADNDFAMTFPDPKVSQHATFDPPSPNDSRRKHHMRTHAEIMADDEGDSDEDRAFEGIRASITKVKDLLQRAMNKMKKFIGAIKSKIMPTKRQRIREYFVRSLPEDVKTLELGTQDFQEWERYAHRVYSKRPDDADVAMVETMTKYLGDARQMQMLLEAEKVPQTNVVAIRLIEAQFRLVWSVLMAHFKEEALAKMIFAAKNDKYMKDIAQKFEAMQLGSWLKSDTPIDKVYRLLNVHLENGNPFEEPGFNIWASYVMLTEPEKSHEILMVELKARYNDNKAVAELLAAEKARDGLISIEHLENLQYLVWFDQQKTADDIFTLLELHKRGNMIFEDKLWHTWVSYLAKLAKQTGERQEALMYSVLKKHNKRGMMN…
Phum_OR502AA_v1_g_01029	--HMM score 0.967	--SP length 26	EER	EER	--No RXLR	-	--EER position 71	EER	--WY after EER and not RXLR	--No of WY domains 2	No GOBP	MMPIRSLITLSAMVVVIASVSFEALARTSASNDASKLISADTLSAASTTDATEQKDEQLLQTSETDTAQVSEERNPPTETVPRPLKRTLDEFLNFGFSAGETLHFSSHHPGANSKAAKTYVNAWTAAQKSQTEHSLRQHTTVEKVHDELKIYPPNPELSLNFPLYHEYVDAVCTQLKADMKQLFQANLGPYDIYMQLQSKYGSLFTSTSQYRSLFYKAWKLQNSDTLSLMTTWLNDNKEPQEAAVLLGLEGLSSEALLHDPRRYLLMYYERKYEKKLQASSSALRPSKAAKKD
Phum_OR502AA_v1_g_01157	--HMM score 0.960	--SP length 26	RHLR-EER	RXLR-EER	--RXLR position 53	RXLR	--EER position 71	EER	--WY	--No of WY domains 5	No GOBP	MFCYGLYGVILVSAVALMTFADTISASNGFSMTLSDAQHTSFDSPMHGNRAERHLRNHTKTIVDVADSSFEERSFEQIFTTGGNLIKMVMQKLKTFFNAMVSKPTIEQQVNQLFKTSVKLPDQEQHLIFSSQPFLDWKASVEKLHQGNVEHANKAMVKKMVAQYGDDRLAEMLMQAKTSPKTSEEAKSLVTSLEEAQFQNWEDTDKFAVNVFKLLKLHEANDVSLENPLMQTWILSVKNRYPEEYSEKLWPVLKARYNDEVSLAKMLNHAKTSPNASQETKDLAIKLEEAQFYDWHVTGKNAEGVYKLLELDQAGDVALGDPLVMKWTSFVRRSDEDNYSKVILSVLQNHYKDDAKLANMLSRAKESSLTKELATSLEEARLKDWLDSHKTAGDVFKLL…
Phum_OR502AA_v1_g_01179	--HMM score 0.996	--SP length 29	PYLR-DDAISLSER	XLR-EER-like	--RXLR position 56	XLR	--EER-like position 67	EER-like	--WY after EER-like and not RXLR	--No of WY domains 1	No GOBP	MTAMSSATPRFSYIKMLIVFALLVTVASAVSTEVVRSSPAFNTSTLTSNSTSAKPYLRPDAVMTTSDDAISLSERSFTPGFAAIQQFGTRLKLTLVKYFRKLLWQLDKTFMEKAFITLKLNQPKDGLLESHAFLIWANSLRYYEDPPVKNIFSILTRHYDDQDLAKLLVAVKNVD
Phum_OR502AA_v1_g_01214	--HMM score 0.996	--SP length 25	GKLR-EER	XLR-EER	--RXLR position 41	XLR	--EER position 48	EER	--WY after EER and not RXLR	--No of WY domains 3	No GOBP	MRLNKTLLVASVALFVCIEASSVKSQLSSTTQVTPDQDHGKLRRSDANEERIFNLLGVQEISHFVADLYSASVRNFRLLDLWLADKSVSGAFTFLELDQAGYDLFRKPEFDLWYDFARTKSTEPTETIVRFLLDRLGHPTLTKMIAAAREVEETKALATELGDTLFQIWSTRLRPRKLFDHLELKVQSDGLFRDPVFREWCQFIQQKEADDANEVIAMVLLDRSDYLSLTTKILAAKKFEDTKDIAAQIYDGLLKEWERRQVSFGKLLKKLDIDLTDDNLLHDPLFNVWFDYVKASKSQSSKVDAVEALLDVWKESHIFNKLQTLTKGDGTEEAVAFLKEGQIRKWAREH
Phum_OR502AA_v1_g_01241	--HMM score 1.000	--SP length 20	RSLR	RXLR	--RXLR position 49	RXLR	--No EER	-	--No WY	--No of WY domains 0	No GOBP	MRVHYVLLLAASAFFASVEADAVATDSAPGASTADRLAIAEKNAVSVSRSLRTAALTKQLDGPLIRIVLKGSTEVRKPLKAGPRFRKWLQHMKNTPDIEPAHAAHASLMRTERPIEELYNVLKQTEAHFLKRATESDDDVLKIAKKVLLFFVGQMVSEKFSIHDLANGLSVFKSRMDPNWIGESDAIYSALSGMLGYERMTTLLEGELKNPNTKELAEALQRSQFDDWGKVLGINLQEALSMHGHHNGVDLVEAEQDFLLKYVEHLIKMKDRIPAIYLEKVPNYPNVLTELIAAAKKEEFRGTSGGKLIKRWVQEKLHPGGVSWVLGAKALEEGTTEYWFLKAYRKAFNRAHGKRP
Phum_OR502AA_v1_g_01272	--HMM score 0.982	--SP length 22	RSLR	RXLR	--RXLR position 43	RXLR	--No EER	-	--No WY	--No of WY domains 0	No GOBP	MPSYRSMLAAIVLVITIASSVSNQAPASVQWVNVPNDESHSFRSLRSLRVTDASPSSNVTSTSDESLDEPEEMGFFQRWRHKAAFYMSTSSLRLTSRLLGFQLRDADSTEQNDEIKRHLDSKSMKGHFRVWKKLGATPKQLRADLHIDKSDSFSNMYRKAVVEAYTDYLHRKPQPAN
Phum_OR502AA_v1_g_01321	--HMM score 0.997	--SP length 22	KSLR-EER	XLR-EER	--RXLR position 55	XLR	--EER position 67	EER	--WY after EER and not RXLR	--No of WY domains 3	No GOBP	MRATKLMAVVATFALVRSETSAQIADTKKTAKLVSADTSSSSSTFDGIQSGKKKSLRTVDTTTARPAEERVLGLPQVAESSAMVEATLRGTVAEAIHMQAESVNPHLKGIAEELTQGMTQARIDELQRCAKRYYETHIYTTHDIIAQMVNDVGGLKNIERQFVRSILSNMREQDAVNARTLAKRSVQEGVGLIKTYDVVRGGRPALRSGEHLSIKKQYQDEFAKYEKHEAYTRFNKGLSVTKTFDEMKHHSTVKVRGQPAISKLYNNWKSTVDETVKAIDYHIMLGRGLNELQKAYEASNPGWLPSDLETFYFSVEQWLANHVIKDLEHWASEGKTLEDVRGLLKAHCPGLSESLVSDAVDRLVRIVADRLVHLYLNLWFAQGRRPSYVYNMLEAKLGG…
Phum_OR502AA_v1_g_01365	--HMM score 0.995	--SP length 25	RTLR	RXLR	--RXLR position 51	RXLR	--No EER	-	--No WY	--No of WY domains 0	No GOBP	MLAAKLITYLTLVVAVATVAHDVSATALDPKEPSFADALPVSRTHVSGQGRTLRTRDSDTVEDADKVEDPDAAEDVDTVEDADTLEDSNAVKDIDTFKDHNAVNDSSERMISPKGKFPGQSLKPSSLGLIGKRKADLLEEGQKRLRTETSLLPSNGGKETLDSIPQLDKDLLIEQLNAEYNRLKTVPGLDPDSLKVVFGDLETFFNQKGRIEVSDGQTALARGNSDLRRIILQQRSDRVEMPDLPPQYTREQQLESVDAHLKYFEASSKQATYPLTMEWKQSAPEKLVKEVDMSSKFLFVERLSSHLQGVGFGERLQLTDDKVNLLLTAFKTGRRFEDIRHHFDGPIYQIFWDCLLQWDRIATYKIFCMSFFHEESAVTAVMNAISYQKKHGYIRPEIS…
Phum_OR502AA_v1_g_01438	--HMM score 1.000	--SP length 22	RGLR-EER	RXLR-EER	--RXLR position 49	RXLR	--EER position 85	EER	--No WY	--No of WY domains 0	No GOBP	MMRVTFLWAFLLALALIASLYAADDTPTTPESTSPVNARDQDPVIQQVRGLRNSGMKLNDAKDLKGAIEKLRQAIALLHKRVFGEERHEITDPKDVSQDAALYAQILNDYGSILIRAKQYDEAIEVLEDSLAMVKKIYGNSHPSLGLSLRSLADAYLAKEKYQEAIDKYKLLQKHITKGLGVTHEAYIEASLKIAEAYKKMGNDKKALKVLKKTVKAQGGEINGLTKGIAELYMELSTAHLALNEVDEAQNAAETAKAIFLQRDGDETLAYAFSLNALAGVKMRQQKVDDAIELLEQAHRIALQLFGEDDPIPQESAKTLKQVKQYKLDLQAQKDEL
Phum_OR502AA_v1_g_01441	--HMM score 1.000	--SP length 22	RMLR-EER	RXLR-EER	--RXLR position 49	RXLR	--EER position 63	EER	--No WY	--No of WY domains 0	No GOBP	MRMCQVFLVLLIVAVAINDAVSASTADEWSKLTSRGLDQETGTDIDGDRMLRARDESADETGEERGEFTPKELHLSNKPDPLLIPAENAGAFTSER
Phum_OR502AA_v1_g_01442	--HMM score 0.999	--SP length 20	RSLR-EER	RXLR-EER	--RXLR position 43	RXLR	--EER position 58	EER	--WY	--No of WY domains 3	No GOBP	MRLCQLFLATMAALHASTEALPETLASHVSTTNDQNPSGTQGRSLRHATTLQGKGDTEERGLPLKLWFWLNIGRADAYVEKKLGLKGLEKAQRTEHPNFQLYEQYKAKNLQYYYARQARKGFSTYKMWKSLGLDKITDLEQLRQGESRVQFEKYVDYVLAFDKHVENTRYSGYYMPEFVDKEATAIEKSARAVVWAMDGKSDVFVREMLGLQTSKSKTKFYAEAMIKNGEAYNVFVEETRKIKSST
Phum_OR502AA_v1_g_01463	--HMM score 0.999	--SP length 23	QSLR-EER	QXLR-EER	--RXLR position 40	QXLR	--EER position 54	EER	--No WY	--No of WY domains 0	No GOBP	MMPTKKLILLFAAIAFVSQKVSAELPDFDKANQLHKGKTQSLRTSDATTSSATEERAPPVAHVVYRPRARLPGKTTSSSSDELTRIRDWESHSEHETSDDLALKARTPLPGSSTSNDQASQSLSQKVRNKVNMKLVEWAIESKSVEDAKKELESMNLSPEIKNEFLDKYKSLIIFDEDLRTKIQELGFPVDTDKAFTELSPTGDLNSPLENALIQHYITLNYERYHGKK
Phum_OR502AA_v1_g_01491	--HMM score 0.987	--SP length 24	QNLR-EER	QXLR-EER	--RXLR position 54	QXLR	--EER position 68	EER	--No WY	--No of WY domains 0	No GOBP	MPTTNMTILLAVIVAVVLVNYAASADKTDASKPILAGTSLASSTGGAVKHDEKQSLRTGGTTTNEAAEERASDPFRFTSAFSDITQHVHPNPVLESIVVTREATEMAHFSGR
Phum_OR502AA_v1_g_01541	--HMM score 0.992	--SP length 25	RXL-EER	RXL-EER	--RXLR position 49	RXL	--EER position 64	EER	--No WY	--No of WY domains 0	No GOBP	MRITHFLLGATVTLLSSCNVNTAVSEDTQAKVSLTVSTDAAMSASSVKRVLQAQDEDGKDEEDGEERMDSRATMTTAEIAAEASKKLEMMEKWLAKGTDITAAKIELLGTKESLDQSDGKLLYTFLKKKNENPSTSS
Phum_OR502AA_v1_g_01659	--HMM score 0.967	--SP length 26	EER	EER	--No RXLR	-	--EER position 71	EER	--WY after EER and not RXLR	--No of WY domains 2	No GOBP	MMPIRSLITLSAMVVVIASVSFEALARTSASNDASKLISADTLSAASTTDATEQKDEQLLQTSETDTAQVSEERNPPTETVPRPLKRTLDEFLNFGFSAGETLHFSSHHPGANLEAAENYAKEWTAAQKSQMEKRVKHSLRQHKAVEKVHDELKIYPPNPELSPNFPIYRKYVSDVYIQLEAELKDSLAMNTLPENLRARLQDRYSHEIMASDRSLGLLDKYQKSWERNNFGMLNTMKSWLEVKLDEAQVLQLLGLEKLSLEARLSNKQYPLYEYYCQQLERIKRRKKRFRPRKPAKKD
Phum_OR502AA_v1_g_01692	--HMM score 0.996	--SP length 20	EER	EER	--No RXLR	-	--EER position 52	EER	--WY after EER and not RXLR	--No of WY domains 6	No GOBP	MRLYSIHLMAAVTLFTCVEASALESQLEPTLPETSGHTSDQTFPQNGTNSVDEERMPRPNVVRGMRGAAQANDIKLSKARFAEWALKCEKELGLTSSKPLNPNVKSDDLFRNPPSDTWDAYAKTDDYTRKRLKYEMLLRVLLARYDEFDLAKAFHAAMEIDESQNTAEHLQLHLNWYWDATTPSYKDMFVKLGLDPTKDGFLDSPLFKTWHLNGDVYDYRRDSVVVAILKDHLGDFGLAKMLDAAKKVASTKATAIDLEYAYMYEWGSEKPDKVFDRLGLKMERNNLLGIPLFKMWHEYAKEKWSTLEMALFLRARMGDAGFAKMLDAAKKDYSTKAIAIELEKAYTPQWRYDDPNRVFDNLGLDAKSDDLLANPLFKTWCKYMDWNWSLSKAVEILKD…
Phum_OR502AA_v1_g_01948	--HMM score 1.000	--SP length 21	QXLR-EER	QXLR-EER	--RXLR position 55	QXLR	--EER position 69	EER	--No WY	--No of WY domains 0	No GOBP	MKLLLCFFLTTLVAFVANTAADSSMETSRQTAVLSEADSASLVRTPPAGYAKDKQNLRSTDKKAATEDEERMISLAAVLHAWEAIQKFGLAMCTAMVSTTTHIMMNRYPQETERFLNYWFEGMYLSGYTDKAVADVFEDIAISELFVEKYKIFFHEREAKRKGDRLIAEIEKEKAALKTAVANNNKNNKKKKNKQAAQNAAASTSTQANSKNKPGRIQP
Phum_OR502AA_v1_g_02046	--HMM score 1.000	--SP length 23	RSLR	RXLR	--RXLR position 55	RXLR	--No EER	-	--No WY	--No of WY domains 0	No GOBP	MPPTKKLVLLFAAIALVSHEVSAELPGFNRANGLFPTDASSASRTSGADYGGKTRSLRTSDATTSKAAEESRVAKMKPLKGKTLPAFEFHTKTLKAERKPKDRKATREEIDRIIESLQHVKLHKDVHVFNMKPSRMQWPYSDKTPDEVSHLHGHDNTKLMANFDPQVESRLIAWSEKTIPPEDIPMKLKEAFQLEENEAQMYAERYKLMYKKHLSEIQKYAGPGSP
Phum_OR502AA_v1_g_02047	--HMM score 1.000	--SP length 23	RSLR	RXLR	--RXLR position 55	RXLR	--No EER	-	--No WY	--No of WY domains 0	No GOBP	MPPTKKLVLLFAAIALVSHEVSAELPGFNRANGLFPTDASSASRTSGADYGGKTRSLRTSDATTSKAAEESRVAKMKPLKGKTLPAFEFHTKTLKAERKPKDRKATREEIDRIIESLQHVKLHKDVHVFNMKPSRMQWPYSDKTPDEVSHLHGHDNTKLMANFDPQVESRLIAWSEKTIPPEDIPMKLKEAFQLEENEAQMYAERYKLMYKKHLSEIQKYAGPGSP
Phum_OR502AA_v1_g_02082	--HMM score 0.999	--SP length 23	RFLR	RXLR	--RXLR position 45	RXLR	--No EER	-	--WY	--No of WY domains 4	No GOBP	MGFHSFVLLTATVLLAWVNCSSKATTATFPVQETTERPNRRFATRFLRTSEPTDGDDEARMLSLFNVVKSFYRTLQTHYMVQDWMVTQKMTDEEIIAKLKIKDNVLSYLEGPNAELLHEVATAFSKRSESSQNPLLKELLVKHNRDEAALARTLYAASQSKTELTKEAATNLLELQYYEWWKGKKTAKEIFDIMRKGQSDYEVFADRNLKVLEGFIRFLYPLKDPRRKLVDAMVIVFGGKREFLDALMSVETFKHQKLSTIQDLEGVVLADWRNKGLRPEDVIKKELGMKKLDDFATPAMQAVTIYSGIYNAEHKQHPFSLIKMLTESYGSLSVTNMLIKAKEDGLEKFATQLIDEQTNRWLGDSKSVEEVIQLLNIKGDGYEHLKEAKFQMLKEYSEA…
Phum_OR502AA_v1_g_02320	--HMM score 0.998	--SP length 19	RSLR-EER	RXLR-EER	--RXLR position 57	RXLR	--EER position 71	EER	--WY	--No of WY domains 3	No GOBP	MRAKHPLVLLAVAVTFASANHETPSQTADSDKATKLIPANTTSASPATGIIQPDRARSLRNFNITATQTAEERVPVSSLADWEAKLVQLARTSSAVRTIHMKKTGRLRKSDAEWKQHLTEQEKHDLKMRIEALQPDSMTRDQVLKELRKKVNFTALKREAVHAYLDYRSLESYVVMTNDIKKCAREQCGVHNFKDIMRTNGKNLANGDGEFIDSYYAEQVEEMEKEVLWYFQQGISMDNTIAAMNREGDGAVTKHIKQLYVKQYVNAQIAKYRTRVEEEILRGAETDEIVMKLNPEKIPGENKYIRDCITMWHNDRDAKVTRKLKIWLVAGESQEKIYERLKSPNIPDLLNKRDQTTFWKMRKNREDLTKSLFEELYLEDTQPVEVAVMLGAMNGVNDS…
Phum_OR502AA_v1_g_02458	--HMM score 0.988	--SP length 19	RSLR-EER	RXLR-EER	--RXLR position 57	RXLR	--EER position 71	EER	--WY	--No of WY domains 3	No GOBP	MRIKRLVAFLAVVVTCAFAGYEMSARIPDPNNAKELISTDTLAGAPTTGASQRDNKRSLRAVDTAAMKSTEERGPTSLPANWKAIVKGHLKHTPDADILRLMQPSGKLLSESDIVTLNNFLKQQSVANSSTAKKQIAGLDHGDLPERKTPEKLKPRGKQFKGTQSTHARKQAEQLIKDEVDEMKMEISDLVLKGFDRAEIRTKMMHPNGRFGDEDEENLKDLIEKCFRMFGNKRKRVDVLLLRRVLRSAITNEMDVASSKFSSREKELFFGYITRWIEKYDEMKKSCHTLLMKGTPRPEILEELVAANPEENARISDYIIQWFKEYDEMEEKFDELLWSGVPQQAIRKTMTTAVPEIPWEEMMLLSNLIHHWLLKYNQINAKLDGLLMRGLPPSKILKT…
Phum_OR502AA_v1_g_02555	--HMM score 1.000	--SP length 23	RFLR	RXLR	--RXLR position 47	RXLR	--No EER	-	--No WY	--No of WY domains 0	No GOBP	MGSYSLVLLAVTAFLTCVDSASSVTAINSPTEVRESATKQSRGSAKRFLRAGEAADEGSEARMKSGLSSQLYDLAEKWVLAAE
Phum_OR502AA_v1_g_02669	--HMM score 0.995	--SP length 25	RSLR-EER	RXLR-EER	--RXLR position 57	RXLR	--EER position 71	EER	--No WY	--No of WY domains 0	No GOBP	MPAIKLVARLAMVMAISFVAHTVSSEAIASSEADKVMSVSALAPSPVVVGGQKDMMRSLRAEGAAIVRPEEERMQPLEAGAEGVAQAAKKLAGSKWAAETNAVSERLKMFKLNDAADDIESGGLSHTKMMKSADDIDGQRPSHIKTNPRAGFDHFDWNGPITNFLAKAVPRTPPEVIYDAEKNPVFLTHKVKLLGGKTSFLVKIPVTRPLLNNLPEDMNRLVPSQRSDDYAFNWLMSGVLPNDVDELLTAHSLQHVKAKVTKEFNMLFKARDIGMRSDFPEYLDKKVRGLLQQREKLMTEEATTSEIVQNKEKEIEEINKAIQVHFMKEHSNKHHAHGAAALFYSKQFLYFCDFFESAENELPQSAILIVEFAARACLALIMHDPKGVCLV
Phum_OR502AA_v1_g_02834	--HMM score 0.989	--SP length 19	EER	EER	--No RXLR	-	--EER position 59	EER	--WY after EER and not RXLR	--No of WY domains 2	No GOBP	MCTKRFIALVAVVVTFASANYDMLSQATDSPKTAKLVPADTWSASPTVDAVNNTAAEIAEERVPRNPLLNWGTELSTTAKKSWVVKNLIKEKRERKPDFDPDLIDSLPEFLKKELKEKIRKWYKNDEPAASIIKALRVEYASYSKPVNAFVRAEFEALSTEFYVEAVKAINEGVLKGFSRPVMLGKLKTKGEKFRSLELDFAVSYYEERLNLMKRDINEYLGQALSVDQIIARMNPEGDRDISRHIAQLCADNASTRDLIRKIEGRLAEGVDPSQIHKELNPTNSGRESNTISFFIAEWHKKRDTEVYKMLREWVVVGKGNDEICKLLINRNLPKRLNDRDLEMFNHMSEYPSEHIQSQYAEWLKTSTLPYVVDKKFGLESKVSGSWQTEYAKGYRTLF…
Phum_OR502AA_v1_g_02966	--HMM score 0.997	--SP length 21	QELR-EER	QXLR-EER	--RXLR position 30	QXLR	--EER position 64	EER	--No WY	--No of WY domains 0	No GOBP	MQTKKLIALLSVVATFDETSARVTDSNETQELRLADSSPATDAKHSGEVQLLQMDDTDALETREERAPPRKPSTIPGLPHSNLLPEKAISKDAALLTAKKVIKKATASEFMENYKQHVTAVVKEMDACLVQGNDCVKNAMVLKLGLEENEWKYVFKPFVQEWKAKFAPKITEADQMLQKNIPQDIILKEVTADTSAFTLEEKERLTACIKQFFKTHDKMRLKFTEARVKDHSNYDITKALFEGDNIVVSEQARRNKHIQLWLKEWESMNGIIDWLLLKNESPSYILKAVKPSNEHFSSEQDKLLLGYISKRSDDYHNMIRKKHEAPLVVPPLVIFKKAVFDHQVSSISDLERFRKRLSGRPTKSDVERPTMSEAVVTKSEAEVTKKLMDWLDKSETEVL…
Phum_OR502AA_v1_g_02968	--HMM score 0.999	--SP length 14	PYLR-DDAISLSER	XLR-EER-like	--XLR-like position 40	XLR	--EER-like position 52	EER-like	--WY after EER-like	--No of WY domains 3	No GOBP	MLIVFALLVTVASAVSTEVVRSSPAFNTSTLTSNSTSAKPYLRPDAVMTTSDDAISLSERSFTPGFAAIQQFGTRLKLTLVKYFRKLLWQLDKTFMEKAFITLKLNQPKDGLLESHAFLIWANSLRYYEDPPVKNIFSILTRHYDDQDLAKLLVAVKNVDSTKPLVTRLALKWAHKSKTSTEIFKLLELDKSGENFLNNPLVSVWSHYVTLCGFGDPTTVMLKTMAETIGKPSIIRAVIRAHKDSELAIRLRDAEFERLLAEHETLEGVEKELSKFTDEVGKKALYRFQKFYGKLKVTEPISKEDAHTRKNSGIHIN
Phum_OR502AA_v1_g_02978	--HMM score 0.997	--SP length 26	QALR-EER	QXLR-EER	--RXLR position 32	QXLR	--EER position 62	EER	--No WY	--No of WY domains 0	No GOBP	MGFYCLVSLTATLFLAFISSTSHVTATTLSAQALRDAEKQNKSSARRFLGVEGAESKGEGDEERQISVNFLKRLVSPRSSSALRGSSSIGHSGRMTTSPLLPNVRSTSSNSIVKHPLPRQMNEVPSSANGELTPQTEALLKEDTMPETVFKALGMEEDALAKQFDANKFQMLIVYLARYKQKHPEKKVPSATDFISRVFAHSHEEHAMFLVKSGFSSEDLDNKLRGVFEHWPDKPNWSNLKKKYPDDKESVNALESKHNDYLKRKDIQLVRRVPDEGPARKRVTASKSRRFMTNPLNYPPPPATRQNQSKAGPQSKTHPQSKTHPQSKTHPQSKPQSS
Phum_OR502AA_v1_g_03010	--HMM score 0.998	--SP length 21	RQLR	RXLR	--RXLR position 44	RXLR	--No EER	-	--No WY	--No of WY domains 0	No GOBP	MRSLAILQMLTAAALILVSNAFTTENSTPAQLLSNNDRASGDTRQLRADRGSEVEEEKGFFSLKKPLRGSSSEEVIIPKVTPEQYRLDMMGSKHETTLTAIRKGNHDQMVGEIHALYDSWKSRGIEMEEVVKFLRDQKVGGTIAKAIGRDYSKYVSAMS
Phum_OR502AA_v1_g_03093	--HMM score 0.999	--SP length 20	RMLR-EER	RXLR-EER	--RXLR position 49	RXLR	--EER position 63	EER	--No WY	--No of WY domains 0	No GOBP	MRMCQIFLVHLVAAVAVSDAVSASTADEWSKLTSRGLDQETGTDIDGDRMLRARDESANEAGEERTQSKFPFVQALRSRRNPEPLNDIVAIIGKPTSIRVNQHTDPTTGSSVRLKLSDSNPSHIGSAIVPVISNNNAGRSVRTSAT
Phum_OR502AA_v1_g_03135	--HMM score 1.000	--SP length 19	EER	EER	--No RXLR	-	--EER position 35	EER	--WY after EER and not RXLR	--No of WY domains 3	No GOBP	MSIFKVVILSLALLLAVEAVGPFRSHDDADTRKFGEERVHPPDSAAKSATVLVNRFKLWFWRLTGEVPENLFSKLKLDQATAGLLTNPKFSIWTEFVKATKTNYEASMIGVLMKKLPGTILSEVIAAGMKNPKTEKIAMMLQEQRFHVLKEENFQPAVAFTNVGMSVKENFFSHPAFERWLQYTSEFNSDKSTRMDNLCKAIGTKPVIERLDEGMRIGSTKEKATNLYNELLENFVEKEYAPAQFLDVVDIDKRSFPTVDEIFDTPVYKMWPMYTKRYITKLSATGSLETIPSEHQLLVDALNKIYGKEALRTG
Phum_OR502AA_v1_g_03171	--HMM score 0.999	--SP length 23	EER	EER	--No RXLR	-	--EER position 44	EER	--WY after EER and not RXLR	--No of WY domains 2	No GOBP	MRLHAIRLAAAVVLFACINASSLAPHSDSADSALPDQGHERSTNEERALTIPGTPLVKQLQSKTKKLAHSLMLAGRSPHGAFTFLKLNKAGEDLLQKPQFREWYKHVQKMRMSNPNLKAAKVLSSHFDTRTVSKMIAAAKEIDDTRKIATDLQEELFKAWKSYPLTFQELFKRLEINPASAGLYRDPVFNVWFEHVMSLTDISNVEAVKALLTCAEDLKLSKALIAAKVARETE
Phum_OR502AA_v1_g_03188	--HMM score 0.999	--SP length 26	DEGDEARG	EER-like	--No RXLR	-	--EER-like position 56	EER-like	--WY after EER-like and not RXLR	--No of WY domains 3	No GOBP	MGLYSFVLFAAIVLLACVGSASKVAAANSTAQGRGDAEEQNGTSTKSFARSSESTDEGDEARGLLGEASISRLTEPIRGRFWAMLGRPDKSIRVRLMSQMRKLNKKLATTGTNHFGHSNAEGAVKAYLEGREGAQLAKIASQLRNENPKMHETWFNSVLGNPDMSAEKKGALMRALASVRQSGNVEMQTLATELLRERIQLLAGGEKPFDALFALIKSGKSTISVFADEEWYILNRFLYFYNRHNTRVNLLDVFVKYFGDEATLLKALAEAKKLKMSRKNAQEIEKQLLEKWANTGVELKVVLQQLHGGQPVNVLESQAMDTAVKYIDLLNKKRPDSKLSLVASLTDIYGDAVVTESLIKLPHSPILGKLAVQLQEEQLKNWLSGNTPVAEVLARMEVK…
Phum_OR502AA_v1_g_03280	--HMM score 1.000	--SP length 23	RYLR-EER	RXLR-EER	--RXLR position 55	RXLR	--EER position 69	EER	--No WY	--No of WY domains 0	No GOBP	MMKPFVLLAVVATFALVGYEASAQSADSNETNELAPADASSASLVAGSNQLDKKRYLRTVDTATSMVAEERVVTNPASLIPNWKRYLVDAYLAEKLPHELLSYIKFGRGRLAADDNKRFKAYMAHIRKVEKNISIKLKRLKRQAKKQLKETKAKAKAKAVPWYMKSLQPKKTSGALTDKEMLVISKRMYGAASKSYDDFKTKKETRKTTMGKALGHPEYSS
Phum_OR502AA_v1_g_03338	--HMM score 0.997	--SP length 19	EER	EER	--No RXLR	-	--EER position 69	EER	--WY after EER and not RXLR	--No of WY domains 1	No GOBP	MRTTSLIVVLTVATTTALAGHQVSTGIANSNKANELIPADTLSSSSATGTNHHGKTHSSRIGTTIEQTAEERVSPTNVIEDLSALAGPSRPAADFLKLGPPSGEVTNRGKQLIRMPNTKYSEDYVNELTDRARAMLNSNDPIPLEQVVEKLQSETKGNREFIREHLEPMRNNDMKTKIDEYFAQRPNSDAIKAEVKKIPAHHRNDRSDLRYEVDSSLRLGNSRGTTDMQQSKKRYFRDGETADEFYLDPAIRPKTLKNTDIGYFTRKTLKPYDNAMIIHFDRWSQEEKSSDDVKKLLSSHTPTLPSNVITRDVERYEAMLQLKTQIKELLNSIHPHGVGEEVAPPAS
Phum_OR502AA_v1_g_03360	--HMM score 0.987	--SP length 18	RSLR-EER	RXLR-EER	--RXLR position 43	RXLR	--EER position 56	EER	--WY	--No of WY domains 1	No GOBP	MRATRLVAMFTVVTTIISADHQMSTGTADALSTSRATGDDSVRSLRADTTSENTTEERALTSIPKAWEENLRAFVRQSEPVENFLATLKDLTIERELLVRKAYKEYTIWVRAEAMKKEQFRTYPRVKLAEILEAETKEDPTLIKNVLIELEKKRENEAKKKADEYFKKNFTKKNIKSMVTKEFEDVAPFVIDNHLDKLFSKRLASAAEKAKNFVPGNHNARSVADRLMRPLDRKYAYGERKVIMNFVPAPGEYSQGAASRPKRQNPANAEPTSLDKSGEYSQGAASRPKRQNPANAEPTSLDKSGEYSQGAASLPKRRKAANAEPTSSGKFDDDIMNEQFVMWYLAKKDPDEVKKILTQEFSEEVVAFVHKRYTEMYKEPSDHLANYVKKLFPTDTLHT…
Phum_OR502AA_v1_g_03458	--HMM score 1.000	--SP length 22	RYLR-EER	RXLR-EER	--RXLR position 48	RXLR	--EER position 62	EER	--No WY	--No of WY domains 0	No GOBP	MKLFIFFAVIATFASSSHEASAQLIDSNETSKLASADTSPVNQRDKKRYLRTADTDPSIDTEERRTKVQLRPTWKLRLQKALDANTPSHKLMDVVKNGKGRLPKADKAKMREFIENYKKAKDEKVGLALKATMLEKMEETASFRRDLSREVHGPYPRFDGFYVRYFLRLNEEQKAAEKAFREWQTKKRKYKVNIDPHVNLLELEKARKAQGW
Phum_OR502AA_v1_g_03690	--HMM score 1.000	--SP length 20	RSLR	RXLR	--RXLR position 49	RXLR	--No EER	-	--WY	--No of WY domains 2	No GOBP	MRVHYVLLLAASAFFASAEADAVATDSALGASTADRLHIAEKNAVSVSRSLRATAVATEARGFTGWIKKYIASYQKPLLVKLKEWNDEGRSVEYVVKKLKLSKKTAATSSKGSSFHEWQNFDDLYNALTDAMSYTKGNLYENVQSKLVEEWFKANYATFDLKNGLTAMKKQMNPNVWQSHADVLLRVSLNNGHKDLDLARMLEEATLKDGEKLLAETLQLSLFEIWAKDTYSFHLHDTMNTIDQNIWLKYVEHLMRMKRKSSQLTDIVQKSDDDMLKALVNAAKREEYHERGEEQLIKRWVQQKLHPEDVSWVLGAKALEEGTQEHKFLTAYKEAFDKEQKSALEAAQYHQPWMAALKEKLAR
Phum_OR502AA_v1_g_03717	--HMM score 0.985	--SP length 19	RLL-DEAR	RXL-EER-like	--RXLR position 40	RXL	--EER-like position 53	EER-like	--WY after EER-like and not RXLR	--No of WY domains 1	No GOBP	MRTVDLIILLAVSIAFVLAEDEASTESTNSDKTSKIVDDRLLTSPTARSIRRDEARSLQAAGPVSTATRPSAIRKYLSTFLEKIKNLYQKLTIKPKPNKVTPEGMAQAQSKQIVVKQTTHDEHHPQNVKKPRLRKKSRLQRKPTTDNVAEPEPQKALTMDSVKKPKPQKKPTTESNMEPEMQKKPTTENVVELKLPEVFTEENLDVLLKAGMVPKEAELKFKDQKDFKSLANKFTDMANKDLTETCKTWLKAKNTPKQVRAKLDEMFMRDHSYRESVYTHHLSIYTRFYENQQNSVLWRMLEKLTSWMYADKPKK
Phum_OR502AA_v1_g_03903	--HMM score 0.996	--SP length 25	RSLR-EER	RXLR-EER	--RXLR position 57	RXLR	--EER position 71	EER	--No WY	--No of WY domains 0	No GOBP	MQTTKLFELLAVAVAFASADYGASAQTSDSIDTSKLVPADTSSVSSTTDAIQPDKMRSLRTVDATAARIGEERVSSSTAAAGIANERAAAETVLVATARKLLDYALSTKATTVKMPDLKSFDNVNKPASRT
Phum_OR502AA_v1_g_04063	--HMM score 0.933	--SP length 19	EER	EER	--No RXLR	-	--EER position 56	EER	--WY after EER and not RXLR	--No of WY domains 7	No GOBP	MVFTTTKFIACLAVVSTVAYEISGENADPNKENTLSATHGAGPEIQTASTAFAKADEERASPLRIMPRPPHALRFPTALNTNQVHVAKDLQQALTSTIVEKSISRGARLVPRKQNNVYVDFYGDMLKIAWSQIELGHSPNSIKASFKSWTDLSDEHKKMVDDVVDDMVDEVFSIYDRKLQEKANKLWNKRKDPNYVRARLGGSDLAAEYAMHYENTFHKRENYMRLKYAGWYSKGTPPEDVKNNLEQEFPGESQLVSMYYEDYKTLFEGYTGNMAKLKPWFKPERTTKYTLQTFVKMQKATTDWWRQGKSPDEVKKLLSEAFVNEAFARKVFKDYDNAFAGFELRMRSKYYNWFSEGTDAATLEKILQEEYPGDGQMLVRYLAEYKMLYEGPPGTMEKL…
Phum_OR502AA_v1_g_04242	--HMM score 0.985	--SP length 18	RMLR	RXLR	--RXLR position 67	RXLR	--No EER	-	--No WY	--No of WY domains 0	No GOBP	MELWLIFALMTRIVTVSAFGQGDGVRFSRRHDAMQAFENKKKDGSHHSRGNMSTARSAARAKTKGKRMLRNALDAYGDEDTSLSEWNARKKKAVEKGEWLWKERVVNGNAAIKSRFDREDVQLTAKTRYEDTVEEEVSSIIHSGLHEGQLLGPRDGFAEQCCWGERIGGKRYHCTNVLPRETKKRASSIPLRSTSVATSKRLCLWHAKECRYSEHAMETSRVIEIPNEYGMCLRCYEVTAGTLRATLQKVPARIGALKIPGVCETDAGKVVKPNHTVKLSSVKSLAGAQAARQKLDSTSVCAWQKEHSEIKYVWRCTNRVLMHPVLRGSFLPFCGFHAPRCIHNYGTKEQVCPLIERKNRFGMCRNHLEAHLSSALSFEERQTVLLLDSDVDVPGVKEC…
Phum_OR502AA_v1_g_04330	--HMM score 0.995	--SP length 19	RFLR	RXLR	--RXLR position 46	RXLR	--No EER	-	--WY	--No of WY domains 4	No GOBP	MKLYPLLLLAATALPYNDSVSIAAAVNSPAQVLQSSNKQTGVSTQRFLRADKAIDGDDEARMFSPSSLKFLNFMTYRNSANIASETLGVEKTAELMADEKLEAALSVVGRPLRWYGSKYTKLDKALAVARSQAREYVGTASLDDCLNGLAREEMSLDDVFNLLRMEYDGYENFDRMKFLVLEKYRAMLIVEKTSTAKAPPSLAEYLREIAAKDDVNYGLLLEKAMTMSKDESLPKALNELFRRWFDRSIPSKLFTQSSPSESALRNLMERYKAYAAKIKASPLAVNGPIHKRSSTFKLLDEELDAAWAKTSQEQKYVGTVLVNEYLNAWHGQKRSLDYVFNLLRMEYDGYDNFDMMKFLVLEKYRAMLVAEKTSTAEVPPSLAEYLRKIAGEDDVKYVL…
Phum_OR502AA_v1_g_04338	--HMM score 0.994	--SP length 19	RSLR-EER	RXLR-EER	--RXLR position 57	RXLR	--EER position 71	EER	--No WY	--No of WY domains 0	No GOBP	MQTTKLFELLAVAVAFASADYXASAETSDSIDTSKLVPADTSSVSSTADAIQSDKIRSLRTVDATAARIDEERGASSTAAAGIANGKAAAETVLVATARKLLADALSTKALAVRKPALGTKKNVNKPASRTRAEKVSSPASLTQAAGIAKRKAAAETVYEATVSKLLSEYLLTKVRKTDPGLKSFKNVKKAPKKGKDGTPAYQMYWPRKVEILVVILPHLESGQPLSTILEDFPHVSEQHFIQGVAEFMEETNVPEMKRNIQHRLNQDRNEIEILFLFQPRLKKVEDIKYSVIVYYTRLLSHEK
Phum_OR502AA_v1_g_04342	--HMM score 1.000	--SP length 23	EER	EER	--No RXLR	-	--EER position 47	EER	--WY after EER and not RXLR	--No of WY domains 3	No GOBP	MSVLKAVVVCLALLLAAETMTDAQVTKYDTSKGSFRSDDDANTSKSSEERAISVPAFEKNLSFWDAIFVIYWQWRKRPADKVFRGLKLAKNVPKLFDNPKFYVWIAYPRPPNLKVNDWWIPILMENTEPDALTTAIFAGMKSEHEYVRNLAHYLQHRRYEIVHEDNAPLSVVFKNLGLDKGDLLSTPAFKHWREYYKARFKATDDTLVKVMQPALQEIVESPADLINGLVVAATTDKDAHIQVLAEKLIHKIWREEEVKPIHLVEELGLDEDGFLSNPALPIWTSYCRTVPGFEKGSIASTLDTFHGRQFLMEALVHGKKDPSTSVMATSLFNDLVHYCSALDPKKRIQYIFADFEGKRILGTLSSPRYIVWKEAAPKSTTISEEEVFVNELRTAFDKA…
Phum_OR502AA_v1_g_04372	--HMM score 1.000	--SP length 23	EER	EER	--No RXLR	-	--EER position 58	EER	--WY after EER and not RXLR	--No of WY domains 2	No GOBP	MKWSNVVLLIGIALFASADYASAYEDSTEVSAPAQVIDTSPKPNKPHVRAYDPSSERDEERVNLSLIRMAADLYFSFRQNLKRYLASLTMFEKWLIFRRQIPAIDDINTRYMEEFVENGQFKLWYGLYPILHDGQRFQELTDHYGANRLATMIDALRGSKMYKKFANTLEKDQFQFWQTLRESHIFSEIGNNEVVLQRYKEFVASQH
Phum_OR502AA_v1_g_04458	--HMM score 0.987	--SP length 20	DEDR	EER-like	--No RXLR	-	--EER-like position 59	EER-like	--WY after EER-like and not RXLR	--No of WY domains 2	No GOBP	MLATTTKLVACLAAVSTMECKGSAQATEHHEGSNLPAPPSAVPEMSPVQSTDSALLNTDEDRMFSAPHGIPPLRMKYPPRASRLPVSPHTDQAKLEDLQRASLLEKEHPLIALLVDNRLTLYSSKYPNIEALSKHIRKLARSGTPRSGSVKRTTKSKKISNDDEEIIKKAFDEAVGEYRIELEQLTMKWWKEGRSPDEVLELLGKPGKTAMKYNVYFNYKVSYYNHQARLGFEYITWFRRKTDPADVLKILNEMFPGQEKMITMYHSEYEELLKEHSGIMKKW
Phum_OR502AA_v1_g_04559	--HMM score 0.999	--SP length 20	DQTR	EER-like	--No RXLR	-	--EER-like position 40	EER-like	--WY after EER-like and not RXLR	--No of WY domains 5	No GOBP	MRLYSIRLVAAVTLFACVEASALESQPVLTLPETSGHTSDQTRNFRHWKRFVANAQGENTYIAMVEVLLDHFGNFRLAKMLDAANKAGSSTKAIAIELEDAFISRWQHFDPDYMFDELGFEAKIDDLPRIPLFKTWYKFATQKWSPEQVLKFLTKRLDYFSFAEMLDTAKEGNLSKAVAIELEDAFISRWQGIKPSALFNRLGLEAKSDDLLRIPLFKTWYNLAKKEWSPIKVMMFLRARFGDFNFAKMLDAAKKADSTNAIAIELEDAFISRWQGINPGSIFIDLGLDAKSSYLLHIPLFKTWYKFAKKKEWSTEQVVKFLAERLDDLSFAKTLNAAKRADSTKAIAIELEDAYISLCQRSKPGIEFHELGFEAKSDGLLRSPLFKKWYKFAKKQKWS…
Phum_OR502AA_v1_g_04582	--HMM score 0.999	--SP length 24	RXL-EER	RXL-EER	--RXLR position 47	RXL	--EER position 43	EER	--No WY	--No of WY domains 0	No GOBP	MRFIPFLVLVAFTLVASCSTFTSAEDSTQIKSLTTDSQREVPKEERRYLKETPTTADSTAADEERGFNMGSLKTPEWAKNLGAKITPAINNMKQKGADFAKSAQKTVVEKYAATRKFISEKGAATMKAMDKQDAKIQKAVDEKAKPALKAAVEKGGATKKAVFEKVAAAKDGIAKKFAAAKKAFIEKIAAAQKAAKEKYTTLLKTTTEKSEAAKKATTDSLHKATDAVKKNPAVMKVQKGVKDGMDAAKTKLKTLVEAVKKSNPGMSAQKILDKIRDKLKKKPKAE
Phum_OR502AA_v1_g_04606	--HMM score 0.999	--SP length 18	TTLR-EER	XLR-EER	--RXLR position 41	XLR	--EER position 51	EER	--No WY	--No of WY domains 0	No GOBP	MRWLNVFLLLNISLLVSAEYASSKHSAEIAQGTDTSADSTTLRSQAHNADDEERVRNAVYTSGGWIGQLRRRFNFAGNKEYRKLLPHDVLEPLEGFKRMKLHEHPFTKGNRKESVTEHVSIDQDAVRKFFKSDDFNFWVKRYQKEDYKMMKVLVDHFGSKNIDAVLKALEHPNGKPSRQAKSWQDMFKSFQDQLKKHAAEPK
Phum_OR502AA_v1_g_04685	--HMM score 0.994	--SP length 19	RFLR	RXLR	--RXLR position 46	RXLR	--No EER	-	--WY	--No of WY domains 2	No GOBP	MKLYPFLFLAATALPYGDGMSVVAAVNSPAQVLRSAEKQTGVSTQRFLRTDEALDGDNEARAPPTNDVAPLFSFTAIRESIGSIAKTLGLEKTTKLEPIAKRLPHPKLNEALRAAWAGSSHARKYVGTASLDRYLNEWLIEGKSVDDVFELLDVESTSWYENFDMMKFLVLEEYRAMFIAMNPAAKVPTLAQYLRKIAPTDDVNYAMLLDNAMTMSDDPSLATALEEIFRKWFHSATPPKLVVSQLITRSSQDESVLRTLMKRYREYITTLKAPTQGIVSPIQTLWYKGTELDEALRDAWKKCSHARKYVGTTTLNGYLNKWLIEGKSVDDVLELLQKEREDDPWRLNMMKFLALEEYRAMFIAMNPAAK
Phum_OR502AA_v1_g_04703	--HMM score 0.981	--SP length 19	RRLL-EER	RXL-EER	--RXLR position 58	RXL	--EER position 72	EER	--No WY	--No of WY domains 0	No GOBP	MWTANIFALFAINATLVIAGNNVTAGSSDVVPKKASELVPAAALVVPPATGATQQDERRLLEYDDIATTESSEERMPGSPVAVLEKAVGAIRSSASKISEELESQSGQLANVGKRKFDTYKSTEKFDKTKGKSGHLLRGSSPQKKKRTPTEVVPADEGPSSAKI
Phum_OR502AA_v1_g_04714	--HMM score 0.937	--SP length 26	DDDNFEDR	EER-like	--No RXLR	-	--EER-like position 69	EER-like	--WY after EER-like and not RXLR	--No of WY domains 9	No GOBP	MSYYGHYGVLLASAVVLVTHPDDVFADNGFAMTLPDSKVSQGAASDPPALNDDNQVTRHFRNHNKTMADDDNFEDRLLGAGTGLESVLDTAVQKTKVLVGAAEPKTTFAQQQQVDEHFNRLMPEGVESLNFGTKGFQDWNRYVNELYAKSPGDADVAVIKTLMSYVDDARLTQMLLAAEKVEETKAIAARLMEAQFKYWLAMKKNAEDVFGLLKLDEKTMDMLLTDMFLSDPMVRAWISYVGKSHEKSPIGSVWAVLKGYVKDDDALVRMFLEAEKLEETKAIATGLMKAQLKYWRVLEKSADTVFKLLKLDEKKANMLLTDPMMPTWLSYVDKLDDQTQVEEVWPAFLAYFKNEATLSQMLIEAMKVEETKAMATRLIEIQLKYCLANERSADHVFTL…
Phum_OR502AA_v1_g_04783	--HMM score 0.997	--SP length 20	PRLR-DEEK	XLR-EER-like	--XLR-like position 29	XLR	--EER-like position 37	EER-like	--WY after EER-like	--No of WY domains 4	No GOBP	MHINYVLFLAAGAFFASAQANSIATDSTPRDHLLTAEEDSASNPRLRKTTVTAPEADEEKTNWSATIRDIGKKLQSKSGIEKATSLIRPKKWKEGTKPLDNVFAKLKGKNKLFAAQRKWTEYLTNADKPDATLAKMMQHGSNGDLYNYLSLAKKVDETKELATQLQRLQLEKWLKSNFNAYTFNTALKNVYKNTELPIWTSHKKELLNFLIAKHGNQELFKLLEGAKLKHAVAEMASALQLRLVERWKDAKVTSEIVSMWMGLKLDLKDPNLIVWVNYMESLLKLEAASNWGGEMSVSMNNSYRALFSVLMRQKDMPAAKQLREQVFLSLLKAKVSPRNMFQILNAKGRPIDSPEKMLFRDYLNAFNNIYVSGLP
Phum_OR502AA_v1_g_04849	--HMM score 0.998	--SP length 18	RFLR	RXLR	--RXLR position 49	RXLR	--No EER	-	--WY	--No of WY domains 3	No GOBP	MRDCYVLLLAAGAFFVSAEGSSVATDSASGTSTSGRLSIAEKDDVAVSRFLRTAVAVPTEKGARKLAEAAFTSKKMPLEKLLIKWKNGEKSSKYVFKKLELHNTARKGRIWADPHFPIWLRYTQDIAKDDPVAAAFKTLKSQKYEIDDLYNALYIVERDDEMADMAKKLQIKLIKRWLEKQKIQFNLHDCLSKETSASYPAWMREPKISYRISRGELGDTELARALEREIPDISTGVLAKRLQYEQFDDMARRGIGLPGAFNLWGYPADNIMDANGWVFWLKYVEHLLKMRSEDRLPVELIKVVPKSYNNMLAVLIIAIKNAEKTMDLFRRSWAFEKIRPEDVSWFLGEQALEKGTPENAFVEAYRKAYK
Phum_OR502AA_v1_g_04852	--HMM score 0.987	--SP length 20	DEDR	EER-like	--No RXLR	-	--EER-like position 59	EER-like	--WY after EER-like and not RXLR	--No of WY domains 8	No GOBP	MLATTTKLVACLAAVSTMECKGSAQATEHHEGSNLPAPPSAVPEMSPVQSTDSALLNTDEDRMFSAPHGIPPLRMKYPPRASRLPVSPHTDQAKLEDLQRASLLEKEHPLIALSVEGTSEYLLPAYPNKEEMMKDIWELVRRDTAQSKILLNVARSKTLNNTDKEIIKKVIDEVIGEYTIELKQSTTKWWKEGRSPKEVFKLLNEPMKHTMKYDLYLDYQTAYFDHEARLGFEYITWFRRKTDPADVLKKLSRRFPGQGKMMTKYHSEYEMLFKEYSGIMNEMQIHLKPSKSKFAVLELEKLRETFDPLSTNTKELFGLLCSTWKKEHLIRSWMRQEKRPDKVYASSRTKRIKGSTLEKSQSYLIFVKYCDWWIDTFPDEAVKWWMQQQKELHEVLALL…
Phum_OR502AA_v1_g_04920	--HMM score 0.960	--SP length 24	EER	EER	--No RXLR	-	--EER position 53	EER	--WY after EER and not RXLR	--No of WY domains 6	No GOBP	MPATTTKLIGCLAVASVMRCMGSAEITDPNTLSAPSTDPKTLPASDTAFTKAREERMQPARPTNPLGVKHPSGGARARVSPHVDQEKLKDFQRASVSNLFAEKASAKTKKKEPGFYDWSTPDELIAKIKLMCNEGPLPPTPWHMYDMLTRRRKLTGEQKKMVHDETRKALEDKVNELTTEWLREGKPLHEVYILLEEPHPNSHVYKIYNLYQKKYNDRESFVRFEYDNWLSQGTDKASVKKILNELFPGEAMDKYLGEYEAISKVSLDIREELKTWLSNGVYPWIAYRNLKEKDLSDGTVTALREMYTALWNEKNTLAEWKQEQKTLDDVYARLKLEDLDYSKRLTSTDYLRYVQYCNWYMDTFPEKALTKWAKDGKTQKEVFVLLTLDSVEIWNAPRH…
Phum_OR502AA_v1_g_04994	--HMM score 0.999	--SP length 21	RFLR-EER	RXLR-EER	--RXLR position 50	RXLR	--EER position 67	EER	--No WY	--No of WY domains 0	No GOBP	MSSIRIILALIIASALQTSSSALSGAKDFNKVTDEIKATNDIVSSPGHQRFLRPAVGFEAISENTAEERAVVTEPPSAWKTMAEKLSKHFKELVEKIKNLFRQMTGKGVKPPKANGEEAPKPVANSENIPIVHDTDGNPAKLKDQEAEHGKPWWVSKYISDLQEEELALRQQRVEFKSDKERKGYLRIIYPSEEDDLLFMLTNW
Phum_OR502AA_v1_g_05031	--HMM score 0.989	--SP length 20	EER	EER	--No RXLR	-	--EER position 65	EER	--No WY	--No of WY domains 0	No GOBP	MIPAAKLIAYLTVASSIVLAGCEASAGTTDINDAKKLSLSTSSDPVQHDTKQPLQTADTAITNFNEERMLNPARLRGSNPVLPILDVRLEPHLHDMHGPAGVPRSIDVSRTDQARVXXXXXXXXXXXXPRKKRSRAVMEEDEGEENEVKILKDIKPLLEREVPPHPPKIRMGRPPKDDIQDLLEAYEGDFNNIMQDWWLDAIEIDLLRKMYKEGKLPRLVASRYCQFHRAQNTKMDSLIARWLEDNIQPKEIVNKLNAVIPNAKGRAVVTKYEKEYKTLYKD
Phum_OR502AA_v1_g_05047	--HMM score 0.929	--SP length 19	EER	EER	--No RXLR	-	--EER position 70	EER	--WY after EER and not RXLR	--No of WY domains 2	No GOBP	MRTKNPIVLIAVGVTFALADHEMSSQATDSDNATALAPADTWSSSPIAGAIQPDRARPRRIVDTTAATTAEERVSTNKGWGAELSTLAKKSAVLSKFLKVKKPRNADHHIQELSETDREMLKREIDAIMPNIMSFNGILTQLRQKISITRSMDQFVRIYIEYKTAELYATLFETIGECARQGLSQKMAIHEVYKVDPRSIFASGDEKFFTSYYDEQVKEIENKVEGYVKQNYSLQQVIAHMNHEPDQQASPTFIEKIYRKFGADKLLEELRPQVELQLEKGATSDQVHAGLNADGSDEKSNIIESCITQWKKNREANIYKMLMEWVVMGKSEGEIYQLLQNRGIPETLNTQDLITFDSMSKNPRDHIRMQYVEWYRDSVSPMEASAKLGGIPGGREGEA…
Phum_OR502AA_v1_g_05126	--HMM score 1.000	--SP length 16	PLLR-EER	XLR-EER	--RXLR position 50	XLR	--EER position 61	EER	--WY after EER and not RXLR	--No of WY domains 3	No GOBP	MKVFPLVFWSVAGLLATPAGATDPHPVTSHLTASPRSTSSELNDVRSNPLLRTGDSGNDDDEERMLPLLASLEGFWWKLFFHSNRNEDIEKVLYHKRFKTFIHRKITKNGSNYYREAISMLTSYSNSKTVQSRLMKASISNGIHHEVFDFLVEYWLKYSTPYDVLKFLRDQQNSKRLLAKNLLQMWTRYVTKYNLEFKNLLNPSMEVIRLYGEKNWMAILAEAKQDRLVKPEAEELEKLLIDALLVEKTHPRQFSSYLSFDQKPLESPEYQTLMDYTARYVAMFKENGKENGVKAADVYLFSALQQHFNDEKLANILHDAIQAKIQHDKALAKILHDAKATSTTAEAAKIMHDEEDISRIAKAAKIFQQLQFNYWSTSVEKKTPAAVHELLMLSYPENP…
Phum_OR502AA_v1_g_05167	--HMM score 0.998	--SP length 19	RLLR-EER	RXLR-EER	--RXLR position 51	RXLR	--EER position 69	EER	--No WY	--No of WY domains 0	No GOBP	MRLFNIFAVVIVIVHQASGAALSTANESYKAAIENEVSADINPPLDVKDRRLLRHVGKHAVDNDGIEGEERNTPKIVQKVLGPVWSRVRPKAIAAGNFIVRMVSKRPKTRVVTRKRIG
Phum_OR502AA_v1_g_05237	--HMM score 0.999	--SP length 21	RRLR	RXLR	--RXLR position 51	RXLR	--No EER	-	--No WY	--No of WY domains 0	No GOBP	MRFAFFLAVLFVATLCVSVSAVSSVKNSNEVTIGSRTSTDVASRYDVDTGRRLRSSEKSHGHNFKFGHKRSKKALSLTWKRFCDWFASFSLKVKKVKSKAKP
Phum_OR502AA_v1_g_05251	--HMM score 0.999	--SP length 26	RSLR-EER	RXLR-EER	--RXLR position 61	RXLR	--EER position 75	EER	--No WY	--No of WY domains 0	No GOBP	MQAAMSVTKCLTLLAMVLAIALGGHAITADTINSSKEKQLVSLGSMPSSPFSVPDKGSKLRSLRTRDTTSAETAEEREVVSETAGLMKAWNWLEEALWGTRAHDHLPLPPESTNSLHTSLLDAKSEQAREIPAVSQPLSDERRRDFIEGLPANQPTLWFDNGQIPYYVEWYLRNVFTPQSINFKRQFSKLFMDRDILIREKFKDWHNNNLDSITSKLEKEFKTKNDATTYYEEEYSTYRSQQEAIARAAAKEKASEELAAKEKQPDELVRVADRLYKTLADVDADRTRDFTAAMNRENAS
Phum_OR502AA_v1_g_05334	--HMM score 0.986	--SP length 28	EER	EER	--No RXLR	-	--EER position 64	EER	--WY after EER and not RXLR	--No of WY domains 5	No GOBP	MLLIARLVAYVFVALSIDLAGYVPSAYATDTNNANKPSVSASDPVQHDTKQSLQTADTAETETNEERMSNAARLQRASATSHLLDVSGLRREPLVSHLHDMYGPADAHMVSPTDQAIAHGDIQGAASTSNLRRKKPAVKPRRAKKKNIEAELLKEMKALIPFKVPYIPGKKAKARDETDKRVSDILERHESKVSYIVNEWWRNDLQPKSFYDTVVRNELPMIFYSKYDYFRDAQAREMQKRFDKWLVDNIPPQNIVDKINAVIPEAKNGAVVLTYKSNYSTLYDDLQRFKPFLDACLAQTMTREEVIRLILDAQANTGYIHPKRRLDSIISVYTKWLHESFERVQKSLEGYSPQDARTKLGLAELESPELFEHPNYQHYERFLQSWYVTHPMEDWQKWV…
Phum_OR502AA_v1_g_05371	--HMM score 0.998	--SP length 14	PYLR-DDASSVKE	XLR-EER-like	--XLR-like position 40	XLR	--EER-like position 52	EER-like	--WY after EER-like	--No of WY domains 8	No GOBP	MLMVFALLAGVVSAESTEAVRSSPAFNTSTLTSNSTSAKPYLRSDAVMATSDDASSVKEKKFTTMAAQSVASSKSPAANQIRQSLGLARTSAGDAFIKGHRSNRSNWELEDRTSTEVFKLLELDKSGEHFLNNPLLSAWSHKVTSSGFDDPTAVMIETVTETIDKSLLLKAVARARDQDSELVIMLREAEFKRLLDEHKTLEGVENELFKPTRHYDDQDLAMFLVGVKDVESTKPLMTRLVLEWMRKRKTSTEVFELLGLDKSGKNFLNSPLISLWSRYVTSRGFVDPTAVMIRTVSETIDKSLLLKAVARARDQDSELVIRLRKELFERLLAEHKTLEGVENELFKPTRRYDDQDLAKFLVGVKDVESTKPLMKKLVEELAHKGKTSTEIFKLLELDK…
Phum_OR502AA_v1_g_05403	--HMM score 0.996	--SP length 22	KSLR-EER	XLR-EER	--RXLR position 36	XLR	--EER position 45	EER	--WY after EER and not RXLR	--No of WY domains 2	No GOBP	MRTTIYILAIALFVICTDDARATTPLHVPATRHKKSLRRALSTANEERMFIDEVVIPEIRKIWWLWLGKSVRDVKRILKLEGLTGNALKSAENYKHLKAFKLVLEARWMNQELDNMRTSHDYWLSRNLNEDSSPESDEFQKYLRYAALEDERLYKKWSVGSTDDSVRLDSGETEAEVEAKVKMWLALDREQAYVRRVLGIDYRNRKKSQFYDIYERFGRIKTGDPNAIIYR
Phum_OR502AA_v1_g_05449	--HMM score 0.991	--SP length 13	RFLR-EER	RXLR-EER	--RXLR position 40	RXLR	--EER position 57	EER	--WY	--No of WY domains 2	No GOBP	MALLLAFSASCTAKSGAVSTAIHAEDSRTDNAQQRKHGNRFLRTEKAAHTDASKVDEERATLVFNERLVDKVQTSRYLNLLLDLNTSLNLAQSRLLGSVKSVEEMVSHWNWKAYTKYVRMMWERDTGAKLPYARIGSRYLTKKETQKVLIMLLALDASMDYVREYLGLRGMKQVDQVLHTNWRALELYRKWHNDYRRGSKDVPFAKFGTGYHSESKAKQTLLSWALQGTKINDVLTTLGLAGLSEKQIENHFNYEALLTYLEYYMKLAVLRAQRAAANNRVIECKGCHEKL
Phum_OR502AA_v1_g_05482	--HMM score 0.995	--SP length 21	KHLR-EDR	XLR-EER-like	--XLR position 46	xLR	--EER-like position 58	EER-like	--No WY	--No of WY domains 0	No GOBP	MGLYSLALFVVTVLLVCVGSASTVAVAAVPVQETEKPSGTTSAKKHLRAAKATDEDNEDRATRIANRAYFAEKLGKLGSRFSKKAKALNARLFPKTSNEMLTTPLISKKHSSSWGLSDDPRWNEKGDSVGKRDPQPMSVLDDPRWNKEEVTRGHDSVENHDPQPMNDHRLEKYGPQPMNDHRSKLETNDELDELHDKGTILADLFKILKMKDDGYKGFEYDKLNILDIYRSTIINPNVPSLDYFVREAVESDEKFVLILEPLVDSERYK
Phum_OR502AA_v1_g_05504	--HMM score 0.994	--SP length 28	EER	EER	--No RXLR	-	--EER position 64	EER	--No WY	--No of WY domains 0	No GOBP	MLPIARLVAYFLVALSIDLAGFVPSAYATDANSANKPSVSSSDPVQHDTKQSLQTADTAETETNEERMPNTARLQRASAMSHLLDVSGLRREPLVSHLHDMYGPADAHMVSPTDQAIVRGDIQGAASTSNRRRKKPAVKTRQPEKKNIEAKLLKEMKALIPFKVPYIPGKNRRVQSEIDKRVSDILKRHESIVFNIVNEWWRNDLQPKSFYDTLVRNELPMNFFSKYRGFKKVQGQKMRKQFVKWLVDNIPPENIVDKINAVIPEAGNGAVVLTYKKEYSTLYTDLQRFKPLLKACLAQRRHGKKSGFFLQAND
Phum_OR502AA_v1_g_05595	--HMM score 1.000	--SP length 21	QYLR-EER	QXLR-EER	--RXLR position 51	QXLR	--EER position 68	EER	--No WY	--No of WY domains 0	No GOBP	MRFTIILALIIAAALHTSGTALSSTENSNEVTIKKEATNAIVSPLDHDGKQYLRHDKNHAVIGDEIEEERKAPPRSGFNQAVRNFFRKIKNFVLRMFGKKPKQSKPKAAWDRFQNKMKKLFQGNGKGKGKGKGKAALKAKNGKTKNSKTEAAPKAKDDKTKNSKTEAAPKTKDDKTKNSKTEAAPNAKDDKTKNSKTEAAVKPKDRGKQQDKSDKEKVSTTSESSTKSESLVNKILPKKKAQEPQPEKAPKS
Phum_OR502AA_v1_g_05693	--HMM score 0.995	--SP length 21	KHLR-EDR	XLR-EER-like	--XLR position 46	xLR	--EER-like position 58	EER-like	--No WY	--No of WY domains 0	No GOBP	MGLYSLALFVVTVLLVCVGSASTVAVAAVPVQETEKPSGTTSAKKHLRAAKATDEDNEDRATRIANRAYFAEKLGKLGSRFSKKAKALNARLFPKTSNEMLTTPLISKKHSSSWGLSDDPRWNEKGDSVGKRDPQPMSVLDDPRWNKEEVTRG
Phum_OR502AA_v1_g_05743	--HMM score 1.000	--SP length 22	RFLR	RXLR	--RXLR position 47	RXLR	--No EER	-	--No WY	--No of WY domains 0	No GOBP	MRVHYALLLVAVAFFAEGNSMATDSAPGASTADQHLIAERDDVSASRFLRTSDTPIAHEAVNKVVKYLTTPSFVKNLKKWKAEGRRLQQAEIEQEEES
Phum_OR502AA_v1_g_05774	--HMM score 1.000	--SP length 19	EER	EER	--No RXLR	-	--EER position 48	EER	--WY after EER and not RXLR	--No of WY domains 1	No GOBP	MSVFRVVVLCLALPLAVEAATGVQVTKFDTPADSFKSSYDADTSKFSEERMSPVSLSSIKVTASTWERLYLRLCRWRKTSIWEVFDNLKLSNSYYAMFGNPRFVSWAKYVEA
Phum_OR502AA_v1_g_05778	--HMM score 0.999	--SP length 14	PYLR-DDAISLSER	XLR-EER-like	--XLR-like position 40	XLR	--EER-like position 52	EER-like	--WY after EER-like	--No of WY domains 3	No GOBP	MLIVFALLVTVASAVSTEVVRSSPAFNTSTLTSNSTSAKPYLRPDAVMTTSDDAISLSERSFTPGFAAIQQFGTRLKLTLVKYFRKLLWQLDKTFMEKAFITLKLNQPKDGLLESHAFLIWANSLRYYEDPPVKNIFSILTRHYDDQDLAKLLVAVKNVDSTKPLVTRLALKWAHKRKTSTEIFKLLELDKSGENFLNNPLVSVWSRYVTLRESNDPTAVMLKTVTETMDDKSLIIRAVARAHDQDNELVIRLRDAEFERLLAEHKTLEGVEHELFKPTRRYDDQDLAKFLVGVKDVDGTKPMITRLVLEWMRKRKTSAEVFKLLGLHESGEHFLNNPLASVWSHYVTLCGFDDPTTVMLRTMAETIGKPSIIRAVIRAHKDSELAIRLRDAVFERLLA…
Phum_OR502AA_v1_g_05874	--HMM score 0.997	--SP length 18	RPLP-EER	RXL-EER	--RXLR position 56	RXL	--EER position 67	EER	--No WY	--No of WY domains 0	No GOBP	MTMAKFIALLAMIAAYAAVDVAVPVKATDFTQESKFESANTPSALPGTDDSDDKARPLPTNTTVEAAEERGNTGKLNPNPFEHLLRSFENLRNKPRVLNINGLSGNLETTTLDGEIEVLEAHTTLLTHVLERSGQDAKVDISKSDIDMLLDQLVLSVMGNSDISAVPHLAAETEPKRANDVQSSESTMASPTSKSMGASIDYRISSDIEKIFAYDIPTEPPTLYTEDGSNFLSHYVSDKVGRHIVVSIPAEEWEEGSKYLYHSRDSLQYQEAQELEKWLGEGVLSKTAEAVSSRLMAGQHIDMEDSYKFVYFLTLNLRDVHIRQTFPRWFSSSMLSIEIESALMKEFHLQSLALQYYVEEYVIYCRCLRNHPKG
Phum_OR502AA_v1_g_05883	--HMM score 0.995	--SP length 21	KHLR-EDR	XLR-EER-like	--XLR position 46	xLR	--EER-like position 58	EER-like	--No WY	--No of WY domains 0	No GOBP	MGLYSLALFVVTVLLVCVGSASTVAVAAVPVQETEKPSGTTSAKKHLRAAKATDEDNEDRATRIANRAYFAEKLGKLGSRFSKKAKALNARLFPKTSNEMLTTPLISKKHSSSWGLSDDPRWNEKGDSVGKRDPQPMSVLDDPRWNKEEVTRG
Phum_OR502AA_v1_g_05973	--HMM score 1.000	--SP length 24	GSLR-EER	XLR-EER	--RXLR position 52	XLR	--EER position 62	EER	--No WY	--No of WY domains 0	No GOBP	MRFIPFLVLVALTLVASCSTFTSAEDPTQIKSLMTDLQREVPKEDRRHIKGSLRIADSTAAEEERNANVPRAVVAKSNLAEALENFTRKLWDSAFLKRIRAAMSKAYKKMGEYGTAAFQKLGVISKNAKKSDAGKTLATTEAKADPTSGEVGSKALKTLDTAVAKAESTSGTAGTTTLKNSDAVESLGTVETTALKNSDAVESLGATKTKPDPIVRDAETKANNAIEAKKAVTTEAKVLPTLDATKSQSRITPSDIYQRMNTIMTALLQKSGKFGKGAYDVAKMAAASLVKATGLAFNKANTKWKDSILKIMLDQLKRKEVPVKTLQHSGGINRS
Phum_OR502AA_v1_g_05977	--HMM score 0.940	--SP length 26	RALR-EER	RXLR-EER	--RXLR position 58	RXLR	--EER position 72	EER	--No WY	--No of WY domains 0	No GOBP	MPTNKLIVSLTVVTAIALVTRHEAFAETIASNEANELMPADAMPMSRAAVADPDITMRALRSRDPTETETSEERYFLTLEDFLRVFFPGILVAEPLRHNHGEAITNTVNAGTVHSLAPSGYHTHGLPHGGTSGQQAHGGPPHGPSLNNPPLNSLSRGPSAAEPQPTIDFLSKGLSGTDDNKPTIDSLADEDTTLSLGNRNDPRRSKVLRQPVEYAALPGPGRVKPEVKLGLSIGGTSRVKPDVELGLSIG
Phum_OR502AA_v1_g_06047	--HMM score 0.999	--SP length 21	RQLR-EER	RXLR-EER	--RXLR position 44	RXLR	--EER position 56	EER	--No WY	--No of WY domains 0	No GOBP	MRSLAVLQMLTAAALILVSNAFTTENSTPAQLVSNNDRASGETRQLRSDRGSEVQEEREYPLTAIIKSLWRSDGSLKLEGIKEALGEHYVNRFKTAADDLNLFELYGQVAMAGVSPSNLESILSALEVHEARKTMLFNQYSSWRLTDTFDNN
Phum_OR502AA_v1_g_06087	--HMM score 0.995	--SP length 25	RTLR	RXLR	--RXLR position 51	RXLR	--No EER	-	--No WY	--No of WY domains 0	No GOBP	MLSAKLIAYLTLVVAVATVAHDVSATALDPKEASLADALPVSRTHVSSQGRTLRTRDSDTVEDADKVEDPDAAEDVDTVEDADTIEDSNAVDDSSERMIFRMQSTSRGPFVPPKQPNPSSSGLIRKRRADSLPESPKRTRFETSLLPSNGGGETLNLISQLDGDLRKILANDLRAAATRIQDDGVGLPDGLDPKEAQRIFTSLVSVLDPKRHIGVSDAKTALSLGNTGLPGRSSKLLSDKRDMTREITPSIRDKWLLNAETEWKNSEAIVGEQANLRPTLEEVLAASGNQVSMRSKFEVVEKMSDYLHAAGFGERLQLTDDKVKNLLTTFKNGGHFEHFQHDPVYQVFWDFLLQWDKTAVYRTFIVSMLGDRFDKAAILYVHRIQSNNGYFRPEITTYI…
Phum_OR502AA_v1_g_06413	--HMM score 0.990	--SP length 25	DEDR	EER-like	--No RXLR	-	--EER-like position 58	EER-like	--WY after EER-like and not RXLR	--No of WY domains 5	No GOBP	MLTTTKLVACLAAISTLECKGSAQANDHHEGNNLPAPPPTAPEMPTMQSTDSALLTTDEDRMLDLPHGIPPLRMEYPPRASRLPVSPHADQTKLEDLQRASLLEEEHPLIALSAENRPTFYHPKYPNKEAMMKDIRKLVWSDTARSLIVRKMTDFTELPIDDERIIMKAIDEAIDEYRIELEQSTTKEWKEDESPEKVRERLGNPARNTMKYKVYFNYKKAYYDHQARLGFEYATWFRRKTDPADVLKKLSEMFPGQGKMMTKYHSEYKKLLEKYPSIMEQMLKYLNDKKSPTDIKKWLQREYKMLSTATLDLLQLVYTSWTSELKILSRMKETNTPDEVLYALLRANGKNGLTLKQSQDYLSFLIYRDRWIKTFPDKAVELWMQQQKELIEVRALLKL…
Phum_OR502AA_v1_g_06440	--HMM score 0.997	--SP length 22	RLLR	RXLR	--RXLR position 44	RXLR	--No EER	-	--No WY	--No of WY domains 0	No GOBP	MKVYRFVLFAAMLLYSCPDAASTSGNSKLTVHGQDRDRDILTKRLLRGSVSEEADADDDERATLAATKFLPELKKFRDKVHLQEVGRDGTPMKPLNQFFRSVEFKNWFNAITKDNKASPTSHYDDLVRLFSPLRLASMINASSSSTYQNVVNIGETLRKEQDIVWRGLRTPEAVFGDVTGDQKGLAHLYWSDFVKREEQNGMVMKGSRVADQPTLSRAKKTSLPRYADTK
Phum_OR502AA_v1_g_06479	--HMM score 1.000	--SP length 20	RFLR-EER	RXLR-EER	--RXLR position 49	RXLR	--EER position 62	EER	--WY	--No of WY domains 3	No GOBP	MRVHYALLLTAGAFFASAEADAAATDSAPGASTADRLVIAERDDVSASRFLRAAATAPETEEERLLEEYIFLRDSNFPKWLKFVASSKNPASSALAVLMGHPFEFPQLYGAIQKMKKGDTLDIATMLESKLLEKWMEAEIHVLKLDESLINLVLPSNYLHWRKHPNELLKAAEAKVGTKEFAQVIEKSLSADFKEVAKTLQQQQFVRWGEQGHDPAQAFDFLGLQGSENLLDEPNLKVWLKYVTHLTTLKDFPKLREQFIKVLRDVLAEKLVEAMKNPETKDMATKLREEVIKLGTEVRFGETFMTDFFSKDTIAHGHSKKKDTTAR
Phum_OR502AA_v1_g_06485	--HMM score 0.941	--SP length 29	QFLR	QXLR	--RXLR position 54	QXLR	--No EER	-	--No WY	--No of WY domains 0	No GOBP	MLLLRQAHRDLLKSLPLLAFFCVPLLGYAAPLLGYQFPKQLLPWQFWRPGQQTQFLREDVEARAATYPQLMQLLLQIQHKDDTLREMLALVKTTNSGSLRPSQVSELVPFFEGPAAYRSSRASLFQPALSPNRLSTCNGTTGLPRSCRPRRERQAPTPDAVSRVRVWWILAEV
Phum_OR502AA_v1_g_06499	--HMM score 0.996	--SP length 19	QVLR	QXLR	--RXLR position 31	QXLR	--No EER	-	--WY	--No of WY domains 1	No GOBP	MKLYPLLFLAATALPYGDSMSVVAAVNSPAQVLRSAEKQTGVSTQRFLKTDEAVDGDNEARGPTTNNVAPLFSFTAMRESIGSIASNRLGLEKTTKLEPIAKRLPRFFELKDPKLNEALRTAWAESSHARKYVGTASLDRYLNEWLIEGKSVDDVFELLDVESTS
Phum_OR502AA_v1_g_06559	--HMM score 0.918	--SP length 20	QLLR-EER	QXLR-EER	--RXLR position 52	QXLR	--EER position 66	EER	--WY	--No of WY domains 2	No GOBP	MMPPAKLVAYIAVASSIVLARYEASTDITSTSDANKLSISAPSDPVQHDTKQLLRTSDTAVTKDNEERMLNTAGLKRASTMSHFPDVHGLPHEPLAPHLHDTHDPAGAPHPPVLPYTGEAKAHEDLQHAASTPNPLKKISPADTQLTEGEDSEAEMLKEIMTLIQPAAPETLKRKRPEGTDPWNESKIVNFYKKHKGEFLSIMDECWLSNIGPREFGKRIDDNQLPKRIYHAYARFHTAKNDEVYKHFLDWHNDNILPREIENEINAVLPEARKEALVARFMDEYKGFYEKEKKHETDRMKLLAEDTEPEEAERLKSEKWDRLRVVLKKLAYRHPLKFTLQWFQKHPNEFLLNSIQEGTPPEDIRSVLGLAQLQGLKLFEHPNYEYYLKYLKLWFQTHP…
Phum_OR502AA_v1_g_06604	--HMM score 1.000	--SP length 26	EER	EER	--No RXLR	-	--EER position 71	EER	--WY after EER and not RXLR	--No of WY domains 1	No GOBP	MWWTPTLIVLLAVVAAFGLASSPVSAQSSDSREVSKLVSSNTSSAIPTSDAVQADKMTSLRTVDTITAENAEERVSPKLSAGLGAKLAKTTKGSLAMKSALMMPHSSHTLPYARVKGRTTKNLSLVGKIEIVKKFIYHMEKDADASTALNRLKATRTLSQKDLEFADDVFNFVSQTNIGDIKKQIKTYIQSDKHTEAGVIKHLMASEIKSKSSKLALVLFYYRDLSRESVKKRIARNLAGGAAEGQVIINMRNENGQKFMDGGLQHIREIIAECKSEESAKQYMPLVGEYLIDKYSPDETHALVTSLKGLYFQGDKKIIDISIKQWFEKNDPDMFKVLEEWVDMGERSRIVHELLRKRHKNPQMSLNTRDASSFNQKSYDPTSSDSKIYKEWLEECLQP…
Phum_OR502AA_v1_g_06648	--HMM score 0.998	--SP length 20	QCLR	QXLR	--RXLR position 109	QXLR	--No EER	-	--WY	--No of WY domains 8	No GOBP	MRLHAILFAASVVLFACVNTSTLRSHSDPASAATSGQDQLSAPTFLLNDTNTDEERGLDTPGITRLVEAMDFEISTQVRRWKQKLADQSAEKAFAHMLHTADANLLTDQCLRWDDFVTEANQLSPHKAMVEILLAFFDEAHLARMLEAATTAEDKKVIATELQKVQFALKASNLAGPTLLERLGIDLKSDDLLRNPLFNVWCKFVGTKKGWSMYKVTIHILLARHDESDIARALSAAMETDSLAWKLQYALLWYWKDRGVPVEHVFKLLVRIPARGDLLDKLPSLNLWYKYVKMTKGNSDEVVTKFLPTSLPRIDQAKMLEVASKVDNTKNIALWLQKKQMSAWQSDNVEPETLFEQLAIKPAHYDLPLLNVWFKYLEIRKYSDTKVVQFLSSRYEEID…
Phum_OR502AA_v1_g_06671	--HMM score 0.983	--SP length 25	QALR-EER	QXLR-EER	--RXLR position 43	QXLR	--EER position 57	EER	--No WY	--No of WY domains 0	No GOBP	MLITKVIAYAAAASAIVALGSEVSAETLNHKLLASPTTGPEAQALRTADHDVTKAGEERMLPGHVPPGAPVVPVVSHVIGVKRPPPAHLLDHPPHLPDTKQARVEQDLHEPLVSKIFEELGPALVLGAQPPVLNKWKNDAEMMEVINFLLRSFRPKHTSLDLMKHGNRNYGHKVRRTLQEEIEKHAKSYNDKINKNVNALWLEALDPEDVSNLFKNQKHDYVFLTLIDRYEEAFKLRNRFVEWLDKKTDEQVVESILGAEFLEREQLAIDYSKEYSQLYKWLDTLKAYWQSKMSWDQVHAKLLQLQTKDATVSDIVIKQYHSLYQKWLQQKQLVKT
Phum_OR502AA_v1_g_06684	--HMM score 0.987	--SP length 29	RFLR-EER	RXLR-EER	--RXLR position 43	RXLR	--EER position 71	EER	--No WY	--No of WY domains 0	No GOBP	MPSYYTTLVATVFVITMSSSVSNQTPALAQPVNAPSDGSHSLRFLRSSHDTSADPSTDVVSSPDENPDKHEERGPPTTLDNFVSHGFLRLFRAQAFVDELLLNSFQSRRYYNQWRALHAPGSTL
Phum_OR502AA_v1_g_06764	--HMM score 0.996	--SP length 29	PYLR-DDAISLSER	XLR-EER-like	--XLR position 56	XLR	--EER-like position 67	EER-like	--WY after EER-like and not RXLR	--No of WY domains 1	No GOBP	MTAMSSATPRFSCIKMLIVFALLVTVASAVSTEVVRSSPAFNTSTLTSNSTSAKPYLRPDAVMTTSDDAISLSERSFTPGFAAIQQFGTRLKLTLVKYFRKLLWQLDKTFMEKAFITLKLNQPKDGLLESHAFLIWANSLRYYEDPPVKNIFSILTRHYDDQDLAKLLVAVKNVDSTKPLVTRLALKWAHK
Phum_OR502AA_v1_g_06839	--HMM score 0.988	--SP length 25	GKLR-EER	XLR-EER	--RXLR position 42	XLR	--EER position 48	EER	--WY after EER and not RXLR	--No of WY domains 2	No GOBP	MRLNKTLLVASVVLFVCIEVSSVKSQLSSTTRVTPDRDHGKLRRSDANEERIFNLLAEQSVPSAFKFLDLDLAGYDLFRKPEFDLWYDFAHIRSETPTETIVRVLLDHLGYPTLTKMIITARKAAETKALATELGDALFQIWSSRLSPRKLLDKLELETESVGLFHDPVFREWYQYVQQKEADDAYAGSLELSQPYREPYTVQDRYRGVFYGGVH
Phum_OR502AA_v1_g_06865	--HMM score 1.000	--SP length 18	RHLR	RXLR	--RXLR position 35	RXLR	--No EER	-	--WY	--No of WY domains 2	No GOBP	MRVRLVLLLAAAAFYTNAEVDSVATDSTPSTATSRHLRAAEKDDAHVQRFLLAMPKLSMFDHVNQRLAAAFAKLTRTPEDKAFDEIKKARKELETFQDTDGRLFDMLIQHYKVDDLRAILSRAKANKHNKELATILEQKLGVLVELQLKDAGPIEGLKLDKKQLEWLNAVDPAHHDIVLHYLLSYYTQYDVFQILKTANKEYSEKLKQAIGTYLEVLGASPKESFKLLDLHKKEALSDNMLWYVWIDYAAAYSEKPNTEKVNLASVLSDIHTDKGLFNMIKAGLKSRQTKWMAEELVKQRMNKWTEGDPSMGRALAKLGHQHDVKDPEELKRGAWLDHSIRLLNQNNYDRLDKEVKQLVWTYQSKLWNKLESAKLEPGSKDQATLMQTNLLKLWLAGKV…
Phum_OR502AA_v1_g_06871	--HMM score 0.970	--SP length 19	RSLR-EER	RXLR-EER	--RXLR position 49	RXLR	--EER position 63	EER	--WY	--No of WY domains 4	No GOBP	MRIISLIVLCKVVTSIVLAEAPAKSNNSSTASNLSTLPTAGSVQRGEMRSLRTADTAAEKSKEERVPNAPLRMNPITAEKSKDLIRLGVKNDKTTKSIQALRNSKRKTDQDIADTFEKFIEGWIRHSKKYRLAGRSDKEIFELMQLQFGYSNDVRERLLKYIQLSVGHTHHEIKATVRKYVEQGLSPSEIKRLLWIEYAYVSSRVKRYITQQYSNILKEEKQLAHIGKAAHATDRSVNADEKDPIRLQFNVWLRRHVHPSKLHTEWKAAFGTTDNLSVDYFAEYWGLYNESRTDLEQSLKTWAEYHVDPERILVLLGLQGLDEARRKMHPNYELYLGYKKLWDREQQIRELKKKLEDNAGSFRFAQKGVANFGTLDSLPTNEDLELIKIDESNLLEVLK…
Phum_OR502AA_v1_g_06889	--HMM score 0.995	--SP length 21	RLLR-EER	RXLR-EER	--RXLR position 57	RXLR	--EER position 71	EER	--No WY	--No of WY domains 0	No GOBP	MQTKKLIALPAVAAIVALTGCETSAHIADFKESAESTLADTSAASSATNTTQHGKARLLRTGDNSTVDVGEERGKKPVLPDLNIPLHTNSLPPMQVIHKTSLNRKKALGRIEQFVKDRFGTTSTVDEMKPKRGYGKTDRNNVKTHADLALEELTPKVEKAVDDYLLHGLKVGYMQAAVGQEFTTAIAWKMHMVINKRYKEWIEKYAEKISMADEKLRSQVSRSDIRKAVEDMSSELQPEDKECLSSLLDRLFAMHDMRMKFEEIVLSIVPPSEVRARMKSANGGVLDEALERSIKLWLEAFEKTNDMIGYSLLKGDHTSKILEDVTPVARPFLAEENQRFSEYVDWNIEQYREMRIKFNELSLSDMSKQAVIDEIKLMGPPSSPMKKTERLSEFVDKWS…
Phum_OR502AA_v1_g_06891	--HMM score 0.995	--SP length 21	RLLR-EER	RXLR-EER	--RXLR position 50	RXLR	--EER position 64	EER	--No WY	--No of WY domains 0	No GOBP	MQTKKLIALPAVAAIVALTGCETSAHIADFKESAESTLADTSATQHGKARLLRTGDNSTVDVGEERGKKPVLPDLNIPLHTNSLPPMQVIHKTSLNRKMALGQIEHLVEESSDKTRAINPLRHGHVSKAVEKRAVEELTPKVEKAVDDYLLHGLERKQMQAALGQEFTTAIAWKMYLAINKRYKEWIEKYAEKISMADEKLRSQVSRSDIRKAVEDMSSELQPEDKECLSSLLDRLFAMHDMRMKFEEIVLSIVPPSEVRARMKSANGGVLDEALERSIKLWLEAFEKTNDMIGYSLLKGDHTSKILEDVTPVARPFLAEENQRFSEYVDWNIEQYREMRIKFNELSLSDMSKQAVIDEIKLMGPPSSPMKKTERLSEFVDKWSEENKMLQERINWLIP…
Phum_OR502AA_v1_g_06904	--HMM score 0.999	--SP length 22	RSLR-EER	RXLR-EER	--RXLR position 47	RXLR	--EER position 61	EER	--No WY	--No of WY domains 0	No GOBP	MKLFVLYAAIATLASSYPEASAQLTVSSKPTKLISADTSLASGGKSRSLRTAETYPSIDTEERAGSDVVAWREAILNEALQGKSVTAMVSAAKHLEPANLSPADYRELIETYIPRVIKVRKKELKKTFKRTKRDTIEAADLEGRIETLREQLKTIRAQAAEHNWNIDLSAL
Phum_OR502AA_v1_g_06920	--HMM score 0.995	--SP length 18	RSLR	RXLR	--RXLR position 46	RXLR	--No EER	-	--No WY	--No of WY domains 0	No GOBP	MKVSYIIALATVAITSTAASTNAASSLTTSNLFETTQAYGQHGTGRSLRGVSQQSGEFQKSRALQGQNNKGNGKNKGNKKGGKKDGKKGGKKKGDKKGGKKI
Phum_OR502AA_v1_g_06921	--HMM score 0.995	--SP length 18	RSLR	RXLR	--RXLR position 46	RXLR	--No EER	-	--No WY	--No of WY domains 0	No GOBP	MKVSYIIALATVAITSTAASTNAASSLTTSNLFETTQAYGQHGTGRSLRGVSQQSGEFQKSRALQGQNNKGNGKNKGNKKGGKKDGKKGGKKKGDKKGGKKI
Phum_OR502AA_v1_g_06933	--HMM score 1.000	--SP length 18	RHLR	RXLR	--RXLR position 35	RXLR	--No EER	-	--WY	--No of WY domains 2	No GOBP	MRVRLVLLLAAAAFYTNAEVDSVATDSTPSTTTSRHLRAAEKDDAHVQRFLPMAPNLGIISHLNQHPEAMLANLKPSLKPNLKPNLNLKPNLKQQALFTADNLAKTKLSATKSAEEQLTKIQLLKQKEDRQELARMIREANGQIVKKKPAVDIFKENKLHEILDETAVIKWMQEMTDVDEMGALRLLLSYHEESNVFKVLYAAWRKGSHEADALLTKMKEKWKVDSYHPYEVFKVMMLHEDKNFLANKAFNIWKDYATDYNKRHGGGDKMELSKMLLAYVRDDDMYKAIVALEGSSTQTKKVAEAIQREWITSFIQRHDKNKKAFTQDGGLKSKVLMKLSAFLLKNEDVSLANVPLRKATQDYFTALVNFIDKAKTNPVYKKQATTLEEQLHVAWKESK…
Phum_OR502AA_v1_g_07054	--HMM score 1.000	--SP length 20	RMLR-EER	RXLR-EER	--RXLR position 49	RXLR	--EER position 60	EER	--No WY	--No of WY domains 0	No GOBP	MRMCRVFLVLFLVAVAGSDAISAPTGDELSKLASPPLDQDIGMDIDGHRMLRMADEIMNEERGINKATIKGWPGRFKRWITTLKKRLGQKFKEDGDFVSRYIPAVGVLL
Phum_OR502AA_v1_g_07084	--HMM score 0.998	--SP length 18	RSLR	RXLR	--RXLR position 46	RXLR	--No EER	-	--No WY	--No of WY domains 0	No GOBP	MKICHAIALAAAVVSVVAAPTNAARDLTKTHVMASESQIGRHLGARSLRGSAQKEEETTPVTEESTEMDASEDANQKDKNGEGDDNLNEDNGEKNDEEDDKEEDNENDEQKENNDDQDAQKENNEDAQMEDNKDAQMEDNDDQNVQNNDEQDAQKENNDEQDAQKENNEDAQKENNDDQNTQNNDNQDDQEMNNDDQDAQNKNNNDQDAQKENNEDAQKENNDDQDDQKENNNEQDTQMEDNDDQNVQKENNDDQNAQNENNDAQNDQKESNDDQDDQKENNNEQDAQMEDNDDQN
Phum_OR502AA_v1_g_07142	--HMM score 0.989	--SP length 19	EER	EER	--No RXLR	-	--EER position 59	EER	--WY after EER and not RXLR	--No of WY domains 2	No GOBP	MCTKRFIALVAVVVTFASANYDMLSQATDSPKTAKLVPADTWSASPTVDAVNNTAAEIAEERVPRNPLLNWGTELSTTAKKSWVVKNLIKEKRERKPDFDPDLIDSLPEFLKKELKEKIRKWYKNDEPAASIIKALRVEYASYSKPVNAFVRAEFEALSTEFYVEAVKAINECVLKGSSKNHFKFKGKGGKKKFRAGELKFAELYYEERLNLMKRDINEYLGQALSVDQIIARMNPEGDRDISRHIAQLCADNASTRDLIRKIEGRLAEGVDPSQIHKELNPTNSGRESNTISFFIAEWHKKRDTEVYKMLREWVVVGKGNDEICKLLINRNLPKRLNDRDLEMFNHMSEYPSEHIQSQYAEWLKTSTLPYVVDKKFGLESKVSGSWQTEYAKGYRTLF…
Phum_OR502AA_v1_g_07199	--HMM score 0.997	--SP length 16	GEDDEAR	EER-like	--No RXLR	-	--EER-like position 54	EER-like	--WY after EER-like and not RXLR	--No of WY domains 2	No GOBP	MGFYSFVLLSATVVLACINSSSKATAAAFPVQETTERPNRRSTTRFPRTSDSTGEDDEAREFFLNEVKSAVRTLKTQLNAWRRVPSSEVNDEAILKKLNIGNLRDPNSEDWNKLAKHYENIKNPKSQKLLLKDLLERHEGDEVAVARTLYAVSQSENKIAQEYASMLLELQYQEWQKDKKTVAKIVIEMRKRKKGPDVSEIFADSNLKVLENFIRFSGRVEYSRAALVDGLVNGFGGTRNFLEALLNPTTRLQNSDAVMEFENMVLASWKRHHFSPEDVLTKELGLTTADDLFSSAMTTFVKYVDYFNKNNKQEPYLLTKLAQDQGAASVIKALIKADESGEKGYFRQFIDDLVNGLAAKQQNDPTSPTTHSTADPKKSSRTAIKLLKQAFPNDDDFFL…
Phum_OR502AA_v1_g_07298	--HMM score 0.989	--SP length 19	RLLE-EER	RXL-EER	--RXLR position 59	RXL	--EER position 72	EER	--No WY	--No of WY domains 0	No GOBP	MWTANIFALFAINATLVIAGHNVTAGSSDVVPNEASELVPAAALVVPPATGATQQDETRLLEYDDIATTEASEERMPGSPVAVLEKAVGAIQSSASKISEELKTQSGRLANVGKRKFDTYKSTEEFGETKGKSGPLLRGNSSQKKKRTPTEVVPADEGPSSAKI
Phum_OR502AA_v1_g_07347	--HMM score 0.999	--SP length 22	DEG-DENEAR	EER-like	--No RXLR	-	--EER-like position 41	EER-like	--WY after EER-like and not RXLR	--No of WY domains 4	No GOBP	MASPRWLWPLVILLLSWNDSGSMTTANSRTQVRSRASNTRDEGSDENEARMFDDLASHLHTTNVWTWLEKPDEVLATLKVGDDVLSYLDSQRVELLAKVLSEKVETSSRMQQSLVKIFMQRFGDIALARALYTASQSEVELTKNVARELAKRQFEVWLERKDSVDDIVSLMRAQGDLEVMSEQNVKVLKGYISVYNERNGQITLGDALAKGFGGWAKFLHQLTTAESLKDQASADARRLKNLLFAEWTDKKVQLEDVLLWLKVDENLDLLTRSTGTIVMQYIAYFNSKNPNHMLSLLTALSAHHDDAAVSEVLAKMYQVPHMKTFARGLRSAQLVRWLESNKSVGEVFALLNMKSGGYKNFDLDRFKALQLYETTYWISKDEKVNLISILSHGYDDDNV…
Phum_OR502AA_v1_g_07381	--HMM score 0.997	--SP length 19	RSLR	RXLR	--RXLR position 57	RXLR	--No EER	-	--No WY	--No of WY domains 0	No GOBP	MQTAKLIVLAAGVASIVSASDEVPVQNGDSSEVQELALADTSFVAPTLGAKQSDKSRSLRAVASVNANIAVEKATTSFEALPQTWRRTVSKFAGEYGSPNSPFAAKNLSPADKTRVQKHIEEPLERRKNKIRIEAAAYLEKGFDAEQVLIKVDHDFRTLMGEENVQGMPKSVQLIRLMIKQYYAKRLSSLITYLELKPYRSHFGASLREFKDFIEKQFNQLTKKEVYKYRDEGLVYDEIKRKMSPKKKILSRIEAHRIRRYIEMYDKDVKSTEKLLQGHPQQRHSPTGTYTESMLFEKYDAETSQQLLNLEAMGKSEDEIFRFLESRYFPPESLVVHPSSNDVGILHDDEKELRSRLMERLKDGSFPSDVDKELGAMNAKKGSLEATYADLYKRLYTIV…
Phum_OR502AA_v1_g_07457	--HMM score 0.999	--SP length 21	RFLR	RXLR	--RXLR position 47	RXLR	--No EER	-	--WY	--No of WY domains 1	No GOBP	MGLYSLVLLAAIAFLTYVGSASNVTAANSPTQAGRSVKKQTGTSTERFLRADEAVGEGNEARMMNLRIGNGLTKKLRRMSSKTLKNLGIGNGARNAIADEALTAPLLGDYHALADETLTLPLLGDHHIIADETLRASVPKNHHPTSLERLNKAPEKLLNEEELARVLNLVKEQKLISLDAQLTKWQRGGKSANDVFGLLKMKEDGYAEFDMNKFVVLEKYVAKVMDNHRETLLKFLISICEENIVTYTLLMRKLAALRQDSWFAERLNLLLERWRNDPKRLDTYLKRKYAEDNQDVKFIRDQLSPYLQNMKV
Phum_OR502AA_v1_g_07666	--HMM score 0.998	--SP length 20	QCLR	QXLR	--RXLR position 109	QXLR	--No EER	-	--WY	--No of WY domains 5	No GOBP	MRLHAILFAASVVLFACVNTSTLRSHSDPASAATSGQDQLSAPTFLLNDTNTDEERGLDTPGITRLVEAMDFEISTQVRRWKQKLADQSAEKAFAHMLHTADANLLTDQCLRWDDFVTEANQLSPHKAMVEILLAFFDEAHLARMLEAATTAEDKKVIATELQKVQFALKASNLAGPTLLERLGIDLKSDDLLRNPLFNVWCKFVGTKKGWSMYKVTIHILLARHDESDIARALSAAMETDSLAWKLQYALLWYWKDRGVPVEHVFKLLVRIPARGDLLDKLPSLNLWYKYVKMTKGNSDEVVTKFLPTSLPRIDQAKMLEVASKVDNTKNIALWLQKKQMSAWQSDNVEPETLFEQLAIKPAHYDLPLLNVWFKYLEIRKYSDTKVVQFLSSRYEEID…
Phum_OR502AA_v1_g_07777	--HMM score 0.955	--SP length 22	RSLR	RXLR	--RXLR position 43	RXLR	--No EER	-	--No WY	--No of WY domains 0	No GOBP	MPSYCSVLVAIVFVVTITSSVSNQASASAQLVKVPSDESHSFRSLRSLRVADAGLSINEAPTSDVNSDEHKEKGFFKGLLDKVMFHSSVLPIRFTASEYNFGAKFASSPAEVEKTRHHLDPANFPEFHDDFKMWNELDVTPDQLEASLNIDTSDSMGDTFKRKIVESYRDFRNGQAQAKPTNYTIPREDVSHLQCFIYSRMHDCFHDTATKSSKRDRCLKKRLQAITPVSTTICSKSREEE
Phum_OR502AA_v1_g_07820	--HMM score 0.994	--SP length 22	EER	EER	--No RXLR	-	--EER position 42	EER	--WY after EER and not RXLR	--No of WY domains 4	No GOBP	MLTPKLIAYLALVALAKHEAFAKTNDHNDKIHASQTADINANEERVNHVPPAARAALASHTLGVFHPSVPPATRAALASRARGEHHPHVPPADLVALASLAHGEHLPPVPPAARAALASLAHGEHLPPVPPADRVAPAHGEQYYREPPPSAVAREALLSDALGEHRPPINSDEPHPFGTYATPSLPLSQLGTTAKVNAADIISAGRVYHEWKNEEEMMSIIEELILFRFNRLQIFAAMKASPATIELIKAGINKWTKNFSKQIQQTVQTWWIEGMSLADVCKLAMVHVQDYVISYAYFEYGRIFTYRSARLKESYEEWLFDGVIPDDASKKLAEEYPGEGKMTVKYIDDYKRLYEIHQNAMDTLRKSLKEELEWHKVRSLLSHVETMEDSLINTMIKRY…
Phum_OR502AA_v1_g_07913	--HMM score 0.995	--SP length 27	DAEEQTNEGSEAR	EER-like	--No RXLR	-	--EER-like position 36	EER-like	--WY after EER-like and not RXLR	--No of WY domains 2	No GOBP	MRLHSFVLLAATFLLAYVGNTSKGAAAETPAQVRWDAEEQTNEGSEARVVTTSLNSRQARFVKRFINRLRAKPTIKDSGKAYLKQQSLDQQQPLIRTSKRAENNDISVQMFLAASQWKTKAISKPATEKLFRALLSRGYSVDDMFSALIKNDKTAHEIFFDKKWQLLKGYVEASTKHKDPAVLVETVVKGFGDEGKLLTTLANAREDPRAKENALYLEDLLLAKWAGDEKQPEIVLRMLELDQK
Phum_OR502AA_v1_g_07929	--HMM score 0.994	--SP length 19	QSLR-EER	QXLR-EER	--RXLR position 51	QXLR	--EER position 65	EER	--WY	--No of WY domains 4	No GOBP	MQITKPIVFSAVLAAFVSADHAIPAEAIDTNTIDKLPTSAVAGQNQSGEMQSLRTVDAVSAKATEERTMSQESGIVRSESGLLANWKHQAEEYFGESILEAQFHLNLKPPGSQQLSHEKKEKIDALLHEKLSQSDILQEMKITDPSSTEVFSKYIDHVNEEMRSKALLWIEAGKSEDEVKQLVKVVPHENLQDQYVETFIEMSKQPKRPVLGQFDKWYKAQVLPATIDANWKPTNPKELEVKNSILENYSQRRYAQMVLYTSWQRQKLDPAKIRLVFDEMKKGNLITEGEMAYTTFEMYEKWWGFQT
Phum_OR502AA_v1_g_07936	--HMM score 0.993	--SP length 19	QSLR-EER	QXLR-EER	--RXLR position 51	QXLR	--EER position 65	EER	--WY	--No of WY domains 1	No GOBP	MQITKFIVFSAVVATFVSADHAVPAEAIDTSKIDKLPASAVAGRNQSGEMQSLRTVDTASGVATEERVPELKLPPGFSQRLEKTLREPISSRRITKKASPYTRRSKRLAAMDASSMQKMTRIMEAVESPSTEAGLNAWKKTYNGELTKRLSLMVLLEEDKSVLKQLLNERVPSQLHEGYTKKYLELAKKRNQIKLRTFGLALLQNWPMEKLAENWGLVRVRDTFVMAEILETYHKIFERHWRYLDFYAKSKMSVDEVLDLLKKTGKDKDYLVMLSYYMYEKFMNTRPIKQEPVLSVPSTS
Phum_OR502AA_v1_g_08041	--HMM score 0.996	--SP length 21	QELR-EER	QXLR-EER	--RXLR position 30	QXLR	--EER position 64	EER	--No WY	--No of WY domains 0	No GOBP	MQTKKLIALLSVAATFDETSARVTDLNETQELRLADSSPATDAKHSGEVQLLPTDDTDAMETREERAPPRKVPPIPGLRHINLLPKKAIEKVVAPALKGKQAGPSRKQPGKRDQNRIDAEKAIEKAVAPALKEEQAGPSRKQPGKRDQNRIDAEKLTDVYLMKGKILLQIHTEFREKFGKAIVKKMNEFIRQRKNEWPSKFAGRIAEAETMITSNTPRDKILDKITAPAAVSELTSDEIERLTYCVKYLFEMYDRLKAKFQSYRLNGESAHSVHQHVKSDEDVTLKAKKGLQGYVNQWLMEGDDMDKKINDEVVQNDKPPLAIWNKVKPTNQHVSDEESELFLKYIEKWVRDYGKMKKKFNVFYLSDGKQGIRPTMLSAAESKMFQVTRRIRVYTNLWL…
Phum_OR502AA_v1_g_08148	--HMM score 1.000	--SP length 16	RALR-EER	RXLR-EER	--RXLR position 54	RXLR	--EER position 68	EER	--No WY	--No of WY domains 0	No GOBP	MKLAALLAMIMAVALAGHAVSSKTIDPSEADKFISAGALAPSLIVVARPDVKLRALRARNTTIAKPIEERAQVPEAGVESLTLAAKILKTKAHAQPQGLKNVEHGEGVNVDVNAESQKLKNTKLKEDTSADIDAALPQLQEEASLKSKANYIESGDPSHTKKIMRADDTGGQGPSHIATSRTARISRNDPTPSLFKLALAIPHCAPKRVMTESGDAILYHPMETEDGETFYLKIATKSPPPDGILDPELILTLRAEFELDEGAWLKKGLLPNSVKLLLESLLPDQPINTHLDKFKELFSNRDTIIRQHFPFWYMYPQGDDISQHLAGLNVNGPVRSYYEEAYKNFREFVSEYDRQLIRWKS
Phum_OR502AA_v1_g_08153	--HMM score 0.994	--SP length 29	QSLR-EER	QXLR-EER	--RXLR position 61	QXLR	--EER position 75	EER	--No WY	--No of WY domains 0	No GOBP	MSAATPIPKLVALLAMVTAVALVSHEVSAVTANSSEINELMPARIATPSPVTATDANHMKQSLRTGKSSAAKASEERMGFFEAAGRAFSRTVKHAIPSNVLEEDVEALTHILDIIRLEEGVQASEADRKAVINLLQSQNLRGIKNLPDEDFSELVRLLSKTDWASNVNSHDSFRTTKISTAGTFRFDPKASLDSLASDIPLVRPALEDRKGKKFLVHQMVTEDGKLIPLSIPAEQEPLRSTPFEYLKDHVKELDMKIWLKKGLLPEEAKDLLASRLADEPDTLYEYEREFLELFNDRDVLIRKAFREWYPILHCKINGRLKDLYVSGRATEYYKQEFKIFDRFVDAYKNRISAGAS
Phum_OR502AA_v1_g_08236	--HMM score 0.999	--SP length 25	RPLR	RXLR	--RXLR position 51	RXLR	--No EER	-	--No WY	--No of WY domains 0	No GOBP	MLVIKSPHYILLLVLFALLACATSATEHTGLQAEQEAPVHCRLQATVADARPLRLQFTLKRSSMNIYGQSQFHVFANPVVSSDNTSVLYNGFAAFIDGTTDYTFMLVDGIPYFVTSTAGDMSSANSAQCLSASLLPPIHDIIAALNDAIVISSAAAGSDTIMCPSGNLFQVTLGDATFVICASGSAGFTIYGSDLDISVEYLDKPVTITAPTLSNEAMLSCETVATATSVSPIALALLTGEPMPPASNRRLQLGGLTRLDSPSCSCKSTPRPCIFFHGLGSTTEQTTLQTSSDAFGDISGNAPCCSSIQYAALNTVDTPWTDATLQQKVCDFAVSVSSTSNSSSNTIADTIIVTYSMGGLMMSGALANGRCNLASSTTWVSLSAPMTGSMGSDYLQNVC…
Phum_OR502AA_v1_g_08291	--HMM score 0.946	--SP length 34	GEDR	EER-like	--No RXLR	-	--EER-like position 76	EER-like	--WY after EER-like and not RXLR	--No of WY domains 3	No GOBP	MRSGGVDRLTTFLNHTSWKTMLATLVACLAAVSTMECKGSAQATDHHEGNNLPAPPATVPETPTVQSTDTILLNTGEDRMFSAFHGIPPLRMIHPPRAPRLHASPHIDQAKLEDLQRASLLETVDPLIPLAAENTPTFYHPNYETKEKMMEDIKRLVWSDKPKSVIEKMMTRSKKLNNSDKEIIRKAIDEAIGEYRTELKKRTTKWWNEDTNPDKVLELLGKPNPKSVKYDVYLDYKLAYYDHKARLGFEYITWFREKAHPADVLKKLNEMFPGQQKMMTKYHSEYEKLYEEYPDIMKQMQEYLKTPEAASATFDLTKLQEGLKTLSTNTQQLFELLRSTRIRELRIQTWKKEMTRPDEVYASSNLDRKTDSKLTESQNYISLLMYRDWWIHTFPDRAV…
Phum_OR502AA_v1_g_08347	--HMM score 0.998	--SP length 24	QSLR-EER	QXLR-EER	--RXLR position 57	QXLR	--EER position 72	EER	--No WY	--No of WY domains 0	No GOBP	MPFTKTVALLVTITAFALVGHAVAAETAGFREADKPMSADTKPASSGPVVVPDDRMQSLRRGDTYTAAATAEERDGFPTRLINAVKDFLERIGMKMRFTYQRLYADLENSVNMVSSGDLKKLNIIPSTDIEALLSKKKPSKEYNKDLLQAFDNRDKAIRNSFDEWYGQTQDSIAKKLESKFLMKQQSAKLYQYEYENFRKQKLLNAASLVLQQRGA
Phum_OR502AA_v1_g_08348	--HMM score 0.993	--SP length 24	QSLR-EER	QXLR-EER	--RXLR position 57	QXLR	--EER position 72	EER	--No WY	--No of WY domains 0	No GOBP	MPITKTVALLVTITAVALVGHAVATETAGFSEADKSVSADTKPASSSPVVVPDDKMQSLRGGDASTAEAAAEERGKGVKGRANAVKGHPTSVTGDISDKNLKMLEDKIHPSDIPNLLEKKRPLLNAYDGITVALFHKRDQAIRAYLDKRKLDKKASVMLDVKEIFHLKDDTVRYYDNLFLQTWGEKNSEPLTKIHKILEKLAISTDPPIATHTAVLMKILRFFGLAPANAVHVQVHV
Phum_OR502AA_v1_g_08369	--HMM score 0.941	--SP length 17	RMLR	RXLR	--RXLR position 88	RXLR	--No EER	-	--No WY	--No of WY domains 0	GO:0006139 biological_process nucleobase-containing compound metabolic process(PFAM)	MRLAALPLVPSSAASFATKRRIRVSNSNAVISSAGQKQRQQLNRLRATLAAETLEQMPLPTTSASSPQATIVRFTDPEAKKRQYEFKRMLRQKEARHARVKHLPLFQENSALFRHFGERTLGDYDNLPTISFDGPIAVIHSEQEEQECAGYLREQKVVGVDTEARPDFHPLKGRKGNPVCLIQVSTLERAFLYRLKRGNPLPPVLQELFADPGVLKVGHSLSDDIRQLKTLNLVQAVNSTVDTLYISHKLGCKRPGLKTTFQVFLGGSLDKEMQVSDWEASVLSEAQIKYAATDAWAPLRVLLAMIRLKDTKEFLRTKSYNSCAQTVVNGDHEALLGILLSFALRHRIPTVE
Phum_OR502AA_v1_g_08381	--HMM score 0.999	--SP length 25	RPLR	RXLR	--RXLR position 51	RXLR	--No EER	-	--No WY	--No of WY domains 0	No GOBP	MLVIKSPHYILLLVLFALLACATSATEHTGLQAEQEAPVHCRLQATVADARPLRLQFTLKRSSMNIYGQSQFHVFANPVVSSDNTSVLYNGFAAFIDGTTDYTFMLVDGIPYFVTSTAGDMSSANSAQCLSASLLPPIHDIIAALNDAIVISSAAAGSDTIMCPSGNLFQVTLGDATFVICASGSAGFTIYGSDLDISVEYLDKPVTITAPTLSNEAMLSCETVATATSVSPIALALLTGEPMPPASNRRLQLGGLTRLDSPSCSCKSTPRPCIFFHGLGSTTEQTTLQTSSDAFGDISGNAPCCSSIQYAALNTVDTPWTDATLQQKVCDFAVSVSSTSNSSSNTIADTIIVTYSMGGLMMSGALANGRCNLASSTTWVSLSAPMTGSMGSDYLQNVC…
Phum_OR502AA_v1_g_08599	--HMM score 0.999	--SP length 24	RQLK-EER	RXL-EER	--RXLR position 47	RXL	--EER position 43	EER	--No WY	--No of WY domains 0	No GOBP	MRFIPFLVLVALTLVASCSTFTSAEGSTQIKSLTTDSQREVPKEERRQLKETAVAVNTVRLGGSRLKNAWAKVKGSPQTMNAYLIKMFQSMKGKMQGAKGAGGEAIAKTTDVAGKSSRFAKVQEGFKNGMDATKTKFKTLFEALKKSYPGESTKKIYDRIRDKLKRKPKAGDTPDGPGPAAVPSAPKVD
Phum_OR502AA_v1_g_08643	--HMM score 1.000	--SP length 25	RSLR-EER	RXLR-EER	--RXLR position 51	RXLR	--EER position 65	EER	--No WY	--No of WY domains 0	No GOBP	MLSAKLLSCLAVVSAIVMASCEAHAEVAEPDEGSKVLTSPSSAISQHGTTRSLRTADATVAKANEERAGSPKGLGINRISLNIGEKALPSPSHGISIADLQDHTNMIHPNAAELNDIPFIPLDILLSYKHEGEQALIEVVDDYYLQMHILLSWLAKENKLLLEKASFNQGGEALVEDAGKGKAAAVVVEKSTTDEHVEEIRSDLQKLNAYILRNQENHQLTRDEIKLQFHNQQNNMEADEGVEGLVANGDKSKAAAGAHAGTDHAAV
Phum_OR502AA_v1_g_08880	--HMM score 0.972	--SP length 25	RSLR-EER	RXLR-EER	--RXLR position 57	RXLR	--EER position 71	EER	--No WY	--No of WY domains 0	No GOBP	MPAIKLVARLAMVMAISLVEHTVSSESIASSEADKVMSASALAPSPVGVGGHKGMMRSLRAEGAAIVRSEEERMSPSGAVEGIVQAVEKIDASVGPKLAAETKLAAETKLAAETKLAAGTKLAAETKLAAGTELAAGTELAAGTELAAGTKLTEKIDILIEKLEMLHLKDAADDIESGGLSHTNMKSADDIDGQRPSHIETNPAAGFDHFDWDDGVTDLAKVIPLHPPKVTYDAKKKPVFLTHEVTTKDGESISVTIPVTRRYFDKNSFISEDIQRLEEAPLEEGSLAEWVFKDGILPGSVDGLLKAHGVEALSKKDAEHLDNMFKFRDERIMNMFPTYFDEARHQFQYRKELMTRKAKLATAVQKVENELSDKDKEVIDEMVQKIEKVYKKNDVSESI…
Phum_OR502AA_v1_g_09070	--HMM score 0.984	--SP length 20	EER	EER	--No RXLR	-	--EER position 54	EER	--WY after EER and not RXLR	--No of WY domains 7	No GOBP	MRLYSIHLVAAVTLFPYIEASALESQPEPTLPETSGHGHTSDQTFPQNGAITVDEERMPRLNVIEAARAIAIKLQKSQFADWALKCEKKLGLTSLKPLNPELKSDDLFRNPPSDAWDEYAKVKVNYSSRKRLKYKMLLRVLLARYDEFDLAKAFHAAMKISKLKTTAEHLQLHLNLHWDATKPPYEELFVKLGLDPTKDGFLGSPLFRTWYHRVQGSGYPRDSAVVKILKDRLGNFGLVKMLHAAEKVEETKVVASSLQKARFADWALKCEKELGLTSLKPLNPELKSDDLFRNPPSNAWDKLVDAGDLVNIEHKMLLRMLLARYNEFDLAKAFHAAMEIDELISTAECLQLQLNWRWEATKPPYEELFVKLGLDPTNEDFIGSHLFRTWYDVVAVEVL…
Phum_OR502AA_v1_g_09085	--HMM score 0.946	--SP length 17	EER	EER	--No RXLR	-	--EER position 56	EER	--WY after EER and not RXLR	--No of WY domains 5	No GOBP	MLSVTLKLMACVTAVLAMGYEVAPETTDPEEENKLSESPPVVPLSQTSDTALPNASEERVPNGPSAARLSHALSPLRVSTEASSSNILKRARPVSTDLAKAAKRKRKRKGSYRNWKTKEELQDLVDALFDEDEVLHKIRYRFLRYENIDPLRECSIKEAIKKGLDKYKTMVQKKTDGYWREAKHPDDVKRLLGISNWLTVKMKLVEDYEIKFREREKYARSNFAKWICEKTPPADVLKKLEAKYPEDKPMMDRFSNEYDKLYNECSGYAEALKWLLKPNERSYFNLMESERLLEQAKMWWRQGLNPKETFPLFRGSRLTGLERKVRSYYKAVFNARESEVRSKFDEWFLQGTHPAEVRKKLEHEYPGDGKMLDRHCDDYATFYKAHSSIVEKLKTWQVK…
Phum_OR502AA_v1_g_09102	--HMM score 0.991	--SP length 21	GFLR-EER	XLR-EER	--RXLR position 46	XLR	--EER position 63	EER	--No WY	--No of WY domains 0	No GOBP	MRIRSASILLVIAVEFCTISGEVSNAIHTVDSTSDDVGEKKHVNGFLRGXKTAHADEDEDEDDEERVTPITEGVYHVKKTEYLEDLTKRVLGHLLEDSEPSKLTDHLSPKASAKFVRPKSSQGTSSKTPIIVNNEELDEQTAKTLFAANAAWGMDIKGAEKWLGLSSVSDAERSKHLHWRAFQLFEKVYTEVRQSSANSGTKPVIMEKAAGHLKQEALPGVSLEMQKEVEAAEATSKNLSKAYEELMAQLQQAKEAESAAVAEAKAKAETATATVEDASVYTRIITAQIKAEHARLSKGKLQRDAWKRERNSAKYTKYEPSTNLMAMAMEAASNENAAIAELKAAMADLPRTTSDLISVPDSLKGNRVELEHAVKDQLRASSAAGYTAKYAELMSTNPG…
Phum_OR502AA_v1_g_09105	--HMM score 0.998	--SP length 19	RSL-EER	RXL-EER	--RXLR position 48	RXL	--EER position 57	EER	--WY after EER and not RXLR	--No of WY domains 1	No GOBP	MQSANLVVLFAVVATIVLADPSENNDFDKANSLSTLPPTDPDQRNETRSLWTTTEAKEERASVRGLSFNLGNAQIMSIQEQAANGKALKHVTDSMKPKDGNFAAGEKAAITNTYDTEIERVVDQLMGRIERKIEKGHYVSDIMEKLETGTPSIPHGKKGFLRAYAKELRKSYKSKLPRSSAPEALEEIESESGELAYRASEAIRKKEAEWLEKHDSEIHKDLVKWYHEKKSLDDVSNLLKNGYGEFPEWYIKHFRDMYERISTDEQAQAKFLSLVQSKNDAGPSSHGTRRKKALRKQSSVAAVSPEHMEIGENVYVLESGNGS
Phum_OR502AA_v1_g_09253	--HMM score 1.000	--SP length 27	EEQDE	EER-like	--No RXLR	-	--EER-like position 38	EER-like	--WY after EER-like and not RXLR	--No of WY domains 3	No GOBP	MGLQSFALLAATFLLACFSSAPTLTVADFPTKVRRVPEEQDEASTQMRSATSETMSANSEARTQPWLSAVVKYIRPASSTKQKLAHTVFTDLKVGDNVLRYLTSNRAALLVKALKRQSQTSANTRNSLIGEFMTRYGELNLAKVLYAASQSDVPRAKTVATTMLNQLHQVWLSEDKTVGAIFKMMVDSGNAYTAIASQNIKVLEGYVNAYKQRDTSVTLIDVLKEHFGGDEKFVRFLVSAKLPEAQARDGTLELENLLLMHWINKGFQSENVLQLLNFQVKLDELDDPALEIVVKFVDIFNRENKGHPFSLIKAFLKENDDAAVARKLCKAGWPKYGETHLESLKTELLELWLKEKKSGDEVIELLNFKKFNSRFEKLAMLGDFISLFQAKKHLGKAPD…
Phum_OR502AA_v1_g_09325	--HMM score 0.999	--SP length 21	RFLR	RXLR	--RXLR position 44	RXLR	--No EER	-	--WY	--No of WY domains 1	No GOBP	MKLYYTLALLVAASLLATGDGAAVNSPAQVHRSVEGQTGISTQRFLRTDEAVDEDDEARELTQLSTITQKLMDIAKYIPAPMRTIPGHMSAWTYRPTRWSFSWKNGLRKELDNAWKKSFRAKKYVETKSLGRRLSNWKEEGKSAKDVFKILNMREDGYKNFDMMKCLVLEEYLAMTIVRGDRLWHTISGRDEFIYAMLLAKVLSFKEDFALGVQLSDLLLAWQWKFTPYRLKRVLESDFRDQDRALVTYLVKEYEALYFKPISAKFVAKVMAAKNAALNAKR
Phum_OR502AA_v1_g_09416	--HMM score 0.999	--SP length 22	DDEEQR	EER-like	--No RXLR	-	--EER-like position 53	EER-like	--WY after EER-like and not RXLR	--No of WY domains 2	No GOBP	MRLYSIHLMAAVALFACVEALALESQLEPTLPETSGHGHTSDQTFPRNGTNMDDEEQRISSNAFRGFRGTANLFKPMRNNFAKKAQQWTEKLEGKSAREAFALLKLDKAGGNVLRSHRFPQWKDFVTRAQGEHAYKAMAEVLLARFDAAEKVEETKVIATELQKARFVVWARKCEKELGLTSLKPLNPDLKSGDLFHDLPDNTWEGYAELNYLEAESREQELLLEKLLKRYDEFDLSKAMHVALENDSSKVIAEKFLQQFDLHWRAKQPSYEA
Phum_OR502AA_v1_g_09620	--HMM score 1.000	--SP length 20	RSLR-EER	RXLR-EER	--RXLR position 27	RXLR	--EER position 41	EER	--WY	--No of WY domains 2	No GOBP	MRAPSLLVLIAVVASPIAGADQPDKTRSLRSADTATAHFTEERTNLAMLEETVRGVASRQHARDLLKPQAASFKTSGQLLKKRVPAPQKLKLFTNPLSRRESTRQKRENADVKRQTWELLNEGNNPEKVIDEMRAYARGITTEQYHDIIKIIDTYNEQHGIKMKEILVTWLMQGKTKEEVEKLLMDGRFIPQEWVNNRDVKAFDVMSNNPKHYIEAQIKKWIEEGLNLDDVAVKLESDINPSATHLNTFAGHQMTALFDAAAIKAGTG
Phum_OR502AA_v1_g_09687	--HMM score 0.999	--SP length 20	EER	EER	--No RXLR	-	--EER position 54	EER	--WY after EER and not RXLR	--No of WY domains 3	No GOBP	MRLHSVRLVAAVALCAYVEASALKSQPQPTPAETSGHGDSSDQTFPQHGTNTDEEERMNTSNALRGMGETTGLFKPMRNNLAENAQQWMKELEGKSAREAFTFLKLHEAGDNVFTNSRFLQWEYFNTSAQGEDTYEAMVKVLLDRFGIFRLAEMLDAAKEAGSSTKAIAIELEDAYISLWQHSDPGIKFGELALDAKSDYLLRIPLFKTWYKFATQKWSPEQMVKFLAERLDDYSFAKMLDAAKRDDRTKAIAIKLEDAYISSWHLSYLGIKFFDLGLDAKSDDLLGNPLFKTWYKFAKERWSPELLSGKLTLRYANGRRSSLSTAYDDWLKTQIYVFDEKLSRLCTI
Phum_OR502AA_v1_g_09787	--HMM score 0.997	--SP length 20	RFLV-EER	RXL-EER	--RXLR position 42	RXL	--EER position 87	EER	--No WY	--No of WY domains 0	No GOBP	MRFLYVASVAVVALVMSANGLQVAPDSSESTSLRAVDGKTERFLVSEANDAPSMKTTAGYELPVHRKDDEDKHKRNIVKSDDKSSSFEERKSSSKSSRSKSSRSKRMKSGKKVGKRVATFLAGNEETTASEEGEYDEEEEEEEEGKRKKRRKGPLKRFSAWLRRTPTPSKCHNNHDIVQVVWLTSIDLVPIRLPEYNRIVAAMTSLKIASYKTYLEQLQYFKNNARFLLQLSASRPFL
Phum_OR502AA_v1_g_09910	--HMM score 0.999	--SP length 23	RLLQ-EER	RXL-EER	--RXLR position 44	RXL	--EER position 56	EER	--No WY	--No of WY domains 0	No GOBP	MNFCRFIVFIAMLLCSNPDAASASEHSNLAVHDQELVSDTPTKRLLQDSDTEEEDNEERRAISITNSFKQLAGSDIDFGGAAKAYKQRAGSEKDKANSFKQAAEPEXXXXXXXXXXXXXXXXXXXXXKLLKKIAGPEKDFGPVVKWFKNSASSAKIKFLQLFHLEPPHETLKRVTHTLNTKFHDPVLGNQQEMAGKFFASADFQYWFKHTTHKTGSLRYEALKKEFDDPLKLALIINMGTSLENSRSARNVAAKLQLEQFE
Phum_OR502AA_v1_g_10400	--HMM score 0.998	--SP length 21	RQLR-EER	RXLR-EER	--RXLR position 44	RXLR	--EER position 56	EER	--No WY	--No of WY domains 0	No GOBP	MRSLAILQMLTAAALILVSDAFTTENSTTAQLVSNKDRANGDTRQLRSDRGSEVQEERGFCCGGGGDAELSTEMKAIKKTLMPLLGKQWLEAHTAFTNPTNGNAQILSFIWTWIRKKNRKDVEKILDALNLSEHDKVIVSLASAADLWLFTTQEFAWQQQEADTVIRIAGRGVQDTDGNLYFAGSKTLNESNVDLXXXXXARINADGTLGWTKEVP
Phum_OR502AA_v1_g_10402	--HMM score 0.999	--SP length 21	TFLR-EER	XLR-EER	--RXLR position 45	XLR	--EER position 56	EER	--WY	--No of WY domains 10	No GOBP	MGSPFIVLMLVAASQVATAYAMTSEIVPRSNHSLVEGGPTTRTFLRAPQFDLSNEEERGPLSAQLESATKALTKNEQWLKGEKSTDHFSELLKLDKASDDLLSSPKLQSWVSYMDHYKTHNPNSRVSLFDTLTTHYEDDRLAEIIEASMLVPDTEKMAKRLQIQLFYRWMKEGKAPNRVFGTLKLDQAGDELLSDIKLQSLARYIDYYNERRPSESQTTLLETLLTHYKDDGLVEIIEASKLNPASANMAKQLHNKLLEHWLNEENASNLVFKLLKLDQAGDEVLASPKLQSWMTFLGHYKKKNPKSRDTLFKTLLAHFTDDRLAEIIEASKLVPATKKLAKQLESELFNHWAPKEPKDVFLTLELEKAGDKLLASPKLRSCMSYLKYYEEIDFEDEGP…
Phum_OR502AA_v1_g_10448	--HMM score 0.995	--SP length 26	DEGR	EER-like	--No RXLR	-	--EER-like position 59	EER-like	--WY after EER-like and not RXLR	--No of WY domains 3	No GOBP	MLATTAKLVACLAVVSTMECEGSAQATDRHEGNNLRAPPPTVPEMPTLQSADTALLNTDEGRMFEFPHGIPPIRMKHPPRASRLPVSLHTDQAKLEDLQRASLLEKVNPVITLSAKGEPNHALEDEDMMKKIWRYTRKDYSPSKILNAMCFSRKQPSDKVQRILTAIDTVEKEYVIELRKATMKWWQEDKSLVEARRLYGGNSVKKSIYLEYQKKYYAHQARLGFEYAKWFREETDPAHVLAELEKMFPGQGKMTRKYCSEYKTLHDQFPEVTRDLKQYLANDITPANTHRSLKALQKKFGLSDDMVTLLDLTYTSWIYERNMEQWKKAKPIKTPDEVYALLGLREYENPTLEESQKYQSFLIYRDSWMDTHPMKMLMQQGTTPEEVFASMKHDSVPDH…
Phum_OR502AA_v1_g_10559	--HMM score 0.977	--SP length 20	RFLM-EER	RXL-EER	--RXLR position 48	RXL	--EER position 99	EER	--No WY	--No of WY domains 0	No GOBP	MRFHYVASVAAAAFVMSAEGLQIAPDSAETTYVQTVTETRSQPGKTERFLMDEPMNAGPKKPTGYGFSALRGKDDFRLRQGVKGYKDKGDNPSAYYLNDEERFFGKKKKKKKRHHEHEETEAPASSGSASAEEEAEEEEEDDDNWLIDILRDKVGA
Phum_OR502AA_v1_g_10735	--HMM score 0.997	--SP length 21	QELR-EER	QXLR-EER	--RXLR position 30	QXLR	--EER position 64	EER	--No WY	--No of WY domains 0	No GOBP	MQTKKLIALLSVVATFDETSARVTDSNETQELRLADSSPATDAKHSGEVQLLQMDDTDAMETREERAPPRKAPPIPGSPHKNLLPKMVISKATSSKFAENYKQHVTAVVKMMDTYRLELYNFDEVKKLMSVEFSNISMAMLMEHTSVWNKKFAPKLTEADGMLQKNIPHDIILEKVAADTSAYTLEEKERLTACIKQLFATHDKMRVKFADVCVTGRSNFDILKEMFEGQKISAKERGRRMKYILLWLKEWNVMNSYIVRSLQTGESLSDIEKAVKRTHEQLLNGKNERFSTYIHQLSEQYNEMKKKFDSFAMSGLSKKDIDDILPFENQNILHRLKTRLSKLVNLWWKEWEITNDDIDRLLRTGTPILDIWKAMKPKNEQFSSEQDELLFSYISKRLN…
Phum_OR502AA_v1_g_10788	--HMM score 1.000	--SP length 23	RFLR	RXLR	--RXLR position 47	RXLR	--No EER	-	--No WY	--No of WY domains 0	No GOBP	MGSYSLVLLAVTAFLTCVDSASSVTAINSPTEVRESATKQSRGSAKRFLRAGEAADEGSEARMKSGLSSQLYDLAEKWVLAAE
Phum_OR502AA_v1_g_10817	--HMM score 0.918	--SP length 19	QALR	QXLR	--RXLR position 65	QXLR	--No EER	-	--No WY	--No of WY domains 0	No GOBP	MTKLCVLLTICWLSYDRVGKLTKAEELLVLCSEFCLEHEATQSEAKWPQFLLGMVNMVEKHDYDQALRSFQAVVERRSGLEDEDGVVFYWQAIAFSHKNLLDEAIAALDKCIRANYEPVACLSLQALINVQARDFHAAALQLRRALEIDYTHSRSLFNYALLMERMGNSEAQQELLEHVLERDEDADCQAKECKHKQTKDVVDVAVTLFEDASVASLFPSRLTNVDAFVPSYHLALAAMDNHKWLESKKQFETFLGLGKLQKGSNDLLEAERDYVYVLLQCKRPSLALRKCEQYLLEHEGSNTTSVDNVEVALLMLHLYKADALLCLERVDECYEYLKQTIEPKIRGLMQRPSARNADVISEEMASCHSQLLNNLAVVMTCCSGVDAGLSVLRNGLEQY…
Phum_OR502AA_v1_g_10876	--HMM score 0.975	--SP length 24	RSLR	RXLR	--RXLR position 81	RXLR	--No EER	-	--No WY	--No of WY domains 0	No GOBP	MVKIVRSAGLGAVIIAASVGSISATSLNCNPVTITEANTPLTVCNPAYGGPVDESCTTTIEIPNSERCAIGVSRETTTNARSLRRMEDASNSDVAKLEAHFGENLELDFTTLKEQYSTGSTPKIPWPSSYWPTYQDSINVIWKSGGTSASAKYAAAYGLDPVDFMNKISADNGIDSRSGSTKCSSDADCVSLSNASVCAKRKDATSGYCTPTWYGICHAWAPAALLEDEPTCDVVKNGQTFHVMDIKALITDVYDNSAIPTVFTGARFNGPDNPVSMDSYGRYTDDARRDLGAGFFHIAMTNILGKYKQSFIVDVTAGTQVWNQPVRSYDVKAIELVDVKQASQQHFGTSTYPFNAEMVYLAYVKTTLRWVAEAYADGPLVSTQKVDTYTVSNDYEYLL…
Phum_OR502AA_v1_g_10902	--HMM score 0.973	--SP length 25	RSLR-EER	RXLR-EER	--RXLR position 57	RXLR	--EER position 71	EER	--No WY	--No of WY domains 0	No GOBP	MPAIKLVARLAMVMAISLVEHTVSSESIASSEADKVMSASALAPSPVVVGGQKGMMRSLRAEGAAIVRSEEERMPSSGAVEGIVQAVEKIDASVGPKLAAETKLAAETKLAAEAELAAEIEGLSEKLTVPQLKDAADDIESGGLSHTKTKSADDIDGQRPSHIETNPKYVFDWMDPMVDLAKAIPLHPPITKYDAEIPVSLTHEVTTEDGKSILVTVPVTRPLMEDGYLDQVLLRLASAPLQDNFMEEWVYVDGLLQPCVKKLLERHHRQSQEDKDLKLFGTLFNARDENIRKAFPTFLLDNTVRKKLQEREVLEMAAAKGVDNEVARYFNNYWLRQVVYGSYLLNLKAPNAAGMYYYHQFLYFCDFLKALKTNYPKVKFKPVNSQRVRVSH
Phum_OR502AA_v1_g_10977	--HMM score 0.965	--SP length 22	EER	EER	--No RXLR	-	--EER position 42	EER	--WY after EER and not RXLR	--No of WY domains 5	No GOBP	MLTSKLIAYLALIALTKFEAFAKTNDHNDKIHASQTADINANEERVNHVPSVARAALASHTLGVFHPSVPPAARAALASRARGEHHPYMSPAARAALASLAHGKYQPPAHPADLVALAPPAHGEHYSREPPQSAVTREALLSYTLGEQWPPINPDEPHPFGTYAMPSLPLRSGAKVNAEDIISAGRVYHEWKNEEEMMSIIEELILLRFNRQQIYDAMKASPATKKLIKAGIDKWIENFSKQIQQTVQTWWIKAMSLADVRKLAKEHAQDYVISYACSEYGRIFTYRSARLKESYEKWLFDGVIPDDASKKLAEEYPREGEMTVKYIDDYKRFYEIHQNAMDTIRKSLKEGLEWHNVRPLLPRGETMDDSLINTMIKRYGNMYKGDFNKVKLWRSQKEY…
Phum_OR502AA_v1_g_11166	--HMM score 1.000	--SP length 23	RFLR	RXLR	--RXLR position 47	RXLR	--No EER	-	--No WY	--No of WY domains 0	No GOBP	MGSYSLVLLAVTAFLTCVDSASSVTAINSPTEVRESATKQSRGSAKRFLRAGEAADEGSEARMKSGLSSQLYDLAEKWVLAAE
Phum_OR502AA_v1_g_11201	--HMM score 0.993	--SP length 23	RSLR	RXLR	--RXLR position 39	RXLR	--No EER	-	--No WY	--No of WY domains 0	No GOBP	MRFANVSMGCTLGVLVILKIVSAETHAEVSRQTAPLQNRSLRSTQSNDTPETDDTTIHEDRFIVNTMLTHLGPVLESNPKRLLHEEWIRAGLIPSRLQHDNQKKQLLEILQREDVNDYLKHVIEYEKQQLGRKISKEISEMEEYELWLHAGLKPSQVRLGILKHKSWRNHKYLIVHPKLGQYAKFMVAYSDLHPGARIPFVPPKAQTP
Phum_OR502AA_v1_g_11202	--HMM score 0.993	--SP length 23	RSLR	RXLR	--RXLR position 39	RXLR	--No EER	-	--No WY	--No of WY domains 0	No GOBP	MRFANVSMGCTLGVLVILKIVSAETHAEVSRQTAPLQNRSLRSTQSNDTPETDDTTIHEDRFIVNTMLTHLGPVLESNPKRLLHEEWIRAGLIPSRLQHDNQKKQLLEILQREDVNDYLKHVIEYEKQQLGRKISKEISEMEEYELWLHAGLKPSQVRLGILKHKSWRNHKYLIVHPKLGQYAKFMVAYSDLHPGARIPFVPPKAQTP
Phum_OR502AA_v1_g_11618	--HMM score 0.996	--SP length 25	GKLR-EER	XLR-EER	--RXLR position 40	XLR	--EER position 48	EER	--WY after EER and not RXLR	--No of WY domains 3	No GOBP	MRLNKTLLVASVALFVCIEASSVKSQLSSTTQVTPDQDHGKLRRSDANEERIFNLLGVQEISHFVADLYSASVRNFRLLDLWLADKSVSGAFTFLELDQAGYDLFRKPEFDLWYDFARTKSTEPTETIVRFLLDRLGHPTLTKMIAAAREVEETKALATELGDTLFQIWSTRLRPRKLFDHLELKVQSDGLFRDPVFREWCQFIQQKEADDANEVIAMVLLDRSDYLSLTTKILAAKKFEDTKDIAAQIYDGLLKEWERRQVSFGKLLKKLDIDLTDDNLLHDPLFNVWFDYVKASKSQSSKVDAVEALLDVWKESHIFNKLQTLTKGDGTEEAVAFLKEGQIRKWAREH
Phum_OR502AA_v1_g_11641	--HMM score 1.000	--SP length 17	EER	EER	--No RXLR	-	--EER position 59	EER	--WY after EER and not RXLR	--No of WY domains 3	No GOBP	MALVLAVLLSSIVGATSGPVGTTLNTSDVHDLRHLQTNKRSDARDKQALESGTTQDEREEERFVTLPATFKWIMSLISDFNAWRERRRVVRALILEKKTPEDVFKMLGLGKSLEALLENPSLQIWSYFMVAYNKQRKASITMLGTLTKVFGNEAVAKALEVARRNPKTHRLASRLQSDQLYAWMLNGLNDDHMFSLLKLGEVPVEKLVLNPNFSVWLSYYCQMHAYNPKGRLLLIDKLQAVFGDVELAKAFEAATKIVTTDLAKGVIPIEDIAKKLQVLQFQKWATDKIPPLTILKKLQMSIFTWKEDPNAAIVIKYLQY
Phum_OR502AA_v1_g_11652	--HMM score 0.999	--SP length 22	RRLR	RXLR	--RXLR position 88	RXLR	--No EER	-	--No WY	--No of WY domains 0	No GOBP	MRRFQVLLVLTIALLSVKDGMGSFRSNYYHRQLWSFDEQRTTATSSTGSESDDDTVTVTKYYNNGLVQKIERWWSELVHQDDDDDDDRRLRRT
Phum_OR502AA_v1_g_11661	--HMM score 0.999	--SP length 21	QALR-EER	QXLR-EER	--RXLR position 45	QXLR	--EER position 59	EER	--WY	--No of WY domains 5	No GOBP	MMTAGKLIACLAMLLPTGCKASAELTSPKDANKLPTSPPTEHETQALRTADTAFTVADEERTSPVRFVACANPAPHALGVEHSPSAIEYLVRSKYVDWLFQGTHPTDAHAQLYEELLKEGLLEEGQGVDWYNEYTELFDKLYDEHGNGLFKNMEKVKKRLHELESHKDIEPLIELYTQSMKYWKEGKGLKAVYKRLGKPEKGTMKHKVYLDYQRAFNDRQYYVRLKYFSWYDDKTSPAEAQKQLENEFPGEEKMMTRYYQEYQKFYEVNPLYVKELEKLIMERAWLSSIDSYLSNLNKKNNVSLDTINLLHDVCKLWMREHDLKQWMDDKETPQYVFSLLKLGNINSSTSDEYQIYLRYYKWWCYTFPKEAVEKWKNDHMAPRDVFYLLKFDLKPNYTE…
Phum_OR502AA_v1_g_11747	--HMM score 0.970	--SP length 19	RSLR-EER	RXLR-EER	--RXLR position 49	RXLR	--EER position 63	EER	--WY	--No of WY domains 6	No GOBP	MRIISLIVLCKVVTSIVLAEAPAKSNNSSTASNLSTLPTAGSVQRGEMRSLRTADTAAEKSKEERVPNAPLRMNPITAEKSKDLIRLGVKNDKTTKSIQALRNSKRKTDQDIADTFEKFIEGWIRHSKKYRLAGRSDKEIFELMQLQFGYSNDVRERLLKYIQLSVGHTHHEIKATVRKYVEQGLSPSEIKRLLWIEYAYVSSRVKRYITQQYSNILKEEKQLAHIGKAAHATDRSVNADEKDPIRLQFNVWLRRHVHPSKLHTEWKAAFGTTDNLSVDYFAEYWGLYNESRTDLEQSLKTWAEYHVDPERILVLLGLQGLDEARRKMHPNYELYLGYKKLWDREQQIRELKKKLEDNAGSFRFAQKGVANFGTLDSLPTNEDLELIKIDESNLLEVLK…
Phum_OR502AA_v1_g_12026	--HMM score 0.997	--SP length 20	EER	EER	--No RXLR	-	--EER position 54	EER	--WY after EER and not RXLR	--No of WY domains 2	No GOBP	MRLYSIHLMAAVALFAYVEASALESQLEPMLPETSGHGHALDQTFPQNGAITDEEERMPSSNALRGIRGTAGLFKPMRNNFAEKAQQWTEKLEGKSAREAFALLKLDKAGGNVLRSHRFPQWKDFVTRAQGEHAYKAMAEVLLARFDAAEKVEETKVIATELQKARFVVWARKCEKELGLTSLKPLNPDLKSGDLFHDLPDNTWEGYAELNYLEAESREQELLLEKLLKRYDEFDLSKAMHVALENDSSKVIAEKFLQQFDLHWRAKQPSYEA
Phum_OR502AA_v1_g_12073	--HMM score 1.000	--SP length 23	QHLR	QXLR	--RXLR position 51	QXLR	--No EER	-	--No WY	--No of WY domains 0	No GOBP	MRFTCILALIIVATLHVSGTASSATKSSSEATTENTSTYDIVSPVDRNSQQHLRHDKNHAVNGDDIVEDRSFMKPAPKPAPKSSFKVAMKKVARPFKSLFRRLKAAFKALFGKYPNIEEKVAPAPQTPIEKLKKDYDGVIPSLLRKNPHDISNKLREGYDGVIPSVLRKDVQDIPKKVEEGYDGVIPSVLRKISPATESQPK
Phum_OR502AA_v1_g_12119	--HMM score 0.997	--SP length 16	GEDDEAR	EER-like	--No RXLR	-	--EER-like position 54	EER-like	--WY after EER-like and not RXLR	--No of WY domains 3	No GOBP	MGFYSFVLLSATVVLACINSSSKATAAAFPVQETTERPNRRSTTRFPRTSDSTGEDDEARQPLSNEVKSGVRTLKTQLKAWRLVPSSEVNDKAILKKLKIEDDVRSFPTDPNSKSWNELAKRHPEPSIENIESHKYLLKDLLVQHKGDEVAVARTLYAESQSEAEPTKEYASMLLKLQYREWLKDEDTVYKVVTEMGKWRSPDVSEIFADFIQFSAHVKDSRAALIVGVVKVFGGTRNFLESLMNPTTRHQISDAVMDLENVVLATWKNHHLSPEDVVTNELGLNTADDLLSPAMTTFLKYVDLFNQENKQKPYLLTKLAQDQGARPVIKALIKADESGEKGYVRQFLIDVGKSMSAKFEKLIKNGVTSSQEIAPFVSIILHDAFQDKNEFFLVIAKAM…
Phum_OR502AA_v1_g_12186	--HMM score 0.985	--SP length 19	RSLR	RXLR	--RXLR position 57	RXLR	--No EER	-	--No WY	--No of WY domains 0	No GOBP	MWTPKLFALFALKVTVILASNNSTAGNNDLSQVNEVVPATALVASSITGANKQDETRSLRYGGTAIAEASDERGLEVPLHAFLADLRSNVKKIVDGLKTQSRQVAMGSASHINTNRGPKELDGVEGMGDGLIPSSSSQKRKSSSTKPTLADEGPWRTKIRLIEPGIDPSTMPSIEGIVDDLVRNTDSPEIFNDVLKPVKFSSSQKKHILAYYDKSKEDLKKRIEDKLRSGRFAKKKVRAGIIQMLEDDGKAYNLHHIYKLIGRWRRHMKSEMKVEEAKLDQDGLTEQEKYDILKTMNPHLLSKEGKDMVNPLSYQSAENQAMRYDAARMEKSKQMLNPFAKAEESHLRDGLYRARVALGIEAQEMQVKVEDLLWSVCPREKVRMKLTPAGRELSSAEAK…
Phum_OR502AA_v1_g_12294	--HMM score 0.999	--SP length 26	DEGDEARG	EER-like	--No RXLR	-	--EER-like position 56	EER-like	--WY after EER-like and not RXLR	--No of WY domains 3	No GOBP	MGLYSFVLFAAIVLLACVGSASKVAAANSTAQERGIVKAQNEASTKSFARTSEPMDEGDEARGLMGEASISNILESTKWRLLAMLTRPLQEWANTGVELKVVLQRLHGGQTVDVLESSVIRTADKYINLLNEKRPNSKLSLVASLTDIYGDAVVTESLIKLQDSPGLGTLAEKLQEEQLQRWLSGNTPVAEVVTRMEVKDNKYVYGKLCILKQYLKRYIPKQSAKHSTGVPANADDDFLADNAFALAIIAKWRHKLENEQLDQLLKFVFERLYLSEDTAIDVEKSLKKVVPRDNDDAVEFLVNKYSSFYDKKEYPSLPHVTPRRT
Phum_OR502AA_v1_g_12380	--HMM score 1.000	--SP length 18	RHLR	RXLR	--RXLR position 35	RXLR	--No EER	-	--WY	--No of WY domains 2	No GOBP	MRVRLVLLLAAAAFYTNAEVDSVATDSTPSTATSRHLRAAEKDDAHVQRFLLAMPKLSMFDHVNQRLAAAFAKLTPRTPEDKVFITIQKARKELEKYGDKDDRLADLLIQHYKADDLHAVLSRAKANKHNKELATALEQKVTEKVVNSKLKDAGPIEGLKLDKNQREMLNDLDPAHHDIVLHYLLSHYTQYDVFQILTKANKEYRDRLKQIIITDLESLGASPVQSFKFLDLHKKKALSDNMLWYVWSDYAAAYSKKYKTEEMDLASVLSDIHTEEGLFNMIKAGLKNDQGKMMAEELVKQRMNKWTEGDPSMRRALAKLGHQHAVKDPEELKRGAWLDHSTRLLNQNNYDRLDKEVKQLVWTYQSKLWNKLESAKLEPGSKDQATLMQTNLLKLWLAG…
Phum_OR502AA_v1_g_12394	--HMM score 0.937	--SP length 23	RSLR-EER	RXLR-EER	--RXLR position 39	RXLR	--EER position 66	EER	--No WY	--No of WY domains 0	No GOBP	MRFPNVLVASTVGGLAISKITLAETRTEDFRETASLSNRSLRSTQSNDAPEQFLTTPKTDDAATQEERFLNFLLGKVGSVIESESAVRSAAERLLFTQRINSGLIPSKLQENGQSKEFSTILRQEGVNNYLKAIIEYERSQPGSTIPMSASEMHQYELWVYAGLTPSQVRVDILKKGPSPLILGHWYTDEYL
Phum_OR502AA_v1_g_12470	--HMM score 0.919	--SP length 18	RLLR	RXLR	--RXLR position 66	RXLR	--No EER	-	--No WY	--No of WY domains 0	No GOBP	MQFVSIVATVTAIHSACSRTDFFVFDGYLPPDSDATAIPQPPLCSMTPEFHLVIFWSAMPVEGLSRLLRVMAALSDVVHYPDANHHIRLRQVLRVDPGSDYRFNESWYEAFYGDTYYGLYFGTSDKVDMMHVKGDGAFHMAIVEDLCPKYAYDLKRDMVLNTNMFTFKNLLREQSVQWYQVHTTQTRQESNADFTFLFGEPGRDAFQSLRLDKLPPAARHEGLRVHHCAYILPWKRVLIPVDAMEVLGVMMQSEWYRFKLDVPELHAELTPSMLDPDPTCSQENIHRAAFLGSSRLPLLAHLPADLLWYKGNLELKHAANFHVLKENSWDQQLPPCSTVREAAAAFSSQDAAEMSEENSYRDHVRQLQHRVNYFNHTIVAVSASINGPFTIWDGNHRAI…
Phum_OR502AA_v1_g_12665	--HMM score 0.995	--SP length 18	RSLR	RXLR	--RXLR position 46	RXLR	--No EER	-	--No WY	--No of WY domains 0	No GOBP	MKVSYIIALATVAITSTAASTNAASSLTTSNLFETTQAYGQHGTGRSLRGVSQQSGEFQKSRALQGQNNKGNGKNKGNKKGGKKDGKKGGKKKGDKKGGKKI
Phum_OR502AA_v1_g_13047	--HMM score 0.978	--SP length 25	RSLR-EER	RXLR-EER	--RXLR position 57	RXLR	--EER position 71	EER	--No WY	--No of WY domains 0	No GOBP	MQTTKLLKLLAVTAVFGSADYGTSAQTSDSNDTSKMVPTDTSSVSSTTDAIKPDKTRSLRAVDTTAERIDEERAPNAERLTQAAGIAKRKIAPEKLIMRAKTRQALKSEDAGPSRKKPKSLTLIQQLELLEKFMPDFENKVPLTKILADAKNLSSKEKHFIRVASSLLDEDSVATMKATILTHLHNNRNEPEIMNEMKVSKKLKTMNVEYAVNLFMVRRMADGELGKKVAARLTEHPSKKSMYKMKREEDKARLMPGDRQRLDSIHKDWLEKVKV
Phum_OR502AA_v1_g_13173	--HMM score 0.984	--SP length 20	EER	EER	--No RXLR	-	--EER position 54	EER	--WY after EER and not RXLR	--No of WY domains 5	No GOBP	MRLYSIHLVAAVTLFPYIEASALESQPEPTLPETSGHGHTSDQTFPQNGTTTDEEERMPSSNVVRGIGGATHSMESMGSNFAERAQQLKEELKGKSAQEAFAYLKLHEAGDDVFRSPDFSHWKYFGTGAQGEDTYEAMAEVLLAHFDNFHLAKMLHAAEKVEETKVIARKLQKARFAVWTRKCEKELGLTSLKRLGPDLNSEDLFRDPPSDAWDKFVDADDLVYIEYKMLLRMLLDLYNEVDLAKAFHAAMEIDELKSTAECLQLHLSWHWDATKPPYKQLFVDLGLDPTKDDFVGSPLFRTWYNVVVAEVYRHDSAVVEFLKTRLGDFGLAKALEAAKKVDSAEYIVDNLEEAFIYEWRYDHPHEVFDRLGLKATSDELLGIPLFKLWYKFATEKNWK…
Phum_OR502AA_v1_g_13247	--HMM score 0.946	--SP length 23	RALR	RXLR	--RXLR position 60	RXLR	--No EER	-	--No WY	--No of WY domains 0	No GOBP	MGLRDLFLDVTLLFLMHTRHTWALYHNDDVLKELVGIRRVLDAEINATDYQLELYQQKARALREAIAQIQSGHGYNKSQQSVSTTEDSTDDAAASQQRRTRLHESPQRFSDWFKPQGTFLPVNSSYLLTQLISFRLNASLVGRRRQGIARRKTETENDAILQFLLVLDPHSTVLSLVHPTTFKLMWKHALDLPLTSGNDAFLVADMFFVSERSAYLAVLSTTGDLALFKLRLWHNRRIIAGDPRRLDAMRDLEEKYLQCPIGQGSLNALGESQLPWLHHSRSFLTTPAIGKYLHVDIENVFAATLDRTWQYDRGKVAVVTQSYRVLVVVSDSTGGHISILHGDNGSFIKSIDTQVRPYDSNVIRLEPLQSSRGLVALVTQSQVLFMGATVPRLIPVVCE…
Phum_OR502AA_v1_g_13367	--HMM score 0.999	--SP length 18	PHLR-EER	XLR-EER	--RXLR position 47	XLR	--EER position 55	EER	--No WY	--No of WY domains 0	No GOBP	MKWLNVFLLISVSLLASADYASSLKESAKVATPTEGTGISAEPIKPHLRAYDIGDEERNALIGGGFFAFIHRILDFITRKMKKLEELRRRSDSVDDVFKKWVAYKYPVIKDDRIDVESVRRLFRSAGMRYLADFFEHNADELIKMFVNYYGPVRTTNVVSALVVPGRPWSKKATAWIELLNKHWRNNPNDLAAVQKARDKGLTKEASSVLASFEKSQENAAKIR
Phum_OR502AA_v1_g_13482	--HMM score 0.995	--SP length 20	RFLR	RXLR	--RXLR position 44	RXLR	--No EER	-	--WY	--No of WY domains 4	No GOBP	MHLNDILLVTIALLIAGVDASSRRSSSDRAKTTASVVHPTSTQRFLRGDANTNLKKPVKKENLQKVLLSHLQKPPKAVKKVRFELTGTATLKGKSPDLAFTFLNLDKAGDDLFASPDFKLWAKHISETYNDDPVTLMMAPIVSRFDDERLQRMLEAAKKAGSSDDISTRLQNKIEDWIETKLNGFESLKVLELDKVGDHLLTDPRFKLWVDYMTKAYEGNRQQEMLIALYQKYKGKELARMLAAARMVKSMKGIAEELQDLQMAFWIDNKLSVNDCFKFFELDKGMDKILNNQDVGIFITYATKVYSKKPIAENLPINAFREEYGDLPLAKMLEMAKNKDATRESAKKMQLALYRQWANDHIEPYYYQKLFRQKSENSIEVKILNDYRKVYNSIRKPV
Phum_OR502AA_v1_g_13486	--HMM score 0.986	--SP length 20	RFLR-EER	RXLR-EER	--RXLR position 44	RXLR	--EER position 56	EER	--WY	--No of WY domains 4	No GOBP	MRHTEMLLVATVVIFTCVDASSLRLRSVSAKETIPDQHRIHAQRFLRDDANTGEEEERWFGINLSGIQKFDRSIKHSKFVKFVHLWILKLLRKSADGAFAYLGLGKAGHALVASPHFETWVKYLTKTNKENPYGPMVASLVSRYDDESLTRILEAAKKVDSMNDIVTQLQGKIKPWIDKRLSGDDAFALLELDKVGDKLFASPRFKTWVRYMTKTNKVSLYRHILHVLGHHYEAQHLARMLAAARKVYGANYIVAALQNAQMTLWVNGGLSVNIYFKYLGLDQGLNTFLSNPGLDVFIAFASKASSSRNNRDILPINVFRDQYGDMPLAVSLEMSRKTAKTKTMAKEMQLALFHEWKREGATPFDILRSCGKGQQFAVEAEVHTRYRSFYFEINKKA
Phum_OR502AA_v1_g_13728	--HMM score 0.975	--SP length 25	RALR-EER	RXLR-EER	--RXLR position 57	RXLR	--EER position 71	EER	--No WY	--No of WY domains 0	No GOBP	MPTNKLIVSLTVVTAIALVGHEAFAETIASSEANELMPADAMPMSRAAVADPDITMRALRSRDPTETETSEERLAEEVAANFLKQGPKFLPDLAPVNEAVTNTFNLRDFATRASNGYHAHGLPHGGTSSHQANGAFFHDLPFLSLALNLLSRGSSGHPAPGLPHGGMRGHQAHGASPHGPPFRKSSLDSLPHGPSGQQAHGGPPHGPSLNNPPLNSLSRGPSAAEPQPTIDFLSKGLSGTRNDKTIDSLADEDTTLSLGNRNDPRRSKVLRQPVEYAAFPGPGRVEPDIELGLSIGGTSRVEPDVELGLSIG
Phum_OR502AA_v1_g_13755	--HMM score 1.000	--SP length 22	RSLR	RXLR	--RXLR position 54	RXLR	--No EER	-	--No WY	--No of WY domains 0	No GOBP	MKPVALLVMLTAIASVCHDVSAENTGSVDPTMLMSGDALSPLFETADGQVGKTRSLRSGDADATGAADERMNPNRPIHFHSHPPSVAVIRLHNIVYRGLEDPSLPFHLVKIHSKFYKAGMHHTVDFKIWLARMIRTRYKDYTLQFARHGGELKTYADLLRINDINP
Phum_OR502AA_v1_g_13846	--HMM score 0.994	--SP length 23	RLLR	RXLR	--RXLR position 44	RXLR	--No EER	-	--No WY	--No of WY domains 0	No GOBP	MKVYRFVLFTAMLLYSCPDAASTSGNSKLTVHGQDRDSDILTKRLLRGPVSEEADADDDERGAAISFEAILPDLQKFGEKVHLQEVGRDGTPMKPVKEFFRSAKFQNWFNAITKDNKAPPASHYEKLKEKISPLRLASMIESASGSTDKNVVNVANTLREEQYMVWRNLGSSEEVFGEAAKKQKGLVNLYWNEYLKRENENGMAKKGSHVVDQPSLPHVADQQSLPHVADQPSLKSASKSSLQRAKKTSLPRFSEKDARAIQLLLKKVFLLQLSEKASLPRSAKVAA
Phum_OR502AA_v1_g_13864	--HMM score 0.973	--SP length 28	RFLR-EER	RXLR-EER	--RXLR position 60	RXLR	--EER position 74	EER	--No WY	--No of WY domains 0	No GOBP	MQSMSSVIFTILFAVVTAIMLASGGTSAEITDSHTANVPTSADALCVSPSSGVDEHDEGRFLRASDTATPEASEERIIIVKSFKPSRLRNYRLKLPDAHSSDPHRRRSAIASTAKSIQGRGKTKKMKHDTTPEGITNPQSDHLPRSTTNLNARGHSQAEHWEDSLINEALSKNEDPKKFAASLQAKVDPSRYSSKKAEEIITRYQQRYMENHLPEMIASRRWEIKKDRAAHAKASKKSSKKTTEAQDKQAAAEEAKHQPWIEIRNDFIAAKAKANVLAQKPILLELKEP
Phum_OR502AA_v1_g_14120	--HMM score 0.997	--SP length 21	QXLR-EER	QXLR-EER	--RXLR position 30	QXLR	--EER position 64	EER	--No WY	--No of WY domains 0	No GOBP	MQTKKLIALLSVVATFDETSARVTDSNETQELRLADSSPATDAKHSGEVQLLQMDDTDALETREERAPPRKASSIPGLLHKNLLPEKVISKAAAIQLPEKAITKATASEFMENYKQHNTGVLEEMDAYLVQGNDCVKHAMTSKFGLTNKEWKSIYQPFVQVWKKKLAPKITEADQMLQKNIPQDEILKKVTADTSAYTLEEKERLTACIKQFFKMHDEMRLKFTEAFVEGRPKHDITKKFFEGDNILLVEQKRRKKHIQLWWEECEVMNHNIDRLLWKKKSPSDILNAVKPKNKHFSSEQDKLLIGYISKRSNDYHNMIRENHEAPLDGSLLEIFKKAVFDHQVSSISDLKRMKKRLNERQTKSEVEVTKSEAEVTKKLMDWLDKSETEVLERLRAPTS…
Phum_OR502AA_v1_g_14215	--HMM score 0.994	--SP length 25	RSLR	RXLR	--RXLR position 56	RXLR	--No EER	-	--No WY	--No of WY domains 0	No GOBP	MRLVNLMIFVVITAAFALVSDGVFAATTDSDETSKSVTDSFSTSTTTELAQHHVARSLRTAAIATGESWSSAIIAKIKDLYWKLVMKIHLMQGSNPEYVANKYWQSNPAKYAKYRKQYEDKWMADKLSFLLKSGYTHEDAVKFFQTRSMSKTDAARNEAAEPLTGASPEADAIRTEGAEPLTGASVSPEADAIRTEGAEPLKDALVSREVDVIRIPRGESIRKQAAEPFKTIPSKKEKPIRYSKKTMRTESRLGQMTYEATSFESNVGLGDILKHMFSSKKKLGKLRRDSWRVSVGDDVHR
Phum_OR502AA_v1_g_14255	--HMM score 0.998	--SP length 18	RFLR	RXLR	--RXLR position 49	RXLR	--No EER	-	--No WY	--No of WY domains 0	No GOBP	MRDCYVLLLAAGAFFVSAEGSSVATDSASGTSTSGRLSIAEKDDVAVSRFLRTAVAVPTEKEARKLVEAAFTSEKLLHEKLSKDVFKEFQLPNKALKGGMWMDPHFPIWLRYTKDIAKDDPVAAAFKTLEDHEYKIEDLYNALSFVERDDEMADMAKKLQMKLIKSWLEKQNIQFNLHDCLSKETLASYPEWMRKPTILYRVLQDELGDTELARALEREIPDRSTGVLATGVLTTGVLAKRLQYEQFDDMTMRGIDLLGAFNLWGYPANSIMDVGGYSFWLKYVEHLLKMKSKDRLPVKLIEVVPKSFHNVLAELTKAVQITTKNMDLVMASWAFEKIKPEDVSWLLGEQALEKGTHEHAFVEAYRAASVRMTKWD
Phum_OR502AA_v1_g_14290	--HMM score 0.998	--SP length 20	QCLR	QXLR	--RXLR position 109	QXLR	--No EER	-	--WY	--No of WY domains 8	No GOBP	MRLHAILFAASVVLFACVNTSTLRSHSDPASAATSGQDQLSAPTFLLNDTNTDEERGLDTPGITRLVEAMDFEISTQVRRWKQKLADQSAEKAFAHMLHTADANLLTDQCLRWDDFVTEANQLSPHKAMVEILLAFFDEAHLARMLEAATTAEDKKVIATELQKVQFALKASNLAGPTLLERLGIDLKSDDLLRNPLFNVWCKFVGTKKGWSMYKVTIHILLARHDESDIARALSAAMETDSLAWKLQYALLWYWKDRGVPVEHVFKLLVRIPARGDLLDKLPSLNLWYKYVKMTKGNSDEVVTKFLPTSLPRIDQAKMLEVASKVDNTKNIALWLQKKQMSAWQSDNVEPETLFEQLAIKPAHYDLPLLNVWFKYLEIRKYSDTKVVQFLSSRYEEID…
Phum_OR502AA_v1_g_14336	--HMM score 1.000	--SP length 20	RMLR-EER	RXLR-EER	--RXLR position 49	RXLR	--EER position 60	EER	--No WY	--No of WY domains 0	No GOBP	MRMCRVFLVLFLVAVAGSDAISAPTGDELSKLASPPLDQDIGMDIDGHRMLRMADEIMNEERGINKAVTEINVVIKDWLTRIKEILDDLPTKLRKMTRHDVEYFFKDLGTAIHDALF
Phum_OR502AA_v1_g_14337	--HMM score 1.000	--SP length 20	RMLR-EER	RXLR-EER	--RXLR position 49	RXLR	--EER position 60	EER	--No WY	--No of WY domains 0	No GOBP	MRMCRVFLVLFLVAVAGSDAISAPTGDELSKLASPPLDQDIGMDIDGHRMLRMADEIMNEERGINKAVTEINVVIKDWLTRIKEILDDLPTKLRKMTRHDVEYFFKDLGTAIHDALF
Phum_OR502AA_v1_g_14348	--HMM score 0.998	--SP length 18	RSLR	RXLR	--RXLR position 46	RXLR	--No EER	-	--No WY	--No of WY domains 0	No GOBP	MKICHAIALAAAVVSVVAAPTNAARDLTKTHVMASESQIGRHLGARSLRGSAQKEEETTPVTEESTEMDASEDANQKDKNGEGDDNLNEDNGEKNDEEDDKEEDNENDEQKENNDDQDAQKENNEDAQMEDNKDAQMEDNDDQNVQNNDEQDAQKENN
Phum_OR502AA_v1_g_14402	--HMM score 0.999	--SP length 22	EER	EER	--No RXLR	-	--EER position 54	EER	--WY after EER and not RXLR	--No of WY domains 6	No GOBP	MRLHSVRLVAAVTLFACAEASALKSEPEPTILETSGHGHTSDQTFPQNGTNTDEEERMNSSNALRDIRETAALFKPMGSSSAIKAQQWKEKLQGKSAREAFTFLNLHEAGDNLFASSNFPRWKFFVTDALGENSYLAMMEVLLDHFDNLCLVQILDAAKNTDSTKAIAIELENAYISLCQHSSLGIEFDELGLRATNVDLLGIPLFETWYKSATKEWSPIKVVIFLRARSRDFGFAAMLDAAKEADSTNAIAIELEDAYISLWQRSDPDNKFDHLGLDAKSDDLLGIPLFKTWYKFAKQKWSPEKVMMFLEFRSDTLSFAKMLDAAKKFDDSKAIAIELEDAWISVWQGCTAKFVFGHIDLNKVTRNALLGNPLFKIWYKFATQEWSPEEVMKFMRGYF…
Phum_OR502AA_v1_g_14415	--HMM score 1.000	--SP length 18	RHLK-EER	RXL-EER	--RXLR position 46	RXL	--EER position 55	EER	--No WY	--No of WY domains 0	No GOBP	MKWLNIFLLLTLLLFASADHTSSSKNSATVATPVQGVDTSAKATKRHLKTRDPDDEERNLVAENFISRFYHLGGKLLIPTQYSRVSTEEGLAKLWTTCKEEMANVIKFKKNGHREVDAAVVRQLFGSGEFAKWVSANEGFELRMVEGLINQFGANEIIHIFAALKSNEGHLTTQGKTWLEWLYKYWETKPVYQGKVILQFNGMQRDQIPEFLRKDLRDGKKPMAQDGGKWGEGTSSVHARRS
Phum_OR502AA_v1_g_14697	--HMM score 0.999	--SP length 19	QELR-EER	QXLR-EER	--RXLR position 44	QXLR	--EER position 50	EER	--No WY	--No of WY domains 0	No GOBP	MRLFVLPVVVFAVAAVAYGKSTEVADLKEESKTPASPATGREKQMLRAHEERVGMSRAKLSFGLPGIAARSSKLQMKKSASPAMKRADKERKFFKTWASEDEVLLRIGKSTKRDDSRIHRDEILEPSRLYRKQVRKIAEFEKSRREHDAKMERLMEQWLADVKMPLEVRSQLDFANNPYLSQRDFATYINKLKTQFPPKLKNHLAANTSPESIAKEDIGAEGSKLYKIYKGLYDVRPKITLDYCVVFSMVVDNQANTLFSDGRYLAI
Phum_OR502AA_v1_g_14700	--HMM score 0.998	--SP length 20	QCLR	QXLR	--RXLR position 109	QXLR	--No EER	-	--WY	--No of WY domains 5	No GOBP	MRLHAILFAASVVLFACVNTSTLRSHSDPASAATSGQDQLSAPTFLLNDTNTDEERGLDTPGITRLVEAMDFEISTQVRRWKQKLADQSAEKAFAHMLHTADANLLTDQCLRWDDFVTEANQLSPHKAMVEILLAFFDEAHLARMLEAATTAEDKKVIATELQKVQFALKASNLAGPTLLERLGIDLKSDDLLRNPLFNVWCKFVGTKKGWSMYKVTIHILLARHDESDIARALSAAMETDSLAWKLQYALLWYWKDRGVPVEHVFKLLVRIPARGDLLDKLPSLNLWYKYVKMTKGNSDEVVTKFLPTSLPRIDQAKMLEVASKVDNTKNIALWLQKKQMSAWQSDNVEPETLFEQLAIKPAHYDLPLLNVWFKYLEIRKYSDTKVVQFLSSRYEEID…
Phum_OR502AA_v1_g_14862	--HMM score 0.997	--SP length 21	QELR-EER	QXLR-EER	--RXLR position 30	QXLR	--EER position 64	EER	--No WY	--No of WY domains 0	No GOBP	MQTKKLIALLSVVATFDETSARVTDSNETQELRLADSSPATDANHSGEVQLLQMDDTHAMETREERAPPRKAPPIPGLQQTNLLPKKVISKATAIQLPEKVISKAAAIQLAKDAILEPAASNFRIRYEQHFLIKMMDAYRLEGYTFTEVKELMASKFGSSHRKDLFPLLKAHTSVWSKKFAPKITEADGMLQKNTPQKQILEKLTADTSAYTLEEKERLTACIEELIATHDKMRVKFADVCVTGCSDSDILKEMFEGQTILVKKHDRRIKHVQLWLKEWNVMNHNIVWSLQKGTSISKIEDAVKLTHEQLLNGKNERFSTYIHQLSEQYNEMKKKFDSFAISGLNYYGIHAMFRYVSQNIMAQLKTRLHFLVDVWCGEWKVMNDDIDRLLRTGTPPLNI…
Phum_OR502AA_v1_g_14863	--HMM score 0.999	--SP length 25	RLLR	RXLR	--RXLR position 38	RXLR	--No EER	-	--WY	--No of WY domains 4	No GOBP	MHLRRILQLAATAVLVSGDASVATALEPAQATDVSTRRLLRDNSGEERGGATKVLPVRVEYPAVEVKTAGFAANVAEGQRLDEWLKKFKMTESGEKIFAKREFHELMQLKRNMIGQRLHENVSELKILRQNGYIEEALAKAVKFALKSKEDAVVHFGIKMGKSLRKSWGHPPAAKLEPYRVDLCKKLEEMDTRITRKIAADESILAEGLTLDKVFEKLMHGIPMSNIFEHKNFEIWANFIAPVNTKLGSQISPLGYLRTKGYTDEELAEAVMVAMKSDDTGIAQTGMNYGTTLQENWAYLPYAKLYPYQLRLNNKLDVLKTRFLVLDDTKKVGEERLDTLFERLGLDKLKTTELLVQKDLKEWIDHMHKFNEKNKVDITLFKFLKAQKYTDEFLADAAI…
Phum_OR502AA_v1_g_14866	--HMM score 0.999	--SP length 16	RSLR-EER	RXLR-EER	--RXLR position 45	RXLR	--EER position 59	EER	--WY	--No of WY domains 1	No GOBP	MMRAPIILALLAVVATNSDRTSTLVQADTSSASLATSASQPDKTRSLRSADTATAQFAEERGKPAALKEAARGFILRELTPNVVKAQAASFKKSGQSGQSSLSRWYGEGGELDDFVTHIEEELHSPPMRLRQETSTNILIHLLRAEGMRQKIYTWIEEGMEEVDILRQTKQVLKTFKKGEKKHVLKIIDDWTELPDPKLEKDVDDLIRKGVDPSKVSETMKRSTHQWSSIQLKRIENTVDRWIQQHNDINMNEILVTWLMQGKTKEEVVELLQDRRFIPQERVNNRDLKAFVEMSKNSKKHISNQLVEWLEKSLPIETVAAKLEASLERPNYATKFYIEYLISFCAKSWNLDHTMALSIIKVYVDTFSHVPPT
Phum_OR502AA_v1_g_14948	--HMM score 0.997	--SP length 26	GEGDEAR	EER-like	--No RXLR	-	--EER-like position 56	EER-like	--WY after EER-like and not RXLR	--No of WY domains 2	No GOBP	MKLHAFVLFAAIFLLTYVGSTSKATAANSPAQVPWDAEEQNGASTQRRVRTSKAAGEGDEARASGRPKMPFNAGMTRHESTLGEKLLGDYERLSYPTKEKAQNSGNALMKYDYEAILARRFYAASQSKFRIVKGVGKALVKAQFREWLWLDRSADDVFVMIMKGKRDSEVFADQNWKLLEHFVQVYNERKGPVALVDVIVEGFGDEARLLKALIEGKRNFETRDNAKQLEKLLLTKWENDKVQLGTVLHWLEMDQNVDAIASPAIE
Phum_OR502AA_v1_g_15020	--HMM score 1.000	--SP length 22	GPLR-EER	XLR-EER	--RXLR position 34	XLR	--EER position 47	EER	--No WY	--No of WY domains 0	No GOBP	MSVSKAVVLCLALLLAAEAVTGANVTKFDTPKGPLRPDNDTDASKSSEERASIVDMLAPLFEQVASKAAILERQIFVQKQSSALTMLRDYELYRYPQNLFDNERILDWIYYAEVESPQDEGKWADIVVDEFDPPSVCKGINFGMESLNEDIQTLAEHLQLTRYEILTKKNNFFPADTFKELKIDKWYNYCKHQLNYEDSAIAFAIWINSDTERLLSALDRGKEVESTKELATKLYAGLLKHFDEPSSAPIKIFFANNGRGGISGELTLPRYTKWKDIAFKDADISEDKMFIDALRKEYSDFAIAQFIVLSEGDMDHADIVRKLKNRFVTELAHSNEAWPFGLLVAN
Phum_OR502AA_v1_g_15115	--HMM score 0.999	--SP length 25	RPLR	RXLR	--RXLR position 51	RXLR	--No EER	-	--No WY	--No of WY domains 0	No GOBP	MLVIKSPHYILLLVLFALLACATSATEHTGLQAEQEAPVHCRLQATVADARPLRLQFTLKRSSMNIYGQSQFHVFANPVVSSDNTSVLYNGFAAFIDGTTDYTFMLVDGIPYFVTSTAGDMSSANSAQCLSASLLPPIHDIIAALNDAIVISSAAAGSDTIMCPSGNLFQVTLGDATFVICASGSAGFTIYGSDLDISVEYLDKPVTITAPTLSNEAMLSCETVATATSVSPIALALLTGEPMPPASNRRLQLGGLTRLDSPSCSCKSTPRPCIFFHGLGSTTEQTTLQTSSDAFGDISGNAPCCSSIQYAALNTVDTPWTDATLQQKVCDFAVSVSSTSNSSSNTIADTIIVTYSMGGLMMSGALANGRCNLASSTTWVSLSAPMTGSMGSDYLQNVC…
Phum_OR502AA_v1_g_15202	--HMM score 0.988	--SP length 18	DDSTAQER	EER-like	--No RXLR	-	--EER-like position 72	EER-like	--WY after EER-like and not RXLR	--No of WY domains 2	No GOBP	MKLSYYALLVALIICAGGMDTTMGRERYDMLRMVPNAPSSTSYISSVTKRFLEGDNTTPQDENAKDSGVHVDDSTAQERFTWFLPSVATQINKKRTPSERQLKSILAKEKTMKKVFREMWKKGLDPRTVYVRLSADKKFDTVYEDFAIKYAKWWDTDSLKLLS
Phum_OR502AA_v1_g_15275	--HMM score 0.999	--SP length 21	RFLR	RXLR	--RXLR position 44	RXLR	--No EER	-	--WY	--No of WY domains 1	No GOBP	MKLYYPLVLLAAASLLASGDGATVNSPAQVHRSVEGQTGISTQRFLRTDEAVDEDDEARKVEFSAGVADGIKWVSSLLWRSSDDVAANVHGVKKGANAVTDETLTAPLLKSKLSPLVSPEELAHIKLINNLDVWLRERRPVDYVFNQLKMSQGRYDKFDMVRFSALEKYRASYIELQPLAKPPTMPEYLKNLAGEDNKLYIMLLGKVMLTSEDDVYNNALAKAFKKLEYVETPPVLASNLLGRFPKEVQVRDLLKTKHTDYSNLRAINAERKIAADKLAEEKRAQAILEEHQ
Phum_OR502AA_v1_g_15337	--HMM score 0.920	--SP length 26	DDDNFEDR	EER-like	--No RXLR	-	--EER-like position 69	EER-like	--WY after EER-like and not RXLR	--No of WY domains 6	No GOBP	MSYYSHYGVLLASAVVLMTHTDDVFADNGFAMTLPDPKVSQDAASDPPTLNDDNQVKRHYRNHNKITSDDDNFEDRLLGTGFESVLDTAGQKTKMIVGAAEPKTTFAQQQKVDEHFNRLMPEGVESLNFGTKGFQDWDRYVNKLYAKSPGDADVAVIKTLMSYVDDARLTQMLLAAEKVEKTKAIAARLIEAQFKYWLAMKKNAEDVFILLKLDEKTMDMLLTDPMMPTWLSYVDKLDKKQLENAWPAILKEDTLPQMLIAAEKVEETKAIAARLMEAQFKYWLAMEKNAEDVFTLLKLYARVNQYSTSIQIMDPLMKMWISYARKWDEKRTAIHVWSTLKSHVKEEDALVKMFIRAEQVEETKALAKELIQEQIIYWTSEKKNARLVFKNLKLHERTE…
Phum_OR502AA_v1_g_15494	--HMM score 1.000	--SP length 20	RSLR-EER	RXLR-EER	--RXLR position 52	RXLR	--EER position 66	EER	--No WY	--No of WY domains 0	No GOBP	MKPVALLVMLLAVAGHGVSAENTSSDVATMLMSSGTMSASSETVAGVAEKTRSLREGDADAAGATEERMHKHPNNAVRRSGQIMDNHFSLNTRDSQKSFIDEDTMIFRTRLDKILANRKKTAPSLKNLKEMYQDGHVNDQVTFADYVGQKIKTYKHLYDTVVAQPDLDAKTWEELLSTIGYKLTNLVKPSHSLADTCGGRKTFSQHASDGAYRRAHAQTYRYTKPHGVLTASATWRALHATSSFGMLSAHANM
Phum_OR502AA_v1_g_15505	--HMM score 0.932	--SP length 19	RSLR-EER	RXLR-EER	--RXLR position 45	RXLR	--EER position 59	EER	--WY	--No of WY domains 2	No GOBP	MRLVDFIVFSAVVAVTVIADHAVFAVGTDSNKRLASSVTGPNETRSLRTVGTTTTKAIEERVSAKSSTGLKQKFQQLIHQSLSSPKVQKRMEHLGSSRQRFTKQTKLPHPEAQSSAASKKAQKPPNDEKNLLFQTGVPESEIKTMKVVNPSSIEDVSALEKLDTMMDKHLMLWIVAAKSESDVKGLLERISNESLREYYLKKFIKMSRNNDYEPYKKWLKDPLHPSSIGIKLGNDIRSQEAIAKIAENYSKHYESHEKFLNKWKLQKEDPDDILDKLRRNNVDESNTIYITLDEYRAWWDAQQKA
Phum_OR502AA_v1_g_15620	--HMM score 0.992	--SP length 19	RSLR-EER	RXLR-EER	--RXLR position 57	RXLR	--EER position 71	EER	--WY	--No of WY domains 3	No GOBP	MRIKRLVAFLAAVVTCAFAGYEMFARIPDPNNAKELISTDTLAGAPTTGASQRDNKRSLRAVDTAAMKSTEERGPTSLPANWKAIVKGHLKHTPDADILRLMQPSGKLLSESDIVTLNNFLKQQSVANSSTAKKQIAGLDHGDLPERKTPEKLKPRGKQFKGTQSTHARKQAEQLIKDEVDEMKMEISDLVLKGFDRAEIRTKMMHPNGRFGDEDEENLKDLIEKCFRMFGNKRKRVDVLLLRRVLRSAITNEMDVASSKFSSREKELFFGYITRWIEKYDEMKKSCHTLLMKGTPRPEILEELVAANPEENARISDYIIQWFKEYDEMEEKFDELLWSGVPQQAIRKTMTTAVPEIPWEEMMLLSNLIHHWLLKYNQINAKLDGLLMRGLPPSKILKT…
Phum_OR502AA_v1_g_15629	--HMM score 0.996	--SP length 25	RLLR-EER	RXLR-EER	--RXLR position 38	RXLR	--EER position 46	EER	--WY	--No of WY domains 2	No GOBP	MHLRCILQLAATAVLVSGDAFVATALEPAQATDVSTRRLLRDDGGEERGGKFLNFFKSRPVRVDNPSVEVKSAGFAENVAEGQRLDEWLKKFKMTESEEKIFVNREFRKLRKSYSHENVSELKILRQNGFTEETLAKAVKFALESRKKADVHLGIKMGKSLRKSWGHPPAAKLEPYRVDLCKKLEEMDTRITRKVAADKSILAEGGTLDEGFKQFKPDISKSSIFKHKSFETWANLFAQVNTKLGSQISPLGYLRTKGFTDEELAQAVMVAMKSDDMGIVQTGINYGTTLQENWAYLPYAKLH
Phum_OR502AA_v1_g_15731	--HMM score 0.955	--SP length 25	DEDG	EER-like	--No RXLR	-	--EER-like position 68	EER-like	--WY after EER-like and not RXLR	--No of WY domains 4	No GOBP	MRNIGCYGVMFVAAIALMTFADAIAAGNNFTMSFLDPKISQRAVLDSSLNNSQNSRHVKTRAESRTGDEDGMEDRAYTGCVTWLHDVMAMLNKRQPFDFASRQFQKWYRYAGKVYQNPRDVDVAIVTTMTARFGDRAVAQMLHEAKKIQETEDIATRLEEGQRKNWQARGKTTFAVFALLKLEEENTKLFQSPLMSTWISYVKQVNKENHLELVWLALQASFKEEALAKMLYAEKRAMTLPCNLKNCSLRAGGDSDDIFNLLRVDDEDGNLFEKPGFNIWFSYVVETQEDPFVKVMEKLKARYDDKTLARLLTTETKNYPAATYVMELKALMLSADHKHSDIFKLLQLNENADETFKTTMWNIWLSNLYELDIP
Phum_OR502AA_v1_g_15960	--HMM score 0.954	--SP length 17	EER	EER	--No RXLR	-	--EER position 53	EER	--WY after EER and not RXLR	--No of WY domains 3	No GOBP	MPATTTKLIGCLAVASAMRCMGSAEIADPNTLSTPSTDPKTLPASDTAFTKTSEERMQPARPTNMHGVKHPSGSARTRISPHVDQEKLNGLQRASMLNLAAEKASATMKKAGDRVEHGFYKWSTKIGLKAKIKFMCDKNPARTKKSYMKQMLTRHKELTQEQNKWVDDEIRKALKDKANELTTEWRLESKRPDEVLVLLGEPRHNTNMYSFFIWYEKCHRITRSVYILVEREKTLTKWKEEQETPDDVYALLELEDLDYSKRLTSMDYLRYVEYCKWYMDTYPEKALTKWAKDGKTQKEVFALLTLDSVEKWNAPRHKLYPHFLRYPAFWIDEHLDQLLEMWKWTATSPKNFSKCTFPRPLASS
Phum_OR502AA_v1_g_16040	--HMM score 0.991	--SP length 13	RFLR-EER	RXLR-EER	--RXLR position 40	RXLR	--EER position 57	EER	--WY	--No of WY domains 2	No GOBP	MALLLAFSASCTAKSGAVSTAIHAEDSRTDNAQQRKHGNRFLRTEKAAHTDASKVDEERATLVFNERLVDKVQTSRYLNLLLDLNTSLNLAQSRLLGSVKSVEEMVSHWNWKAYTKYVRMMWERDTGAKLPYARIGSRYLTKKETQKVLIMLLALDASMDYVREYLGLRGMKQVDQVLHTNWRALELYRKWHNDYRRGSKDVPFAKFGTGYHSESKAKQTLLSWALQGTKINDVLTTLGLAGLSEKQIENHFNYEALLTYLEYYMKLAVLRAQRAAANNRVIECKGCHEKL
Phum_OR502AA_v1_g_16070	--HMM score 0.987	--SP length 22	RSLR-EER	RXLR-EER	--RXLR position 43	RXLR	--EER position 68	EER	--No WY	--No of WY domains 0	No GOBP	MPSYRSMLAAIVLVITVASSVSNQAPASVQWVNVPNDESHSFRSLRVTDASPSTNVTSTSAESLDELEERGFGTDLSHIALFKASVSTFRFMTYINKVRIAFANEPKKAMLASRLMNPNRKWNNVFFEFWKTLGVSPEQLRDALKIGGARNRVNRFKRHVVASYITYKDALPAQPKPQGPSLFRPMSPTMD
Phum_OR502AA_v1_g_16186	--HMM score 0.996	--SP length 22	KSLR-EER	XLR-EER	--RXLR position 35	XLR	--EER position 45	EER	--WY after EER and not RXLR	--No of WY domains 2	No GOBP	MRTTIYILAIALFVICTDDARATTPLHVPATRHKKSLRRALSTANEERMFIDEVVIPEIRKIWWLWLGKSVRDVKRILKLEGLTGNALKSAENYKHLKAFKLVLEARWMNQELDNMRTSHDYWLSRNLNEDSSPESDEFQKYLRYAALEDERLYKKWSVGSTDDSVRLDSGETEAEVEAKVKMWLALDREQAYVRRVLGIDYRNRKKSQFYDIYERFGRIKTGDPNAIIYR
Phum_OR502AA_v1_g_16187	--HMM score 0.996	--SP length 22	KSLR-EER	XLR-EER	--RXLR position 35	XLR	--EER position 45	EER	--WY after EER and not RXLR	--No of WY domains 2	No GOBP	MRTTIYILAIALFVICTDDARATTPLHVPATRHKKSLRRALSTANEERMFIDEVVIPEIRKIWWLWLGKSVRDVKRILKLEGLTGNALKSAENYKHLKAFKLVLEARWMNQELDNMRTSHDYWLSRNLNEDSSPESDEFQKYLRYAALEDERLYKKWSVGSTDDSVRLDSGETEAEVEAKVKMWLALDREQAYVRRVLGIDYRNRKKSQFYDIYERFGRIKTGDPNAIIYR
Phum_OR502AA_v1_g_16215	--HMM score 0.999	--SP length 26	DEGDEAR	EER-like	--No RXLR	-	--EER-like position 56	EER-like	--WY after EER-like and not RXLR	--No of WY domains 1	No GOBP	MGLYSFVLFAAIVLFACVGSASKVAAANSTAQGRWDTEKQNGTSTKSFVRPSEPTDEGDEARLFIREANVRHKLAEELANKLTNLVTTANAWKNPDPMSDAIAYLTGPHGAQLAKAASQHRNMDSQVHDVFLGNLFHEFAVIPDKEDALVRALLLARHSNNAKIKTLATELLVKRIHLLLREEIAFDRSFVQLTSEGLSSIDKPHYTYLIDKYGDAAVTESLIKLKRDNAWSERAVLLQEELFERWLSGHKSVADVIELIKVKNNKYLHGKLDLLVKYSKLRQLEQTAEHSPGGLPTAMDADQAIAAVEGMKKKGTMKHDQDDDLMQDVSSP
Phum_OR502AA_v1_g_16405	--HMM score 0.998	--SP length 23	EER	EER	--No RXLR	-	--EER position 52	EER	--WY after EER and not RXLR	--No of WY domains 2	No GOBP	MRWLNVFLLIAVLLLTSIDYSSSLKGLADVAEGADTSAEPTTLRQGAQGADNEERNIIRPLLEPFRRFFGSINRWVKSTFVHVDSAFKNLRLKNEDYLRLEQGDSITHATNPVEELFLSKKFEKWHDTYGKTNPTTMIKALYDFFGDDAFIKVMDVVLASQKLSKSQKQWSEELFYFFKKHETTRINMFKKLAVEVGEKYKDSPSWKVYVKFNNDRKFRKKVDLFNNRYNRYEEEIK
Phum_OR502AA_v1_g_16544	--HMM score 0.992	--SP length 24	QSLR-EER	QXLR-EER	--RXLR position 57	QXLR	--EER position 71	EER	--No WY	--No of WY domains 0	No GOBP	MPITKTFALLVTITAVALVGHAVSVETADFREADKPVSAETKPASSGPVVVPDDKMQSLRGGDIFTAEAAEERGGFITRFVNAVKGSLESLRFRAVPATDGTLHPDLKKLEEGLFFTDRTSPQNLEMLDDATDIISTEELKMLSNVGDPRLRAYDTDIEKLKKRDQALVQYFDRALYHGDLKTIRRDLKEKFHMADHVVEYYMVFFKYVRENGNLR
Phum_OR502AA_v1_g_16657	--HMM score 0.989	--SP length 20	EER	EER	--No RXLR	-	--EER position 65	EER	--WY after EER and not RXLR	--No of WY domains 4	No GOBP	MIPAAKLIAYLAVTSSIVLAGCEASAGTTDINDANTLSISTSSDPVQHDTKQPLQAADTAITNFNEERMLNPARLRGSNPVLPILDVRLEPHLQDMHGPAGVPRSIDVSRTDQARVHEDLLNAASTSNSRKKRSRAVMEEDEGEDNEVEILKKINALLEPEVPHPPKTRKGKRPKSSVRYLSKAYEVDFNNILQEWWLDAIGPNNLRKMLNKNGLSSNQYDKFHSDQNTMVRSHFGGWLEDNIHPEEIVDKLNAVIPNAKGRAVVTRYENEYKTLYKDLQRLKPDMDEWLIQRKTPEDFDRLVSKKRNASRNLFSGATVSICRQIYSKRLFEKYPAKHWQKWVQKEDSPHDIRGIMGLAELESQDLFKHPKYQDFLLYLKWWCETHPTGDWQKWVPKET…
Phum_OR502AA_v1_g_16659	--HMM score 0.995	--SP length 18	RSLR	RXLR	--RXLR position 46	RXLR	--No EER	-	--No WY	--No of WY domains 0	No GOBP	MKVSYIIALATVAITSTAASTNAASSLTTSNLFETTQAYGQHGTGRSLRGVSQQSGEFQKSRALQGQNNKGNGKNKGNKKGGKKDGKKGGKKKGDKKGGKKI
Phum_OR502AA_v1_g_16663	--HMM score 0.996	--SP length 25	RSLR-EER	RXLR-EER	--RXLR position 57	RXLR	--EER position 71	EER	--No WY	--No of WY domains 0	No GOBP	MQTTKLFELLAVAVAFASADYGASAQTSDSIDTSKQMPADTSSVSSTTDAFQPDKMRSLRTVDATAARIGEERASSPTAAAGIAKGKAAAETVLEATASKPLAGALWGEVTAVKKPALEKFNNVKEPAPQGKTPVDLIDWPRKAEIMAKILPYLENNIPFNLLENFPLVSEQRFIQGVAEFMDETKVPEMKTKIQHLVKDESNEAEILFSLLPNEAQVEEAKYSVILYFTRLWTHEKVRKMVFDLLDRGFTEEEMLLAMQQAEGGALMPGAENRLKGFYDEWVGTKMKGSYIRNWDTTATR
Phum_OR502AA_v1_g_16780	--HMM score 0.999	--SP length 20	RMLR-EER	RXLR-EER	--RXLR position 49	RXLR	--EER position 63	EER	--No WY	--No of WY domains 0	No GOBP	MRMCQTFLVLLITAVAVSDAVSAPTADEWSKLTSRGLDQEAGTDIDGDRMLRARDESADETGEERISTELDAALKLGMQDLTSTALGISTSARSDFAPAIAHLHAKGLARSTSNGMNPAIRPGLDNPSGGRTVSTSATSTTSATPRTRVANGKEAAKAAPEPVE
Phum_OR502AA_v1_g_16812	--HMM score 0.919	--SP length 26	RHLR	RXLR	--RXLR position 53	RXLR	--No EER	-	--WY	--No of WY domains 8	No GOBP	MSYYRLHGVMVVAAVASMTYVNAVSANDDFTRTLSEPQRASFGSPLDDSQVHRHLRNHTATMTDAANKSSEDRSFGEFLSNTNYHFTMVMQNLEKLVNALMPTATLEQQVDQLFKSKLLFNKGQLFDLSSQRYRSWKNAVERLYQGNVERANIAMVQTMATYYGDSNLATMLIAARNSPTMKNLATSLEEAQLENWLVSNKNAGDVFKLLKLDQTDGVVFENPLIMTWISFVVKFDKENHLKLIWSVLLDHCKDEAELAKMLVQAKSFPVTKDLAAREEEALLNKWLEESLTLGDVFQRLKIRETDDVSIENPLMYIWASYAMRLDEENYSELMWSVLLDHCKDEAELAKMLVQAKSFPVTKDLAAREEEALLNKWLEESLTLGDVFQRLKIRETNDMS…
Phum_OR502AA_v1_g_17032	--HMM score 0.993	--SP length 19	QSLR-EER	QXLR-EER	--RXLR position 51	QXLR	--EER position 65	EER	--WY	--No of WY domains 2	No GOBP	MQITKFIVFSAVVATFVSADHAVPAEAIDTSKIDKLPASAVAGRDQSGEMQSLRTVDTASGKATEERVSEPNLPLNLLQKTETLLSPLRSQPNIQMGTSSNTNQRAPRSAASKRKTIKVWRNQKLPETNPEVREWLKKNDGTVMLQLVLWAMRRKRFLEVQRNLQDQVPHSKFRHYAKQYVVIVKHLETYVRAHFKRWLNLSLTPHQLSRMTTHIQAIDTIAMRDIIENYTKFVRFRVTLRMWKREKKTLEDVEKILATSREDEKPLLELAKKTYGLYLESIKTS
Phum_OR502AA_v1_g_17041	--HMM score 1.000	--SP length 15	RFLR-EER	RXLR-EER	--RXLR position 58	RXLR	--EER position 78	EER	--No WY	--No of WY domains 0	No GOBP	MQFLFFVALAIAVRACSDAAEAGVEPDHVQQSLEKAIGSRVMPVISSASLLGKESRRRFLRTRDVEDDKPVSLSSADEERMKVVLLEDIYKITERLSAPNKPRLRRVAMKKKPKFFEEKKIVISEEEKIKFSQLADEGYSAEKAINEKKIEEKEANNDIVTSYNIQVYRRNERDIVQATSKEYRHMADFKWLTAWNEGLRKKRPKYEKILAEMPSFETALSMKTCGTGSGESAGKGVAEECDVDVHDRVHDEQALLAVPPDALIRKRKTRKGAAAKLTAAKGTAVVDTPQKLKKCYVLLRCGHVECNANYWDRDMNAAINMVNLLKSELRAHERVDRKAGR
Phum_OR502AA_v1_g_17042	--HMM score 1.000	--SP length 25	RSLR-EER	RXLR-EER	--RXLR position 51	RXLR	--EER position 65	EER	--No WY	--No of WY domains 0	No GOBP	MLSAKLLSCLAVVSAIVMASCEAHAEVAEPDEGSKVLASPSSSISQHDTVRSLRIPDAAVAKANEERVLFSEKMIAALNQLYASIEAFHPRDIPFEKKMAIMFTVHDMEEKISRFRQRNTLLKESQGFILGKASLRQRNQARAGGVDKVEAAAVIGGKSSANKEAEKLYHHPSTDPLTTRAEIEIDPIFSEAKIKILEDVVNKIKGKLAEDVDKSKAAALNDQIDHGNHPPHKRRGFGKGKEPLGTDEEITYDQL
Phum_OR502AA_v1_g_17132	--HMM score 0.961	--SP length 26	RSLR-EER	RXLR-EER	--RXLR position 52	RXLR	--EER position 66	EER	--No WY	--No of WY domains 0	No GOBP	MVLPTKLLSYLAVVSAIVVASYETSAEIVEPKEESKLLTSSTSATSHHDTMRSLRTADTSRTKAQEERATIQENAFAKLVDGIQLFRPPPHDYPYRASHKFAEFQRYSKTAAYAARNAEIAKLTPFADFALLPPKPPKTKVTKSLPAEAVAAPPSEVAIYVKANPQRPPPRNARHKPKKSLHVTTVAAYKEHGTLNGKDLKQSVKGVTINHGKNTAAGPKGKKKANRKPKV
Phum_OR502AA_v1_g_17141	--HMM score 1.000	--SP length 22	RMLR-EER	RXLR-EER	--RXLR position 49	RXLR	--EER position 63	EER	--No WY	--No of WY domains 0	No GOBP	MRMCQVFLVLFVAAVAISDAVSAPTTDEWSKLTSRGLDQETGTDIDGDRMLRARDESAGDAGEERGMLGSFATHYSTKFAKWIWDWVKAARSPRAFKAHWKARAELKRLDNIKVDFIYRDYSSEQLYKKGYHPDEVAKMARFDFANIDKKRPTTNSEYRVLTYRKYYTDAKAKEKASMKA
Phum_OR502AA_v1_g_17290	--HMM score 0.987	--SP length 21	QILR	QXLR	--RXLR position 45	QXLR	--No EER	-	--WY	--No of WY domains 5	No GOBP	MMTTVKLIACLAMFLPTGYEASAGITSPKDANKLSISPPTDHETQILRTADAAFTVANEEKTYPLRSVIRADPVPHALRVQYPPRLIKKLVRSKYANWLFQGTHPTNAHKQLKEELPEEEQVDWYNEYTALFAKLYDGHDNDLFKNMEKFKKRLHELESHEDIDILIKLHTQSMEYWKQGMIPDEVYRLFGEPEINTIKHKVYLDYQRTFNDRQSYVRLKYFNWYNDKTSPAKAQEQLKNEFPGEEQMMTRYYQEYQKLYEVDPVCMRGLKERLEKGNQLTSVVVFLNKQRIKTALSNDVSTLLLDVCRLLIRERNLKQWMHDKEAPENVFLLLKLGKMDSSKRLASEEYQTYLRYYEWWCYTYPKEAAEKWKKDRMMPRDTFYLLKFDLKQNFTKDKM…
Phum_OR502AA_v1_g_17309	--HMM score 0.948	--SP length 27	RFLR	RXLR	--RXLR position 52	RXLR	--No EER	-	--No WY	--No of WY domains 0	No GOBP	MAIAVKFLVAKPIFLLGGTTLLETVLSENYMSIIVSACSMTWTSCVKTTMTRFLRPIGTLAKSKKIVRDAVDRKRIREILRKAYRMLLWFFRYYAGNTAFATARTSAIATSGEGLFEIASPGRLLEDLNVQCVDGAKFGVSESPLKREGLILFILNVARMMCVHSPDPNRLKIVINEGIEMSDAVRTLVHGHFSAFAQIQDVDHFRSLFLRKPDAFVKTFRVVDDGEVPRMLDSIIEQHKQGLAGLFDELISMRSGGKNDKNKSQQQEKSAGIEIAQFLYVLRAINLITSRYSANGTVNASASDDTLAGNSNGIDEIRAVRIFLSCLPLTKIVRAKASTTTASSSATVTSSTNTLEPRGLTLSQLIEALLRVAFTWKELQICHGSFDVCPDQMTSSRCQ…
Phum_OR502AA_v1_g_17312	--HMM score 0.948	--SP length 27	RFLR	RXLR	--RXLR position 52	RXLR	--No EER	-	--No WY	--No of WY domains 0	No GOBP	MAIAVKFLVAKPIFLLGGTTLLETVLSENYMSIIVSACSMTWTSCVKTTMTRFLRPIGTLAKSKKIVRDAVDRKRIREILRKAYRMLLWFFRYYAGNTAFATARTSAIATSGEGLFEIASPGRLLEDLNVQCVDGAKFGVSESPLKREGLILFILNVARMMCVHSPDPNRLKIVINEGIEMSDAVRTLVHGHFSAFAQIQDVDHFRSLFLRKPDAFVKTFRVVDDGEVPRMLDSIIEQHKQGLAGLFDELISMRSGGKNDKNKSQQQEKSAGIEIAQFLYVLRAINLITSRYSANGTVNASASDDTLAGNSNGIDEIRAVRIFLSCLPLTKIVRAKASTTTASSSATVTSSTNTLEPRGLTLSQLIEALLRVAFTWKELQICHGSFDVCPDQMTSSRCQ…
Phum_OR502AA_v1_g_17444	--HMM score 0.999	--SP length 26	RSLR-EER	RXLR-EER	--RXLR position 61	RXLR	--EER position 75	EER	--No WY	--No of WY domains 0	No GOBP	MQAAMSVTKCLTLLAMVLAIALGGHAITADTTNSSKEKQLVSLGSMPSSPSSVPDKGSKLRSLRTRDTTSAETAEEREGGTLKTALKKALNVVVEVLKGSRPHKYERLHSERTDSLYTSLLDVKIEHAHEISRTSSSDTKISSADLAPKDVNLLPEDQPKIWHDKNMLPSVVKKQIGDVSSGRAKTLYDQFMDMFKERDTRILAKFEEWHNNNLDSIASKVEEIFHTKNDVTKFYDAAYAFYRLDQKAIAEEAARKKALEKLAAKEKQPDELVRVADRMYKTLADVDADRTRDFTAAMNRENAS
Phum_OR502AA_v1_g_17476	--HMM score 0.999	--SP length 25	RLLR-EER	RXLR-EER	--RXLR position 38	RXLR	--EER position 46	EER	--WY	--No of WY domains 5	No GOBP	MHLRRILQLAATAVLVSGDASVATALEPAQATDVSTRRLLRDNSGEERGPTLSNLFKFKIFNPKRVDKVALTPDKVARTLDKDALTLEKLSLLIENDGLERHTIRGKQLGDWFKKFKLLKSGEEVLVHKKIHKWIEILNEFNKKHNTQISVFSFLRKEGYDKERIAQAAMLAMNSEKHADAFLGIKVGKDLRKRWGDAAAAEFEHYQIDLSKKLVDAETRIIKALAIDQSKLVDNMTLNQLSKNLGLGQAGDNILAASKFNDWAKCIDDFNKMYKTDISLLGFLRTQGLSDETLARTAIAAMKNPKTSDMGLVHGKNLQESWAFLPDSMLQPYQIKFNNDLEMWETRSLMADTQKQVNGKTLVEWFTTLGLDKSRTKVFMDRENLYAWTSYMGTFNHQY…
Phum_OR502AA_v1_g_17497	--HMM score 0.941	--SP length 20	QSLR-EER	QXLR-EER	--RXLR position 49	QXLR	--EER position 63	EER	--WY	--No of WY domains 4	No GOBP	MMPLAKLTAYFVVVSSIVLAGFEVCADTTDTNDANTSATSDPVQHDTKQSLRTADTAFITDNEERMFSLARLQRAYSMLGIHELPHERLVPQAHGMYGPAGAPHPAVAPHTDEAKVHEDLQLAASMFFQRKKTSPADTYLAEREISEAKIMTDIEALIQLEVNTRLRKRTHIKKMSYKTMHEWWRNHISPNLIILILRRNNWPTRIFTEYKALYATRNNRVRYHFDKWLEDSIPPEKIEDRINAVISEPVKKAVVTSLKEEYNKLYECDVLAKPTMNKWLKEGKKIPEEADYTNLIARKDLMRPDLIFSRYQKIYKKLWYEKHPMEVVQMSKKAKAPPHDVRTMLGLGRLESPELFDHKNYKLYKDYLEFWLVDHPMGYWQERVLEGFSPQDVRNKLGL…
Phum_OR502AA_v1_g_17573	--HMM score 0.996	--SP length 22	KSLR-EER	XLR-EER	--RXLR position 35	XLR	--EER position 45	EER	--WY after EER and not RXLR	--No of WY domains 2	No GOBP	MRTTIYILAIALFVICTDDARATTPLHVPATRHKKSLRRALSTANEERMFIDEVVIPEIRKIWWLWLGKSVRDVKRILKLEGLTGNALKSAENYKHLKAFKLVLEARWMNQELDNMRTSHDYWLSRNLNEDSSPESDEFQKYLRYAALEDERLYKKWSVGSTDDSVRLDSGETEAEVEAKVKMWLALDREQAYVRRVLGIDYRNRKKSQFYDIYERFGRIKTGDPNAIIYR
Phum_OR502AA_v1_g_17609	--HMM score 0.981	--SP length 28	EER	EER	--No RXLR	-	--EER position 78	EER	--WY after EER and not RXLR	--No of WY domains 2	No GOBP	MRSKPHPIMSSYGLCIVILVALLTHANAIPADNSLTMTRSSPTISQPVAFNSSLDDTRAEHRLRTDTETMGNDGGDNFEERLLEGIGLGTTRIRTALETAMLKLKLFINKAMTKVGLTKQSKVDKFFEQKVHKSASNADEIPKLDNPDFQAWIYFTEKTYTSNAKDADAAMVTTLVKHYGDAPLLTMLLAAETTSSMKEIADRLMKAQLTRWHTTRKSSGKVFELLKLDKVERDELLQNPMMKV
Phum_OR502AA_v1_g_17634	--HMM score 1.000	--SP length 21	RILR-EER	RXLR-EER	--RXLR position 46	RXLR	--EER position 59	EER	--WY	--No of WY domains 2	No GOBP	MRVFLLVFTSVTVLLAPPADGAESLAITSTSLRLTSSNPNDVRSSRILRTAGSGNQDNEERGTGYKAIVQSIKKEILLLLDEQKQLGELLAHEKLAGWVQKKAAADETSFEAAMISSLVPHFEIDGLGEKLMAATRAKGVKDNAFRFQLEFWLTHSPSDTVFKSIQTMNDDPSKMLMMWVTYVDAFNLKYDAHMSSFKTLKEHFDDKTLFKILEAARQDEETAEIAKKFQQQQLESWRIESKSPDDVLSFLSFDEVEGLLDRPQFIDWVKYTDDYASRME
Phum_OR502AA_v1_g_17647	--HMM score 0.999	--SP length 25	RPLR	RXLR	--RXLR position 51	RXLR	--No EER	-	--No WY	--No of WY domains 0	No GOBP	MLVIKSPHYILLLVLFALLACATSATEHTGLQAEQEAPVHCRLQATVADARPLRLQFTLKRSSMNIYGQSQFHVFANPVVSSDNTSVLYNGFAAFIDGTTDYTFMLVDGIPYFVTSTAGDMSSANSAQCLSASLLPPIHDIIAALNDAIVISSAAAGSDTIMCPSGNLFQVTLGDATFVICASGSAGFTIYGSDLDISVEYLDKPVTITAPTLSNEAMLSCETVATATSVSPIALALLTGEPMPPASNRRLQLGGLTRLDSPSCSCKSTPRPCIFFHGLGSTTEQTTLQTSSDAFGDISGNAPCCSSIQYAALNTVDTPWTDATLQQKVCDFAVSVSSTSNSSSNTIADTIIVTYSMGGLMMSGALANGRCNLASSTTWVSLSAPMTGSMGSDYLQNVC…
Phum_OR502AA_v1_g_17658	--HMM score 1.000	--SP length 22	RRLR	RXLR	--RXLR position 51	RXLR	--No EER	-	--No WY	--No of WY domains 0	No GOBP	MRFAFFLALILAAAICASGTAASSVKNSNDVALKTGTSTDFVAQNDANAGRRLRVAAKHTAIDEANDEDRITKIKVTYKKSKFKLYLNKILKWLRTSREFKIKITRTKKKK
Phum_OR502AA_v1_g_17694	--HMM score 1.000	--SP length 16	RSLR-EER	RXLR-EER	--RXLR position 48	RXLR	--EER position 62	EER	--No WY	--No of WY domains 0	No GOBP	MKLIALLVMLTAIASASHEDSDMRTELMSDDTKSASSVTVAGQVGKLRSLRTGGPTSAKAAEERMNPPDEALLSYAQKVVDRLLPQKSRGLNLFEFYRVEPPVGTPLRESIGASVHTSAEVKAANDPHLSAKLTHADDSSLPSPGRKSIDREVDGNSPVHSPTR
Phum_OR502AA_v1_g_17746	--HMM score 0.999	--SP length 26	DEGDEARG	EER-like	--No RXLR	-	--EER-like position 56	EER-like	--WY after EER-like and not RXLR	--No of WY domains 2	No GOBP	MGLYSFVLFAAIVLLACVGSASKVAAANSTAQGRGDAEEQNGTSTKSFARSSEPTDEGDEARGLLNEASISRLLKSELEKLKAKLATTGTNHFGHAKAHDAVELYLNGPGGAQLAKIASHYRNKDSNSHQKFLNELFEELKLTPEKENTLVLALASIRRIDDKDMRQLATELIVKRIQVIVRGKAPFDDLFALIKNKESGSRIFANQEWIIVQIFHRMYNEHLHNTHLDFIHKSSITLFDIIVRYFKDETTLLKALSEAEGFPVSRKNALKIEEELLQKWADANVKLEDALKRLHLDEDQYNFEKLMILVKYSNKCIEKQSTELSNDILAIRAFSDSLDIFVAFEIATRMEHFSVDDRLQLLQSIFYRWMDTRDENAVRVFLKNDALMDNKAADLLITE…
Phum_OR502AA_v1_g_17755	--HMM score 0.999	--SP length 20	EER	EER	--No RXLR	-	--EER position 54	EER	--WY after EER and not RXLR	--No of WY domains 5	No GOBP	MRLHAVRLAAAVVLFACVNASSFKSHSDGTSSAVSGQGRVVAQAAPRNATNMDEEERTPYWNLPSVQTITQLVERVQSEVVNQAHYWQLAMKSPRDAFTFLELDKAGVDLLHTPQFREWYEHVQTTNKLNADMEASKVLLSHFDDLTLTKMLIAAKKADGTREVATKLQDGQIHAWDIGKKQLDTLFKELKLDVRIDGLLQDSVFNEWYRLAQKVAPDKTDMEVAKILTASSDNLTLTKMLIAAKEADGTREIATKLQDGQIDAWLDGKVYAGQLFKELNIELIKSGLLQDPVFNVWYRLLQKKYGKDPELKAMSISDTYMNPLQLTQMLIAAPKDAQELSSKFQSALIRVWKDKSKKVGALFKELELNPAKDNIFHDPIYKVWHEYARKMSSDLDMQV…
Phum_OR502AA_v1_g_17826	--HMM score 0.965	--SP length 22	RSLR	RXLR	--RXLR position 71	RXLR	--No EER	-	--No WY	--No of WY domains 0	No GOBP	MLHRSGGIFVCPAFSALLLSRARQNLLLDIPAAAYLSRTRQPACIPTVHLSSAIKKAAIKAEENLKSFNLRSLRAGATHMWTQMHGCMLQWAALH
Phum_OR502AA_v1_g_17829	--HMM score 1.000	--SP length 22	GPLR-EER	XLR-EER	--RXLR position 34	XLR	--EER position 47	EER	--WY after EER and not RXLR	--No of WY domains 1	No GOBP	MSVSKAVVLCLALLLAAEAVTGANVTKFDTPKGPLRPDNDTDASKSSEERASIVDTLAPLFKQVTSKATLLERQHWNKISTSATVMFNNWKLHEDSWNLFNNPKFLEWIYYAVRKSPQDNSQWVAILMQKFHPVDFTKAIKVGMESPNEHIRTLAKHLQLTRYEILTKEDNFIPADTLKELDIRISEPFLQPVFQQWYEFCETRYTAEDIAFELQLSFNNDYLLSALAKGKEVESTKKLATKVYAGLLEYYSNAPVNPTLAIFGPTFYEHIVRDLTTPRYTLWKEIVYKDADISEDKMFIDALRKEEEYSDFAIAHFILRSERNKDHADIIPTLKNRFVTELAHSNEAEFEEIREWLYGMPFEFKKPVIQERNKYLGVHVT
Phum_OR502AA_v1_g_17845	--HMM score 0.989	--SP length 19	QVLR	QXLR	--RXLR position 31	QXLR	--No EER	-	--WY	--No of WY domains 3	No GOBP	MKLYPFLYLAAIALPYGDGRPVVAAVNSPAQVLRSLEKQTGISTQRFLITDEALDEDNEARAPPTNDVAPFFSFTAIRESIGSIASNWLGLGKTTQLMDEELKAITKRLAHWKGPKDPKLDEALAASRFNSLQAREYVGTASLDYYLKERLIEGKSVDDVFELLRMKSDIVWYENFDMMKFLVLEKYRAMFMAKNPGARVSTLAEYLRKLGPKDDLNYAMLLENAMTISKDPSLPTALEEIFLQWFHSSAPSKFFDGQLMTRSSQDNSVLRNLMERYREYTLALKAPSLERVVSSPTEDPKLDEALSAAWVESLRAREYVGTATLDGFLNEWQSKGKSVHDVFKLLEMKSGGYAEFNVMKFLVLEKYRAMFMAMNPEAKVPTLAEYLRTIAGDHDVIYV…
Phum_OR502AA_v1_g_17908	--HMM score 0.992	--SP length 28	HRLR-EER	XLR-EER	--RXLR position 62	XLR	--EER position 78	EER	--WY after EER and not RXLR	--No of WY domains 3	No GOBP	MRSKPHPIMSSYGLCIVMLVALLTHANAIPVDNSLTMTRSSPTISQPVAFNSSLDDTRAEHRLRTDTETMANDGDDNFEERLLEGIGLGTTRIRTVLETMMLKLKLLINKAMTKFGLTKQSKVDKFFERIVQKSASNANEIPKLDSLDFQEWRRLTEITYKENFLGADAAMVRTLAKHYGDIPLVTMLSAAEMHPSTRYIAGRLLKAQFDRWRATGKSYDEFFKLLNLDKAGDELLQNPMMRIWISYVLTFDTPQAKMAWPVLLKHYKDEETIIAVLAKALVTEETEYVARQVMGIWLDHWYTVEAKSVDEAFKLLKLDEAGDKLLQNPMLEIWASFLSRFPDETQIEEAWPLLLKHYEDNPSALTKKLIEAMKEKETRPAAEKLLRIQIKIWHSEKKK…
Phum_OR502AA_v1_g_17980	--HMM score 0.995	--SP length 23	QALR	QXLR	--RXLR position 35	QXLR	--No EER	-	--WY	--No of WY domains 6	No GOBP	MLTPKVIACLAVVLSTNLARLEASAETINPNDTMQALRTADTDYTKADEDRMNVVPPVARTASVFQELARYRAYQKFQRPLLAHMLYPFDVPALPIIPHPKVNFADTQSAKRVYYKWKSDEEMMSIICELILKGSDTRGIYTSMKGPNDNFKLGVKDRISAGIHKWLVAFRDHSRNNVPTWWKEGKSLADVQELAEAHPNDPYIYYSSITFSNMYNNRGDVLRDLFQQWLQDGARPDDASKKLVAQFPGEGKMTVNFVEEYKRLYSIHQETIEIMKQSLEKKQSWAAISASLLPLHSKDTIVFRDMLEYYEDLYTITNYSVGRREAWKQRRISPDDLRRVLGFDHLRGSAITAHYDYPEYLMYRRWYDFCLREEMTKWLKEGKNPDDVRGMLYLDGLEG…
Phum_OR502AA_v1_g_18020	--HMM score 0.997	--SP length 21	DSENR	EER-like	--No RXLR	-	--EER-like position 77	EER-like	--WY after EER-like and not RXLR	--No of WY domains 5	No GOBP	MMLWYQLSLIPVVLLLIYSDALSTATATHRDIKSAMHSVSAQSAVVHGTNASRALSVNKSGTPSTISTSSNDVDANDSENRMPHGWERVKASLKSLKSLKSFKSLESAPLVAGPSSLRSAKSSIESKLQQWAKNKKPLEEVKKELKMDTFSWNALDEAPNFQDYERFISLLLPIWKEEEYTPHQVKQYLGLDKLINNDLVRDSNFKYLSEFLIDQVKVWREKERSVDEVLKLLELDTVSEAVVEYAPTLQFYAMFLHEQVTSWIRRDVSVVETAKKMTLSHAKHLQHMNDAYMHTQNGVLGSNQIPQADIKKSLGLINKKGVESTKHPNLSLYNHFALNVGKYRQKAWLKQELTTEQVWRDTEVYRVKTTQRGQSGVYKEYEQYVDALDDHIITTNTII…
Phum_OR502AA_v1_g_18031	--HMM score 0.997	--SP length 21	EENR	EER-like	--No RXLR	-	--EER-like position 56	EER-like	--WY after EER-like and not RXLR	--No of WY domains 4	No GOBP	MRLSSFVLFATIVLLTCVGSASKGTADNAPAQVRRVTEKQEEAPSKQLATTTKAMEENRNARVTKKLKDLVHKSDIPDRFKVQSLMRQKVTGEDIFDKLELKNDPLSILTSPKIGLVVMFFSKLYKMNPIRENTLIYELSRRFNDGALVRALVIASKSDVKVTKKVATDLLSQHYKNWLNNDDSIKDAFTRIMVDQKDYQMVASPNLDALRGYIQVYNRHNHFDITLIEALAEGFDGFDKLVKVLIDAKKHHRLRENAMHLEELVLRKFRDEKLRPQTVLGLLKLDETVEALASPEIELVTRYIRYFNEDNPKYQYSLVEEFTKITNDAPTLLRNELVDTWLKNKKSVEEVLALLKMEKDEDRFYKMAMLDRYRKLLAAKHPEQVTNWFTELRKAFDND…
Phum_OR502AA_v1_g_18032	--HMM score 0.994	--SP length 21	ARLR-EESR	XLR-EER-like	--XLR-like position 31	XLR	--EER-like position 52	EER-like	--WY after EER-like	--No of WY domains 4	No GOBP	MRLCSFVLVATIALLICVGNASRVTVATLSARLRSIAKQRKFSVVRFSKLMEESRQAKVAEKLKDLDHKLDMSDRLRVLVWIVLKNTGKDIFSKLQLKNDPLSILISPKIGLVAMFFSKLYEMNPIHKNTLIYELSRRFGGGHLARALVVASKSDVKVTKKVATDLLSQHYKNWLNNDDSIKDAFTRIMVDQKDYQMVASPNLDALRGYIQVYNRHNHFDITLIEALAEGFDGFDKLVKVLIDAKKHHRLRENAMHLEELVLRKFRDEKLRPQTVLGLLKLDETVEALASPEIELVTRYIRYFNEDNPKYQYSLVEEFTKITNDAPTLLRNELVDTWLKNKKSVEEVLALLKMEKDEDRFYKMAMLDRYRKLLAAKHPEQVTNWFTELRKAFDNDVDFA…
Phum_OR502AA_v1_g_18036	--HMM score 1.000	--SP length 23	EER	EER	--No RXLR	-	--EER position 47	EER	--WY after EER and not RXLR	--No of WY domains 4	No GOBP	MSVLKAVVVCLALLLAAETTTDAQVTKYDTSKGSFRSDDDANTSKSSEEREKLAENVPRLFDNPKFYKWLVYTKKRTSDDWASFLMQNTEPDALTTATFAGMESGNEDVRKFAHDLQQKRYEAWQKDKAPLSVVFKNLGLDNGDLLSTPAFKHWREYYKGQFEAIGDDLAKGMQSDLQKIVKSPADLLYGLVVATMNEDARIRVLAEKLIHKIWIKKEVGLSELVEVLGLHKDGFVSNPAFRYWRESYLKHITDDDLVKELIPALEKILENPADLINGLVVAATTDKDAHVQVLAKKLIHRHFTDDDLVKELVPVLHELVENPADLINGLVVAATTDKDKYIQVLAEKLIHKIWSEKKDTPPELVKSLKLYEDGFLSNPALPIWINYCRARFRYEKGYF…
Phum_OR502AA_v1_g_18050	--HMM score 0.999	--SP length 20	EER	EER	--No RXLR	-	--EER position 54	EER	--WY after EER and not RXLR	--No of WY domains 7	No GOBP	MRLYSIHLVAAIALFACVEASALESQPKPTLPETSGHGHTPDQTFPQNGTNSVDEERMPSSNVVRVMKGAAHSMESLGSNFAERAQQLKEELKGKSAQEAFAYLKLHEAGDDDLSHWKYFSTGAQGEDTYEAMAEVLLARFSNARLVKMLHATEKVEETKVIARKPQKARFVVWARECEKELGLTSLKRLGPDLKSDDLFHNAASDAWDKYANSDDVVYIEHKMLLRVLLDRYDEFDLAKAFHAAMEIDELKSTAKRLQLHLNWHWTATKPSYEDMFVKLGLDPTKDGFVGSPLFRTWYQHVKIFGHYRDSAVVKILKDRLGDFGLAKMLDAAKKVASTKATAIDLEKAYILLWRNDDPKLVFKNLRLDAKSRDLLGIPLFKIWYKYAKEKRSTVEVME…
Phum_OR502AA_v1_g_18051	--HMM score 0.998	--SP length 17	RSLR-EER	RXLR-EER	--RXLR position 44	RXLR	--EER position 58	EER	--WY	--No of WY domains 2	No GOBP	MRAPMILALLAVVATNSDKTSTLVQADTSPASLATSASQPDKTRSLRSADTATAQLAEERGKPAGLEKAVRGLVSRRQTSVLLKPQAASFKKSGKSIVKGVHVPQTLKWFTYRKTRLSDNHKLTGKSNVKEHTQQLLEEKKYPGQVIDHMLAQSKGLTREELDDVVTSIDQYNQQHNDINMKEILVTWLMQKKTKEEVVELLQDHRFIPQEHVNNRDLDAFVDLSKNPEEHISKQLAEWTEGRKTIEDVAAKLGISPFEQDGPLA
Phum_OR502AA_v1_g_18070	--HMM score 0.993	--SP length 22	RLLR-EER	RXLR-EER	--RXLR position 43	RXLR	--EER position 71	EER	--No WY	--No of WY domains 0	No GOBP	MPSYYATLLAIICAVTISSSVSNEAPASAQSVNVPRDDSHNHRLLRSSPVADAPSSTNAVPSSDANPDEHEERGFSIKQPYYNLRINLGNKHIRLKIFLLEKYLAFLQAQRKPDDGTFRKMFLALRDKISKPANRDHDIAQVLSKLRPDREKHGSHLRNVRNGGKTTKELLEGLHATKTDTLGNQYKYTLAMYYHTDPRR
Phum_OR502AA_v1_g_18077	--HMM score 0.995	--SP length 21	KHLR-DEDNEDR	XLR-EER-like	--XLR-like position 45	XLR	--EER-like position 54	EER-like	--WY after EER-like	--No of WY domains 1	No GOBP	MGLYSLALFVVTVLLVCVGSASTVAVAAVPVQETEKPSGTTSAKKHLRAAKATDEDNEDRATRIANRAYFAEKLGKLGSRFSKKAKALNARLFPKTSNEMLTTPLISKKHSSSWGLSDDPRWNEKGDSVGKRDPQPMSVLDDPRWNKEEVTRGFDSVGKRDTQPMNDRDLKFTVDDMLDDLDDAKKPMKYVYDLLKMQDDGYKGFDPDKLDILSNYWKKLRDNSDVPSAASFVREAVGSDEKFVLTLESMMKSKQYEWLETEMLNAFGKWKHKKVADVEKLLNEADPHNPRLVKATIERLDKFRKGEIKK
Phum_OR502AA_v1_g_18203	--HMM score 0.998	--SP length 23	RDLQ-DEDD	RXL-EER-like	--RXLR position 52	RXL	--EER-like position 61	EER-like	--No WY	--No of WY domains 0	No GOBP	MKPSALILLTLICFISLLGRSSGNRATDVIRRQVRVGKAVASLFENQQQSPRDLQETIMQDEDDKVNEMRAEPTKFRMRRLKGPNYVELIE
Phum_OR502AA_v1_g_18332	--HMM score 0.980	--SP length 26	DDDNFEDR	EER-like	--No RXLR	-	--EER-like position 66	EER-like	--WY after EER-like and not RXLR	--No of WY domains 6	No GOBP	MSYYGHYGVLLASSVVLITSADAVFADNGFAMTLRDPKVFQRAASDPPTFNQVTRHFRNHNKTISDDDNFEDRMFGTGFESVLDTAVQKTKMIVGAAEPKTTFAKQQKVDEHFNRLMPEGVDSLNFGTKRFQDWNRYVNELYAKSPGDADVAVITTLMSYVDDVRLTQMLLAAEQIEETKAIAARLMEAQFKYWLAMKKNAEDIFGLLKLDEKTIDMLLTDPMMPTWLSYVDKLDKKQLENAWPAILKEDTLPQMLIAAEKVEETKAIAARLMEAQFKYWLAMEIHADDAFTVLKLHDWVGEYVTSLQIMDPLMKMWISYAKKWDKYNFAVQVRATLSNYVEVDTLVQMFIRAEQFEETKALAKELIQKQIMFWISTKKNARFVFWDLKLNKRTELLLT…
Phum_OR502AA_v1_g_18415	--HMM score 0.999	--SP length 20	RXL-EER	RXL-EER	--RXLR position 50	RXL	--EER position 145	EER	--No WY	--No of WY domains 0	No GOBP	MAMRKRLLLLIATLAATAVASSKDTIGYDGQSYKIHGVVSSSLRIDHASRSLKDMEIMEKKSDNDDSEEIDDKISDQDELESDDDDEISDENEDEEAEVADDVASDDLNVDDSKDEKTKADSSDVSVDGKDSEKSKDKEHEHGKNEEREKDDKSEGSKEKDDAEKKEDEDKE
Phum_OR502AA_v1_g_18422	--HMM score 1.000	--SP length 20	RMLR-EER	RXLR-EER	--RXLR position 49	RXLR	--EER position 63	EER	--No WY	--No of WY domains 0	No GOBP	MRMYHVFLVLFLAAVAVSDAVLGLTADESSKLTSRGLDQEAGTDIDGDRMLRARDESADVTGEERASKSSELLQKYFAISAKKRLGPVAAHLPINQGVHPVANHMNRDGKAISRMIFLDRSGTSRLRGTKPHKSAKVPPV
Phum_OR502AA_v1_g_18489	--HMM score 0.958	--SP length 25	DTAPKD	EER-like	--No RXLR	-	--EER-like position 50	EER-like	--WY after EER-like and not RXLR	--No of WY domains 3	No GOBP	MLTPKLIAYLALAATIALTKYEAFARTNDHNDKIQASRSSRFSRAWSPRHDTAPKDACQPVFHPPVPPAARAALASLARGKHHPHVSPVARATLASPAHGEHHPPVPPAPPADRVALASPAHDEHYSRESPPSAVAHEALLSNALGEHRPPINPDEPHPFGTYITPLLPLRSIAKVNAADIIPTGRVYHEWKNEEEMMSIIEELILLRFNRKQIYAAMKASRATTKLIKARIDKWIENFSKQIQQTVQAWWIEGMSLTGVSKLAMVHAQDYVISYACSEYGRIFTYRSARLKESYEEWLFDGVIPDDASKKLAEEYPHEGEMTVKYIDDYKRLYEMHQNAMDTIRKSLKEELKWHNVRPLLPHVETMDDSLSNTMIKRYGNMYKGDLDKVRLWRYQKED…
Phum_OR502AA_v1_g_18531	--HMM score 0.997	--SP length 19	EER	EER	--No RXLR	-	--EER position 65	EER	--WY after EER and not RXLR	--No of WY domains 3	No GOBP	MQTKRLLGLVAVATTSALASYEIAAETSDYNEAVPTDASPAGAIQPDRKQQSVQAVDILATESAEERGPVPHLGEIERLEKTKARFVANALGRSNLRSDVLMGRGKAVERVKHKYVRRKKAVNKSKDHLQSRIDEIKALTAKYYSNGMTTDDVLDLLKMKHKVVSEGEIFFIKTLLTNLHQDFLDNAKIAIDECVPQGLSEASTIEMVRGHRESLNVDDLDFIKKYYNERFDEITKKEVAEYLAQGLSRQQIFDKMRFMYEKIEHEGIATIVRLCDFVEAEKVAEAFRKVVDSRLAYGVSPDEILVELKKATPWTSQKTEIANMCIREWFEKNDAKIYEVLHEWVAMGESSSLVLELVEARRLNPQASLNTRDPLMFIQMPDEQPDRTHSMFMQWLLQS…
Phum_OR502AA_v1_g_18538	--HMM score 0.970	--SP length 19	RSLR-EER	RXLR-EER	--RXLR position 49	RXLR	--EER position 63	EER	--WY	--No of WY domains 4	No GOBP	MRIISLIVLCKVVTSIVLAEAPAKSNNSSTASNLSTLPTAGSVQRGEMRSLRTADTAAEKSKEERVPNAPLRMNPITAEKSKDLIRLGVKNDKTTKSIQALRNSKRKTDQDIADTFEKFIEGWIRHSKKYRLAGRSDKEIFELMQLQFGYSNDVRERLLKYIQLSVGHTHHEIKATVRKYVEQGLSPSEIKRLLWIEYAYVSSRVKRYITQQYSNILKEEKQLAHIGKAAHATDRSVNADEKDPIRLQFNVWLRRHVHPSKLHTEWKAAFGTTDNLSVDYFAEYWGLYNESRTDLEQSLKTWAEYHVDPERILVLLGLQGLDEARRKMHPNYELYLGYKKLWDREQQIRELKKKLEDNAGSFRFAQKGVANFGTLDSLPTNEDLELIKIDESNLLEVLK…
Phum_OR502AA_v1_g_18563	--HMM score 0.998	--SP length 16	GEDDEAR	EER-like	--No RXLR	-	--EER-like position 54	EER-like	--WY after EER-like and not RXLR	--No of WY domains 4	No GOBP	MGFYSFVLLTATVVLACVNCSSKATAAASPVQETTERPDRRSTTRFPRTSDSTGEDDEARQSLLKEVKSAVRTLKTRVRVWRWMSRGKVNDEAILKKLNIGDDVKLYLEGPNAELLYEVARAYQTLSIKNPQSRIPLLMKLSELHDGDDVALRSTLDAASQSKAEFTKKAASMLLKLQYKEWRKAADIIFVKMRKGLIMHEVFADRYLKVLEVFIHLSGRVKDSRAALVDALVNGFGGKRKFLDVLMSMETLKHQKLSTIKGLEHVVLEVWRKKELRPVDVIKELDMMKIDDLASPAMQAVLHFADNFNHENDQDPFSLIQMFTDLYGSISVTNMLIKAKENGLEDYAAQLMMEQTTLWVKHRKPVSEVIDLLNVGGDGYEHLKKFKFRILEAYSEAYE…
Phum_OR502AA_v1_g_18603	--HMM score 0.999	--SP length 23	RILV-DDSDSDVR	RXL-EER-like	--RXL position 51	RXL	--EER-like position 87	EER-like	--No WY	--No of WY domains 0	No GOBP	MRFYYVALAAAIALVMSADGLQAVPNSAESTSLRTVAETGDQSVVEGKTQRILVGELQNPTQYGYGFSTLQKNDNNVRQQNLGDSYDDSDSDVRTRRPYVQRTPPQVMRPAPAPVNQYDDSDDDSYEKKIRRVSNSFS
Phum_OR502AA_v1_g_18607	--HMM score 0.997	--SP length 23	RFLV-EER	RXL-EER	--RXLR position 51	RXL	--EER position 98	EER	--No WY	--No of WY domains 0	No GOBP	MRFYYVTLVVATAVVMSADGLQAAPNSAESTSLRTVAETRDQSVVEGKTQRFLVGEPTDAAPRQPAGYGFSALRGNNDGRLRRNVDVSNNRVVNDAVSEERRSKSGWLEILINLFIAEEEEEEEEEDDTMS
Phum_OR502AA_v1_g_18608	--HMM score 0.999	--SP length 23	RFLV-EER	RXL-EER	--RXLR position 51	RXL	--EER position 98	EER	--No WY	--No of WY domains 0	No GOBP	MRFYYVALAAAAAFVMSADGLQAAPNSVDSTSLQTVAETRDQSVVEGKTQRFLVGEPTDAAPRQPAGYGFSALRGNDDGRLRRNVDVSNTRVADDADDEERKLKFKKKKKKKKKKRGPLGKFIHKLLK
Phum_OR502AA_v1_g_18614	--HMM score 0.996	--SP length 21	QELR-EER	QXLR-EER	--RXLR position 30	QXLR	--EER position 64	EER	--No WY	--No of WY domains 0	No GOBP	MQTKKLIALLSVAATFDETSARVTDLNETQELRLADSSPATDAKHSDEMQLLPTDDTDAMETREERASSREAPPIPGLPHTNLLL
Phum_OR502AA_v1_g_18719	--HMM score 0.999	--SP length 21	RFLR	RXLR	--RXLR position 47	RXLR	--No EER	-	--WY	--No of WY domains 1	GO:0016192 biological_process vesicle-mediated transport(BLAST)	MGLYSLVLLAAIAFLTYVGSASNVTAANSPTQAGRSVKKQTGTSTERFLRADEAVDEGNEAVDEDNEAVDEDNEAVDEGNEAMDEDNEAADKDNEAKDEGNEARMPSYFFRNAHTNIASKSLKNLGIGNGARNAIADEKLTAPLLERYHTSAADETLTLPLLEDHHIIADETLRASVLKNHHPTSLERLNKAPEKLLNEEELARVLNLVKEQKLISLDAQLTKWQRGGKSANDVFGLLKMKEDGYAKFDMNKFVVLEKYVAKVMDKNREAIPPTLAQFLTEISTKDSYKNIMLIGKLMTLRQATWEESELERLFSKSKLPAVASLFERILRPQFPNDDKVVALVIKKYRVHH
Phum_OR502AA_v1_g_18764	--HMM score 0.999	--SP length 22	RLLR-EER	RXLR-EER	--RXLR position 58	RXLR	--EER position 78	EER	--No WY	--No of WY domains 0	No GOBP	MQIGFLATLAIAVCACSDAAEAGVESDHVEQMSETAIGSHVMPXVSSESLPGKEPRRRLLRIREAKDDKSTSLSPTDEERSSQRVNQISQGIKNNPTALKYLSTVTLNGATTSEKAAAASKEDKLRVAAALAKITKALFD
Phum_OR502AA_v1_g_18794	--HMM score 0.952	--SP length 26	RSLR-EER	RXLR-EER	--RXLR position 52	RXLR	--EER position 66	EER	--No WY	--No of WY domains 0	No GOBP	MVLPTKLLSYLAVVSAIVVASYETSAEIVKPYEGSKLLATSSSATSQHDTMRSLRSVDAAATRENEERMLHVRQKSFKKLQRTDGFKWDDDTVKELEQFLKEQQNVGRANVAHPTPNLQNTNPTLKE
Phum_OR502AA_v1_g_18799	--HMM score 0.976	--SP length 17	EER	EER	--No RXLR	-	--EER position 51	EER	--WY after EER and not RXLR	--No of WY domains 11	No GOBP	MRLHVVPTVMLLAYVDASSVNSQSDLTNSATPDQDNVSAHTFRQNGTSTDKEERGISISMSDAQGITHVVESMGSIDAERVRIKEQLQKARDVFNSLKLNEGNHSLLANLLTDQRFLQWKDFVTQSNKIDPYITMVKILSTRFNDVVLARKLEAATNVNDTKDVATKLQKAQLDVWHSHQLRYDELFKRLLLSPKLKVLISNPLYKVWFLYVKKLERFPNVEVVKVLSSRLGEVDLARMLEVATMDNKMKDIALTFQEAQFDIWKRDKVGLDVLLDRLGLDPTSDGLLHNPLLHTWFKYAEKTQKKSPTASLIQILSARSDYIGFTRMLESATTVGSTERDAIRLQGEQLSAWQRDRMPYEMLFKYLKLSPKSYNLLGDPMFNVWYKYVKKLFLEPDEL…
Phum_OR502AA_v1_g_18815	--HMM score 0.999	--SP length 24	RLLR	RXLR	--RXLR position 49	RXLR	--No EER	-	--No WY	--No of WY domains 0	No GOBP	MRVHPPVLWIVAVLLATTADGVDSTPTALRSAASRRLPPSEPSNIGSDRLLRAGNVGDGDNEDRGLPIAHNLRIARLVEGIETSSTTRAILQSLHEGKMPSSVTSPQNAHVHLLDSSPLPPVITKTAEPQISAALRNDLKEGYDSEHFQKLLEATGGDIDLAENMQIKLWLEKKNHAEFLGSL
Phum_OR502AA_v1_g_18892	--HMM score 0.999	--SP length 21	RIL-EER	RXL-EER	--RXLR position 46	RXL	--EER position 58	EER	--WY after EER and not RXLR	--No of WY domains 2	No GOBP	MRIFPLVFGSVAVLLAPPTDGAEPLAITSTSLRLTSSNLNDVRSSRILQAVDSGNLDDEERGTDYEAIEQLIKKEILGEQKQLGELLAHEKLAGWVQKKAAADETSFEAAMISSLVPHFEIDGLGEKLMAATRAKGVKDNAFRFQLEFWLTHSPSDTVFKSIQTMNDDPSKMLMMWVTYVDAFNLKYDAHMSSFKTLKEHFDDKTLFKILEAARQDEETAEIAKKFQQQQLESWRIESKSPDDVLSFLSFDEVEGLLDRPQFIDWVKYTDDYASRME
Phum_OR502AA_v1_g_18957	--HMM score 0.988	--SP length 19	DEDR	EER-like	--No RXLR	-	--EER-like position 58	EER-like	--WY after EER-like and not RXLR	--No of WY domains 6	No GOBP	MLATTKLVACLAAVSTLECKEFAQATDHHEGNNLPAPPPTAPETSIVQSTDSALLTTDEDRMLDFPHGIHPSRASRLPASPHADQAKLEDLQRVYHLEKEHPLISLSAENRPTFYHLTYPNEEEMMKEIKEMVWSDTPRWLIVEKIAHSEMSFDGDKRNIEMAIDEAFGEYKIKLEQSTTKWLMEDESPEVVFERLGKPKQRSVKHDVYLDYKKAYYDHQARLGFEYATWFRRKTDPADVLRKLNEMFSGQGKMATKYHSEYKKLLEEYSDIMERMWKYLNDKRSPAFIKKWLQHEYKTLSDNTLGLLQLVYTSWTSEHKILSWMKEKKIPDEVLYALSRGNQRKGLTLQQSQNYLSFLIYRDWWIETFPDEAVELWMRQKKELYEVRVLLKLYSVPDS…
Phum_OR502AA_v1_g_19016	--HMM score 0.943	--SP length 17	DGDNSFEDRG	EER-like	--No RXLR	-	--EER-like position 59	EER-like	--WY after EER-like and not RXLR	--No of WY domains 2	No GOBP	MFIAAVAVMACADAIPAENGFTTTISDSEISQGAAFNSSLNALQVKHRFRTDTETVAGDGDNSFEDRGIGRIGFSFTGLKTLTRTAVQKIKGLFKALMSKMGLTKQKKIDNYFKRSVLKAAKTSIFATPEFQAWTRFADQLYKKSPGDADIAIVTTLTTHYGDTQLRKMLEEASKTEEVATRLLKSQVKYLTKSADDVFKLIKLDGAEDTLFQNPMAKTWISQVSRLDEEEQVDLMWSTLMAYYKDEDVLSRALFAGKNDDT
Phum_OR502AA_v1_g_19175	--HMM score 1.000	--SP length 23	KLLR-EER	XLR-EER	--RXLR position 60	XLR	--EER position 56	EER	--WY	--No of WY domains 1	No GOBP	MNFHRLLFCLAMLVCSTLDAASASGNSNLAVDDQELDSDTSTKKLLRGSVAKEDDDEERWSLRFPWFKPSPEKAKNAFELIKPALFALKTEDDMFRLFKNPNFKIWYKHTDKKLLYDQLLPVLGTHQKLVELVSAARKKSLQFGKKLQWQAFDKTNSAPNSKNPEKLTAAEQVKSDYYLAQRQIYNDHFRQN
Phum_OR502AA_v1_g_19192	--HMM score 0.970	--SP length 19	RSLR-EER	RXLR-EER	--RXLR position 49	RXLR	--EER position 63	EER	--WY	--No of WY domains 5	No GOBP	MRIISLIVLCKVVTSIVLAEAPAKSNNSSTASNLSTLPTAGSVQRGEMRSLRTADTAAEKSKEERVPNAPLRMNPITAEKSKDLIRLGVKNDKTTKSIQALRNSKRKTDQDIADTFEKFIEGWIRHSKKYRLAGRSDKEIFELMQLQFGYSNDVRERLLKYIQLSVGHTHHEIKATVRKYVEQGLSPSEIKRLLWIEYAYVSSRVKRYITQQYSNILKEEKQLAHIGKAAHATDRSVNADEKDPIRLQFNVWLRRHVHPSKLHTEWKAAFGTTDNLSVDYFAEYWGLYNESRTDLEQSLKTWAEYHVDPERILVLLGLQGLDEARRKMHPNYELYLGYKKLWDREQQIRELKKKLEDNAGSFRFAQKGVANFGTLDSLPTNEDLELIKIDESNLLEVLK…
Phum_OR502AA_v1_g_19210	--HMM score 0.998	--SP length 21	RVL-DDEAR	RXL-EER-like	--RXLR position 38	RXL	--EER-like position 49	EER-like	--WY after EER-like and not RXLR	--No of WY domains 4	No GOBP	MRLYPFVLLAATARLACVSYASEMTAGNVRAQGVSTRRVLSTSEAFDKDDEARMLKNIYHALTESARVRDWRKQGLTDEQIIENLLVGSDVSSFLQNPRATILKKMLLRHEEQSSSSHQPLISVLMKHMNEDELARRLYEATESKSQATNTVATKLLNQLFNVWMAKNEPPENIATLICHDELLAIFTNLNWKVVCAYVEAYKVQNPSETLIATFRRYFGDDYSLLEALKSALPYNGASKKNALQLEQLLLRSWIDEGLKPEEVLTRLRFGISQADELCSPMMETVLEFVDMFNAKKNQQYSLVNLYRETFSDAEVTTALIIADSFYNMEKYSDRLKAEQIRIWVREKKTEEEVSAILELEHKKNDVKQSMLNKFKEALENEPKPERPTEHAS
Phum_OR502AA_v1_g_19243	--HMM score 0.984	--SP length 20	RSLR	RXLR	--RXLR position 32	RXLR	--No EER	-	--No WY	--No of WY domains 0	No GOBP	MGCTLGVLVILKIVSAETHAEVSRQTAPLQNRSLRSTQSNDTPETDDTTIHEDRFIVNTMLTHLGPVLESNPKRLLHEEWIRAGLIPSRLQHDNQKKQLLEILQREDVNDYLKHVIEYEKQQLGRKISKEISEMEEYELWLHAGLKPSQVRLGILKHKSWRNHKYLIVHPKLGQYAKFMVAYSDLHPGARIPFVPPKAQTP
Phum_OR502AA_v1_g_19403	--HMM score 1.000	--SP length 23	KRLR-EER	XLR-EER	--RXLR position 45	XLR	--EER position 56	EER	--No WY	--No of WY domains 0	No GOBP	MNFHRLLFCLAVLLCSTLDAASASGNANLAVHDQELGSDTLTKKRLRDSVAKEDDDEERGFTDIQNWFRRLFGSSAAKAAYDLRKMEKTKQALQPQLESTKALGKLDIDKHKEDVEEMLKSSSFMRALKTNPEALIQDLVKKFDLGNAEEIIFIGIRSKHKKIKKHSEKLKTMLFEFLFKNKQEPTRHTEVINPDYSQWLRDKGKGTIEISPLHDRL
Phum_OR502AA_v1_g_19516	--HMM score 0.997	--SP length 24	RPLP-EER	RXL-EER	--RXLR position 56	RXL	--EER position 67	EER	--No WY	--No of WY domains 0	No GOBP	MTVAKFIALLVMVAAYAAVDFAVAVKATDFTEGNKFETADTPSVLPVTDDSDDKVRPLPANSTVEVVEERAIPPKLNSNIFESLLSSIHKQRKRPKPWTKWKWKWNDGHSQLKGKMAFDIPPQPPTLTTMDGREVLAYHISGSDMRYTPVSIPLKDLNVGSDYLQHSRDLLLRDKAPGLDKWIGEGVFSKKTAKAILSGRVARLHLSKGDFNQYAYVLTLNLRDAHIRQSFPRWYSSLSRSSKVGIALRSEFHLSEMELEYYMTEYSIFCKFAEAFYKDRKRARALPELFQLNRAYRDVTSDRRVMENILTRTAEQVKVELSEEVVTRLADHLMYFGEKPVPPHFRRD
Phum_OR502AA_v1_g_19580	--HMM score 0.996	--SP length 16	RALR	RXLR	--RXLR position 66	RXLR	--No EER	-	--No WY	--No of WY domains 0	No GOBP	MRALALCAALSSIARRRSVSNAVEGSERRRKEKSPTLDTQPPRYRCDRDIIQVTSCKHRHMDGRNRALRGSEETTARVPQDHYSNAKTQAIQRI
Phum_OR502AA_v1_g_19590	--HMM score 0.994	--SP length 21	DGER	EER-like	--No RXLR	-	--EER-like position 66	EER-like	--WY after EER-like and not RXLR	--No of WY domains 3	No GOBP	MQRLDCISLAVLVVLLALTGAAPVFLRSSAASTSDLASSSRAISNSSSTARDQMLPRNAAKEDKTDGERTNTLYGLVKSKNFASLIVSKLKQKGIERKLERWIQDEWKPVELYANLGLHKKLKTLLTEPDLITFIAFLKRYNEVNIVKVYLIDILSDVHGYIALARMLETEKLTSTNAKNFQALQFLIWRAQGYKSRHIFDVLNVRDVPLEKLLADPGFNIWYSYTKVIQETWPTEEDKVMNSLRAFDDTKLAETLEAATKLEAKDPSTVKMKEIATTLQSEQFRYWVANMENPVTIRERFPVKPMKAFSPVSSDNPVKSDTSVKSDTSEVRQF
Phum_OR502AA_v1_g_19618	--HMM score 1.000	--SP length 21	EER	EER	--No RXLR	-	--EER position 47	EER	--WY after EER and not RXLR	--No of WY domains 3	No GOBP	MNLLKAVVLCLALLLASEAAADVQVTKLSTSKGAFRSDNDANTSKSSEERALPFGLSSAFEKVHSFRASFRKWYRDYTTTASFEKWNLGDVPDLFKNRNFLWWVRTAQKKDPEDSHWWIRILMAKTNPYTLSDTVTNAMRPPKNPYEKYSPDPFEKYQRIATELQRGRLEIWTEEGVPLAKVLDYLRLDEDQFLEHPAFKQWYEYCKRQSDYDSHAFIDAVLKRYTEDHVIKVLADGIDNPSTSGLAAELYKDLLTYYRNVEPTSADLIKRLFKFGPPINVDISSPKYRLWKDFARKGHNEPEHEALLEELKKVSHKHHILQYILMLKKRPECADLAHQMETLFVTELVKQNEMEYEKFMHLLDENTFGDYPHVITNKRKEYLKSLHASTSENQ
Phum_OR502AA_v1_g_19639	--HMM score 0.960	--SP length 17	EER	EER	--No RXLR	-	--EER position 56	EER	--WY after EER and not RXLR	--No of WY domains 2	No GOBP	MLSVTLKLMACVTAALAMGYEVTPETTDHEEENKLSESPPAVPLSQTSDTTLPNASEERVPNGPSAARLSHVLSPLRVSHLPTTQRTEASSSNILKRARSVSTDLAEDVKKIRLYRDWKTKEELQDLVDGLFDADLSRYAVKVKFSGSGTYYGERERSVDEAIERGFVKYKTMVQKKTDGYWREAKHPDDVKRLLGKSNWLAVKKKLVEDYKKKFREREDYAHSNYAEWICEKTPAADVRKKLEAKYPEDKPMMDRFSNEYDKLYNECSGSAETLKWLLKPNERSYFNLMESKRLLVQAMMGWRQGLSSNAIFPLFRGSHLTDLELKVQSYYEAAFNARESEVRSKFDEWFLQGTLQGTLPAEVRKKLEHEYPGDGKMLDRHCDNYVKFYDVHSSIVKK…
Phum_OR502AA_v1_g_19640	--HMM score 0.996	--SP length 25	GKLR-EER	XLR-EER	--RXLR position 34	XLR	--EER position 48	EER	--WY after EER and not RXLR	--No of WY domains 3	No GOBP	MRLNKTLLVASVALFVCIEASSVKSQLSSTTQVTPDQDHGKLRRSDANEERIFNLLGVQEISHFVADLYSASVRNFRLLDLWLADKSVSGAFTFLELDQAGYDLFRKPEFDLWYDFARTKSTEPTETIVRFLLDRLGHPTLTKMIAAAREVEETKALATELGDTLFQIWSTRLRPRKLFDHLELKVQSDGLFRDPVFREWCQFIQQKEADDANEVIAMVLLDRSDYLSLTTKILAAKKFEDTKDIAAQIYDGLLKEWERRQVSFGKLLKKLDIDLTDDNLLHDPLFNVWFDYVKASKSQSSKVDAVEALLDVWKESHIFNKLQTLTKGDGTEEAVAFLKEGQIRKWAREH
Phum_OR502AA_v1_g_19646	--HMM score 0.955	--SP length 23	RSLR-EER	RXLR-EER	--RXLR position 39	RXLR	--EER position 66	EER	--No WY	--No of WY domains 0	No GOBP	MRFANVLVASTVGGLAISKITLAETRTEDFRETASLSNRSLRSTQSNDAPEQFLTTPKTDDAATQEERFLNFLLGKVGSVIESESAVRSAAERLLFTQRINSGLIPSKLQENGQSKEFSTILRQEGVNNYLKAIIEYERSQPGSTIPMSASEMHQYELWVYAGLTPSQVRVDILKKGPSPLILGHWYTDEYL
