# Supplementary material for: The Effector Repertoire of the Hop Downy Mildew Pathogen Pseudoperonospora humuli
Source: Front Genet. 2020 Aug 11;11:910. doi: 10.3389/fgene.2020.00910 (PMC7432248; doi:10.3389/fgene.2020.00910)
Supplement: TABLE S8 — Predicted sub-cellular localizations of RXLR effectors in Pseudoperonospora humuli. Predictions were made using DeepLoc-1.0 (Almagro Armenteros et al., 2017). [file Table_8.XLSX]

## Sheet: results_5DF12652000065DF6977135
Gene ID	Localization	Type	Nucleus	Cytoplasm	Extracellular	Mitochondrion	Cell membrane	Endoplasmic reticulum	Plastid	Golgi apparatus	Lysosome/Vacuole	Peroxisome
Phum_OR502AA_v1_g_15960	Cell membrane	Membrane	0.2238	0.167	0.0121	0.0458	0.3782	0.033	0.024	0.0648	0.033	0.0183
Phum_OR502AA_v1_g_05237	Cytoplasm	Soluble	0.263	0.4549	0.0419	0.1977	0.0074	0.0012	0.0256	0.0003	0.0012	0.0068
Phum_OR502AA_v1_g_17658	Cytoplasm	Soluble	0.3747	0.4807	0.0095	0.1117	0.0026	0.0005	0.0092	0.0001	0.0016	0.0095
Phum_OR502AA_v1_g_07054	Cytoplasm	Soluble	0.2226	0.4939	0.0199	0.0944	0.0095	0.0334	0.0418	0.0057	0.0254	0.0534
Phum_OR502AA_v1_g_14336	Cytoplasm	Soluble	0.3193	0.5861	0.0051	0.0092	0.0026	0.0065	0.0082	0.0054	0.0558	0.0019
Phum_OR502AA_v1_g_14337	Cytoplasm	Soluble	0.3193	0.5861	0.0051	0.0092	0.0026	0.0065	0.0082	0.0054	0.0558	0.0019
Phum_OR502AA_v1_g_05167	Cytoplasm	Soluble	0.2667	0.5078	0.0107	0.1705	0.004	0.0009	0.0164	0.0004	0.0029	0.0198
Phum_OR502AA_v1_g_18422	Cytoplasm	Soluble	0.4445	0.4759	0.0102	0.052	0.0067	0.0007	0.0024	0.0017	0.0032	0.0027
Phum_OR502AA_v1_g_03093	Cytoplasm	Soluble	0.2603	0.4146	0.1275	0.0317	0.0678	0.0085	0.0127	0.0148	0.0494	0.0127
Phum_OR502AA_v1_g_06047	Cytoplasm	Soluble	0.2476	0.6038	0.0145	0.0273	0.0134	0.0116	0.0068	0.0181	0.0474	0.0095
Phum_OR502AA_v1_g_03010	Cytoplasm	Soluble	0.2481	0.5262	0.0179	0.0349	0.0291	0.0145	0.035	0.0104	0.0368	0.0471
Phum_OR502AA_v1_g_16780	Cytoplasm	Soluble	0.1272	0.7273	0.0364	0.0238	0.0385	0.0024	0.021	0.0062	0.015	0.0023
Phum_OR502AA_v1_g_06499	Cytoplasm	Soluble	0.1914	0.4042	0.0014	0.0473	0.003	0.0025	0.3116	0.0032	0.0295	0.006
Phum_OR502AA_v1_g_17694	Cytoplasm	Soluble	0.4276	0.5125	0.0058	0.0112	0.0139	0.0023	0.0017	0.0099	0.0115	0.0036
Phum_OR502AA_v1_g_17141	Cytoplasm	Soluble	0.1428	0.5906	0.0137	0.1904	0.0033	0.0085	0.0066	0.0008	0.0027	0.0406
Phum_OR502AA_v1_g_18815	Cytoplasm	Soluble	0.2362	0.3296	0.0074	0.1743	0.0233	0.0172	0.1024	0.0229	0.0505	0.0361
Phum_OR502AA_v1_g_12394	Cytoplasm	Soluble	0.097	0.2409	0.1148	0.1165	0.0446	0.0745	0.0419	0.0897	0.1623	0.0178
Phum_OR502AA_v1_g_19646	Cytoplasm	Soluble	0.097	0.2409	0.1148	0.1165	0.0446	0.0745	0.0419	0.0897	0.1623	0.0178
Phum_OR502AA_v1_g_08599	Cytoplasm	Soluble	0.3888	0.5029	0.0311	0.0492	0.0136	0.0007	0.0056	0.0007	0.0016	0.0057
Phum_OR502AA_v1_g_04994	Cytoplasm	Soluble	0.3084	0.5564	0.0056	0.0407	0.0187	0.0087	0.0055	0.0218	0.0293	0.0048
Phum_OR502AA_v1_g_12073	Cytoplasm	Soluble	0.3278	0.4299	0.0383	0.0305	0.0605	0.012	0.0196	0.0197	0.0276	0.0341
Phum_OR502AA_v1_g_04372	Cytoplasm	Soluble	0.2304	0.6541	0.0022	0.0274	0.0054	0.0205	0.0059	0.0058	0.0085	0.0398
Phum_OR502AA_v1_g_06839	Cytoplasm	Soluble	0.2936	0.6462	0.0034	0.0133	0.0044	0.0102	0.0056	0.0043	0.0102	0.0088
Phum_OR502AA_v1_g_16544	Cytoplasm	Soluble	0.2459	0.6321	0.0034	0.0166	0.0133	0.0177	0.0097	0.0107	0.0355	0.0152
Phum_OR502AA_v1_g_10400	Cytoplasm	Soluble	0.0512	0.7301	0.0106	0.0054	0.0869	0.0109	0.0144	0.007	0.0345	0.049
Phum_OR502AA_v1_g_13367	Cytoplasm	Soluble	0.0597	0.2859	0.0674	0.1748	0.0454	0.0568	0.0723	0.0067	0.0166	0.2144
Phum_OR502AA_v1_g_06440	Cytoplasm	Soluble	0.2778	0.5096	0.0052	0.0275	0.0072	0.0092	0.0075	0.0025	0.0104	0.1432
Phum_OR502AA_v1_g_17573	Cytoplasm	Soluble	0.3158	0.5219	0.0034	0.0969	0.008	0.0098	0.0115	0.0048	0.0069	0.0211
Phum_OR502AA_v1_g_16187	Cytoplasm	Soluble	0.3158	0.5219	0.0034	0.0969	0.008	0.0098	0.0115	0.0048	0.0069	0.0211
Phum_OR502AA_v1_g_16186	Cytoplasm	Soluble	0.3158	0.5219	0.0034	0.0969	0.008	0.0098	0.0115	0.0048	0.0069	0.0211
Phum_OR502AA_v1_g_05403	Cytoplasm	Soluble	0.3158	0.5219	0.0034	0.0969	0.008	0.0098	0.0115	0.0048	0.0069	0.0211
Phum_OR502AA_v1_g_08348	Cytoplasm	Soluble	0.2503	0.3597	0.0142	0.1511	0.0391	0.0189	0.0651	0.0166	0.0202	0.0649
Phum_OR502AA_v1_g_16405	Cytoplasm	Soluble	0.2193	0.3634	0.0113	0.284	0.0103	0.0272	0.021	0.0066	0.0087	0.0481
Phum_OR502AA_v1_g_03171	Cytoplasm	Soluble	0.2895	0.4841	0.0105	0.0301	0.042	0.0241	0.0155	0.0292	0.0375	0.0375
Phum_OR502AA_v1_g_17609	Cytoplasm	Soluble	0.1493	0.3126	0.0075	0.0438	0.026	0.0381	0.2528	0.0272	0.0473	0.0954
Phum_OR502AA_v1_g_07913	Cytoplasm	Soluble	0.1448	0.2441	0.0898	0.041	0.0978	0.0828	0.0789	0.0286	0.1699	0.0223
Phum_OR502AA_v1_g_01442	Cytoplasm	Soluble	0.1131	0.5497	0.0061	0.0613	0.0133	0.0318	0.07	0.0037	0.0157	0.1353
Phum_OR502AA_v1_g_08643	Cytoplasm	Soluble	0.0576	0.8779	0.0001	0.0015	0.0089	0.0018	0.0067	0.021	0.0224	0.0021
Phum_OR502AA_v1_g_18051	Cytoplasm	Soluble	0.1987	0.302	0.0468	0.0259	0.0654	0.0301	0.216	0.0279	0.0817	0.0055
Phum_OR502AA_v1_g_12026	Cytoplasm	Soluble	0.0953	0.842	0.0004	0.0023	0.0058	0.0046	0.0073	0.0092	0.0294	0.0037
Phum_OR502AA_v1_g_09416	Cytoplasm	Soluble	0.106	0.8214	0.0006	0.003	0.0068	0.005	0.0116	0.0094	0.029	0.0071
Phum_OR502AA_v1_g_18892	Cytoplasm	Soluble	0.089	0.4775	0.0011	0.006	0.0116	0.0371	0.1199	0.0582	0.1982	0.0015
Phum_OR502AA_v1_g_09325	Cytoplasm	Soluble	0.3126	0.3707	0.001	0.0283	0.0058	0.0073	0.0305	0.0029	0.0042	0.2367
Phum_OR502AA_v1_g_15275	Cytoplasm	Soluble	0.264	0.5785	0.0019	0.0181	0.01	0.012	0.0501	0.025	0.0223	0.0181
Phum_OR502AA_v1_g_05251	Cytoplasm	Soluble	0.2123	0.3744	0.0089	0.0284	0.0318	0.0852	0.0816	0.0833	0.0582	0.0358
Phum_OR502AA_v1_g_16040	Cytoplasm	Soluble	0.3053	0.5359	0.0035	0.0172	0.0169	0.0151	0.0038	0.0063	0.008	0.0879
Phum_OR502AA_v1_g_05449	Cytoplasm	Soluble	0.3053	0.5359	0.0035	0.0172	0.0169	0.0151	0.0038	0.0063	0.008	0.0879
Phum_OR502AA_v1_g_16663	Cytoplasm	Soluble	0.0837	0.2917	0.0517	0.0152	0.0679	0.0533	0.1956	0.0337	0.1578	0.0494
Phum_OR502AA_v1_g_00887	Cytoplasm	Soluble	0.1726	0.4595	0.0029	0.06	0.034	0.0259	0.1002	0.0497	0.0735	0.0218
Phum_OR502AA_v1_g_07457	Cytoplasm	Soluble	0.3599	0.4528	0.0047	0.0176	0.0275	0.0175	0.0453	0.0242	0.0189	0.0317
Phum_OR502AA_v1_g_03135	Cytoplasm	Soluble	0.176	0.2823	0.0177	0.1452	0.0532	0.0627	0.0224	0.0399	0.0347	0.1658
Phum_OR502AA_v1_g_11641	Cytoplasm	Soluble	0.245	0.3178	0.0641	0.0593	0.0666	0.0458	0.0369	0.0409	0.0576	0.0659
Phum_OR502AA_v1_g_12294	Cytoplasm	Soluble	0.2324	0.4901	0.0164	0.0224	0.0673	0.0457	0.0201	0.038	0.0339	0.0338
Phum_OR502AA_v1_g_06479	Cytoplasm	Soluble	0.1058	0.4542	0.0491	0.0229	0.0527	0.0622	0.1162	0.0199	0.0927	0.0243
Phum_OR502AA_v1_g_00148	Cytoplasm	Soluble	0.2381	0.6075	0.0025	0.0053	0.0949	0.0042	0.0039	0.0248	0.017	0.0018
Phum_OR502AA_v1_g_05973	Cytoplasm	Soluble	0.0737	0.3353	0.0884	0.0726	0.0742	0.006	0.0483	0.0031	0.0095	0.2889
Phum_OR502AA_v1_g_02978	Cytoplasm	Soluble	0.4228	0.4481	0.0079	0.0077	0.0734	0.0046	0.0099	0.0133	0.0093	0.003
Phum_OR502AA_v1_g_01438	Cytoplasm	Soluble	0.0717	0.6847	0.0022	0.0032	0.0253	0.0165	0.011	0.0251	0.1534	0.0069
Phum_OR502AA_v1_g_00565	Cytoplasm	Soluble	0.2302	0.5537	0.008	0.0123	0.035	0.0188	0.0155	0.0361	0.0684	0.022
Phum_OR502AA_v1_g_15020	Cytoplasm	Soluble	0.0791	0.5935	0.013	0.0196	0.02	0.0291	0.0527	0.0139	0.1698	0.0092
Phum_OR502AA_v1_g_09687	Cytoplasm	Soluble	0.1813	0.6636	0.0086	0.005	0.0326	0.0106	0.0108	0.0228	0.048	0.0165
Phum_OR502AA_v1_g_08153	Cytoplasm	Soluble	0.18	0.4806	0.0071	0.0243	0.0301	0.0262	0.101	0.0323	0.0819	0.0364
Phum_OR502AA_v1_g_19640	Cytoplasm	Soluble	0.2463	0.6166	0.0007	0.0026	0.0113	0.0286	0.0057	0.0356	0.0422	0.0104
Phum_OR502AA_v1_g_01214	Cytoplasm	Soluble	0.2463	0.6166	0.0007	0.0026	0.0113	0.0286	0.0057	0.0356	0.0422	0.0104
Phum_OR502AA_v1_g_11618	Cytoplasm	Soluble	0.2463	0.6166	0.0007	0.0026	0.0113	0.0286	0.0057	0.0356	0.0422	0.0104
Phum_OR502AA_v1_g_15731	Cytoplasm	Soluble	0.1671	0.2897	0.0067	0.0541	0.0319	0.0765	0.1223	0.0777	0.1538	0.02
Phum_OR502AA_v1_g_04685	Cytoplasm	Soluble	0.0905	0.4054	0.0049	0.0683	0.0089	0.0141	0.266	0.0065	0.0351	0.1002
Phum_OR502AA_v1_g_05874	Cytoplasm	Soluble	0.1965	0.6868	0.0017	0.0028	0.0158	0.0092	0.0033	0.0422	0.0384	0.0033
Phum_OR502AA_v1_g_17829	Cytoplasm	Soluble	0.1382	0.5196	0.0081	0.0331	0.0207	0.0645	0.039	0.0416	0.1226	0.0125
Phum_OR502AA_v1_g_02669	Cytoplasm	Soluble	0.0795	0.1915	0.0341	0.0331	0.1794	0.089	0.0955	0.1054	0.1768	0.0159
Phum_OR502AA_v1_g_19210	Cytoplasm	Soluble	0.1331	0.692	0.0003	0.0048	0.0175	0.0168	0.0063	0.0521	0.0702	0.007
Phum_OR502AA_v1_g_00958	Cytoplasm	Soluble	0.3712	0.5222	0.0019	0.045	0.0078	0.0047	0.0121	0.0015	0.0019	0.0316
Phum_OR502AA_v1_g_08291	Cytoplasm	Soluble	0.2087	0.3812	0.0151	0.0226	0.2005	0.0279	0.0065	0.0621	0.0674	0.0078
Phum_OR502AA_v1_g_12470	Cytoplasm	Soluble	0.1766	0.6515	0.0441	0.0215	0.0152	0.0126	0.005	0.0094	0.0462	0.018
Phum_OR502AA_v1_g_18538	Cytoplasm	Soluble	0.2696	0.3253	0.0224	0.0143	0.0592	0.0497	0.1381	0.0274	0.0504	0.0436
Phum_OR502AA_v1_g_06871	Cytoplasm	Soluble	0.2696	0.3253	0.0224	0.0143	0.0592	0.0497	0.1381	0.0274	0.0504	0.0436
Phum_OR502AA_v1_g_07381	Cytoplasm	Soluble	0.2886	0.3794	0.0072	0.0302	0.0504	0.0414	0.0397	0.0691	0.0741	0.02
Phum_OR502AA_v1_g_11661	Cytoplasm	Soluble	0.1713	0.5316	0.011	0.0087	0.0535	0.0423	0.0053	0.0625	0.1059	0.0078
Phum_OR502AA_v1_g_17290	Cytoplasm	Soluble	0.1071	0.3177	0.0791	0.0712	0.0568	0.1168	0.0235	0.0688	0.1301	0.0289
Phum_OR502AA_v1_g_01010	Cytoplasm	Soluble	0.1038	0.3396	0.0508	0.0384	0.0748	0.0621	0.0264	0.0305	0.1897	0.0839
Phum_OR502AA_v1_g_00204	Cytoplasm	Soluble	0.1334	0.4456	0.0201	0.0345	0.0687	0.0582	0.0792	0.0457	0.0876	0.027
Phum_OR502AA_v1_g_17746	Cytoplasm	Soluble	0.3465	0.5521	0.0028	0.003	0.0206	0.014	0.001	0.0404	0.0168	0.003
Phum_OR502AA_v1_g_17908	Cytoplasm	Soluble	0.1225	0.5179	0.0039	0.022	0.0146	0.0741	0.0991	0.0477	0.0832	0.0151
Phum_OR502AA_v1_g_08880	Cytoplasm	Soluble	0.0271	0.2918	0.0382	0.0194	0.1277	0.0629	0.2005	0.022	0.1758	0.0346
Phum_OR502AA_v1_g_06865	Cytoplasm	Soluble	0.054	0.2246	0.1079	0.0394	0.0553	0.1107	0.1198	0.0309	0.1901	0.0674
Phum_OR502AA_v1_g_12380	Cytoplasm	Soluble	0.0595	0.2289	0.0862	0.0486	0.0617	0.1229	0.0933	0.0397	0.1867	0.0726
Phum_OR502AA_v1_g_03188	Cytoplasm	Soluble	0.3103	0.4579	0.022	0.026	0.0714	0.0248	0.015	0.0236	0.0131	0.0359
Phum_OR502AA_v1_g_07142	Cytoplasm	Soluble	0.2085	0.3448	0.0726	0.0549	0.0563	0.0556	0.0541	0.0299	0.0925	0.0308
Phum_OR502AA_v1_g_02834	Cytoplasm	Soluble	0.1143	0.3846	0.0934	0.045	0.0501	0.0623	0.0636	0.0303	0.1206	0.0359
Phum_OR502AA_v1_g_19192	Cytoplasm	Soluble	0.2603	0.334	0.0165	0.0138	0.0624	0.0646	0.1064	0.0456	0.0702	0.0262
Phum_OR502AA_v1_g_05126	Cytoplasm	Soluble	0.103	0.3196	0.0161	0.0413	0.0204	0.102	0.1335	0.0363	0.1358	0.0919
Phum_OR502AA_v1_g_05047	Cytoplasm	Soluble	0.3031	0.3182	0.0292	0.0187	0.0752	0.0415	0.0726	0.0513	0.0699	0.0204
Phum_OR502AA_v1_g_13173	Cytoplasm	Soluble	0.0615	0.8423	0.0035	0.0012	0.0102	0.0083	0.0015	0.0117	0.0541	0.0057
Phum_OR502AA_v1_g_00653	Cytoplasm	Soluble	0.2275	0.3065	0.0407	0.0259	0.0828	0.0482	0.0746	0.0403	0.0919	0.0617
Phum_OR502AA_v1_g_19639	Cytoplasm	Soluble	0.4471	0.4733	0.0014	0.0042	0.02	0.0083	0.0036	0.0165	0.013	0.0126
Phum_OR502AA_v1_g_10448	Cytoplasm	Soluble	0.2734	0.4008	0.0162	0.0286	0.0763	0.023	0.0573	0.0412	0.0693	0.0139
Phum_OR502AA_v1_g_18957	Cytoplasm	Soluble	0.1832	0.5697	0.0086	0.0106	0.0322	0.0388	0.0054	0.0426	0.0989	0.0101
Phum_OR502AA_v1_g_02966	Cytoplasm	Soluble	0.3992	0.4371	0.0069	0.0112	0.0363	0.0198	0.006	0.045	0.0297	0.0088
Phum_OR502AA_v1_g_02320	Cytoplasm	Soluble	0.192	0.3994	0.0316	0.0227	0.0907	0.0277	0.1134	0.038	0.0563	0.0283
Phum_OR502AA_v1_g_18031	Cytoplasm	Soluble	0.3378	0.3506	0.0073	0.0139	0.0758	0.0938	0.006	0.0437	0.0342	0.0371
Phum_OR502AA_v1_g_07347	Cytoplasm	Soluble	0.1221	0.5462	0.0094	0.0127	0.0502	0.0663	0.0082	0.0544	0.098	0.0324
Phum_OR502AA_v1_g_06413	Cytoplasm	Soluble	0.1769	0.412	0.0483	0.029	0.0439	0.043	0.0221	0.0505	0.1688	0.0057
Phum_OR502AA_v1_g_18531	Cytoplasm	Soluble	0.2594	0.4646	0.0063	0.0073	0.0521	0.0401	0.0059	0.0861	0.0741	0.0041
Phum_OR502AA_v1_g_17497	Cytoplasm	Soluble	0.2535	0.3777	0.0202	0.0466	0.0422	0.0317	0.019	0.0242	0.0613	0.1236
Phum_OR502AA_v1_g_17755	Cytoplasm	Soluble	0.1052	0.5676	0.0043	0.0063	0.0579	0.0387	0.0103	0.0709	0.1311	0.0078
Phum_OR502AA_v1_g_02082	Cytoplasm	Soluble	0.103	0.5371	0.004	0.0172	0.0256	0.0268	0.1321	0.014	0.0582	0.0819
Phum_OR502AA_v1_g_10817	Cytoplasm	Soluble	0.3163	0.5278	0.0025	0.0081	0.0091	0.0275	0.0019	0.0451	0.0609	0.0007
Phum_OR502AA_v1_g_00881	Cytoplasm	Soluble	0.1005	0.5009	0.001	0.011	0.0204	0.0675	0.0225	0.143	0.1271	0.0061
Phum_OR502AA_v1_g_15115	Cytoplasm	Soluble	0.2138	0.6183	0.0532	0.0042	0.0399	0.0055	0.0037	0.0046	0.0197	0.0372
Phum_OR502AA_v1_g_17647	Cytoplasm	Soluble	0.2138	0.6183	0.0532	0.0042	0.0399	0.0055	0.0037	0.0046	0.0197	0.0372
Phum_OR502AA_v1_g_04559	Cytoplasm	Soluble	0.0565	0.7533	0.0034	0.0053	0.0105	0.0096	0.0183	0.0035	0.039	0.1005
Phum_OR502AA_v1_g_08236	Cytoplasm	Soluble	0.192	0.5874	0.0561	0.0046	0.074	0.0088	0.0036	0.0073	0.0254	0.0409
Phum_OR502AA_v1_g_08381	Cytoplasm	Soluble	0.1878	0.5966	0.0546	0.0046	0.0718	0.0084	0.0036	0.007	0.0249	0.0407
Phum_OR502AA_v1_g_11747	Cytoplasm	Soluble	0.1682	0.2974	0.0338	0.0179	0.067	0.0691	0.1453	0.0268	0.0575	0.117
Phum_OR502AA_v1_g_07666	Cytoplasm	Soluble	0.2734	0.4387	0.0028	0.0197	0.0466	0.0257	0.0162	0.0966	0.0685	0.0119
Phum_OR502AA_v1_g_04342	Cytoplasm	Soluble	0.0886	0.2496	0.0282	0.0386	0.0642	0.2039	0.0269	0.082	0.1435	0.0745
Phum_OR502AA_v1_g_14700	Cytoplasm	Soluble	0.2443	0.4163	0.0029	0.0185	0.0475	0.0343	0.0159	0.1234	0.0858	0.011
Phum_OR502AA_v1_g_17980	Cytoplasm	Soluble	0.0468	0.7054	0.0079	0.0067	0.0119	0.034	0.0065	0.009	0.1078	0.064
Phum_OR502AA_v1_g_18489	Cytoplasm	Soluble	0.1171	0.8021	0.0015	0.0126	0.0073	0.0047	0.0026	0.0039	0.006	0.0422
Phum_OR502AA_v1_g_10977	Cytoplasm	Soluble	0.1518	0.7592	0.0035	0.0068	0.0069	0.0093	0.0024	0.005	0.011	0.044
Phum_OR502AA_v1_g_18036	Cytoplasm	Soluble	0.0688	0.3262	0.0352	0.0231	0.0579	0.1281	0.0273	0.0491	0.2615	0.0228
Phum_OR502AA_v1_g_14862	Cytoplasm	Soluble	0.2857	0.4001	0.0149	0.0308	0.0611	0.0417	0.014	0.0688	0.0536	0.0293
Phum_OR502AA_v1_g_04852	Cytoplasm	Soluble	0.1513	0.2977	0.0546	0.0317	0.0816	0.0773	0.0663	0.0618	0.1631	0.0147
Phum_OR502AA_v1_g_10876	Cytoplasm	Soluble	0.2168	0.6317	0.0229	0.0038	0.0396	0.0052	0.0161	0.0065	0.0392	0.0181
Phum_OR502AA_v1_g_09102	Cytoplasm	Soluble	0.0912	0.5009	0.0089	0.0146	0.122	0.0343	0.0317	0.1334	0.0585	0.0045
Phum_OR502AA_v1_g_07820	Cytoplasm	Soluble	0.178	0.7628	0.0022	0.003	0.008	0.006	0.0009	0.0059	0.0078	0.0254
Phum_OR502AA_v1_g_04063	Cytoplasm	Soluble	0.115	0.732	0.0064	0.0055	0.0208	0.0185	0.0041	0.0169	0.0586	0.0221
Phum_OR502AA_v1_g_01157	Cytoplasm	Soluble	0.1555	0.5757	0.0043	0.0138	0.022	0.0358	0.0141	0.0696	0.1014	0.0079
Phum_OR502AA_v1_g_01692	Cytoplasm	Soluble	0.3297	0.527	0.0014	0.002	0.015	0.0097	0.0274	0.0051	0.0637	0.0191
Phum_OR502AA_v1_g_04920	Cytoplasm	Soluble	0.0892	0.3047	0.0654	0.0215	0.0928	0.0755	0.0707	0.0465	0.192	0.0418
Phum_OR502AA_v1_g_14402	Cytoplasm	Soluble	0.1338	0.6088	0.0022	0.0102	0.0223	0.0238	0.0168	0.0361	0.12	0.026
Phum_OR502AA_v1_g_17845	Cytoplasm	Soluble	0.0903	0.3622	0.0255	0.188	0.0274	0.0701	0.0723	0.0351	0.0619	0.0671
Phum_OR502AA_v1_g_09070	Cytoplasm	Soluble	0.1298	0.5648	0.0016	0.0129	0.0113	0.005	0.0163	0.0029	0.0104	0.2449
Phum_OR502AA_v1_g_06891	Cytoplasm	Soluble	0.1133	0.2394	0.0264	0.0468	0.1049	0.0813	0.0443	0.1717	0.1628	0.0092
Phum_OR502AA_v1_g_06889	Cytoplasm	Soluble	0.1529	0.2495	0.0273	0.0409	0.1068	0.0764	0.07	0.1436	0.1178	0.0147
Phum_OR502AA_v1_g_17476	Cytoplasm	Soluble	0.0506	0.4438	0.0063	0.018	0.0248	0.0159	0.0418	0.0032	0.0174	0.3782
Phum_OR502AA_v1_g_18050	Cytoplasm	Soluble	0.0401	0.571	0.0021	0.004	0.0159	0.0044	0.0202	0.0022	0.0288	0.3112
Phum_OR502AA_v1_g_06648	Cytoplasm	Soluble	0.1594	0.4294	0.0013	0.0181	0.0493	0.0753	0.0124	0.1252	0.1033	0.0263
Phum_OR502AA_v1_g_14290	Cytoplasm	Soluble	0.1792	0.4728	0.0006	0.0105	0.0425	0.0427	0.0097	0.1448	0.0835	0.0136
Phum_OR502AA_v1_g_10402	Cytoplasm	Soluble	0.1409	0.7419	0.0002	0.0049	0.0091	0.0119	0.0087	0.0268	0.0454	0.0103
Phum_OR502AA_v1_g_18799	Cytoplasm	Soluble	0.1007	0.5667	0.0013	0.008	0.0226	0.0881	0.0027	0.0824	0.0945	0.0331
Phum_OR502AA_v1_g_10902	Endoplasmic reticulum	Membrane	0.0253	0.1313	0.0519	0.0981	0.1157	0.2014	0.0974	0.0413	0.0652	0.1724
Phum_OR502AA_v1_g_18614	Extracellular	Soluble	0.1827	0.1248	0.2624	0.2149	0.1131	0.0061	0.0061	0.019	0.0697	0.0011
Phum_OR502AA_v1_g_18203	Extracellular	Soluble	0.1114	0.0422	0.4893	0.3081	0.0204	0.0019	0.0001	0.0147	0.0118	0.0002
Phum_OR502AA_v1_g_01441	Extracellular	Soluble	0.1441	0.1754	0.2836	0.1832	0.0314	0.0147	0.0727	0.02	0.074	0.0008
Phum_OR502AA_v1_g_03903	Extracellular	Soluble	0.0909	0.2213	0.3332	0.1091	0.0342	0.0049	0.1565	0.005	0.0265	0.0183
Phum_OR502AA_v1_g_13755	Extracellular	Soluble	0.1219	0.0985	0.5209	0.1171	0.0323	0.0083	0.0189	0.0066	0.0726	0.003
Phum_OR502AA_v1_g_16070	Extracellular	Soluble	0.1729	0.2344	0.2395	0.2111	0.0244	0.0093	0.0576	0.0061	0.0309	0.0138
Phum_OR502AA_v1_g_11201	Extracellular	Soluble	0.2096	0.2354	0.2891	0.095	0.0498	0.012	0.0118	0.0149	0.0757	0.0066
Phum_OR502AA_v1_g_11202	Extracellular	Soluble	0.2096	0.2354	0.2891	0.095	0.0498	0.012	0.0118	0.0149	0.0757	0.0066
Phum_OR502AA_v1_g_09620	Extracellular	Soluble	0.1741	0.1841	0.2395	0.0682	0.0874	0.0386	0.0835	0.0162	0.0886	0.0199
Phum_OR502AA_v1_g_07929	Lysosome/Vacuole	Soluble	0.0683	0.2678	0.0829	0.0491	0.0455	0.0681	0.042	0.0742	0.2974	0.0046
Phum_OR502AA_v1_g_19618	Lysosome/Vacuole	Soluble	0.0708	0.1533	0.0929	0.0559	0.0893	0.1484	0.1192	0.0824	0.1626	0.0252
Phum_OR502AA_v1_g_01026	Lysosome/Vacuole	Soluble	0.2022	0.1734	0.0974	0.0184	0.0583	0.0702	0.0876	0.0235	0.2577	0.0112
Phum_OR502AA_v1_g_18332	Lysosome/Vacuole	Soluble	0.0215	0.1505	0.1099	0.0194	0.037	0.1047	0.0241	0.05	0.479	0.004
Phum_OR502AA_v1_g_01023	Lysosome/Vacuole	Soluble	0.1578	0.1714	0.1	0.0174	0.0501	0.0533	0.0859	0.0271	0.3288	0.008
Phum_OR502AA_v1_g_15337	Lysosome/Vacuole	Soluble	0.0437	0.2003	0.0815	0.0181	0.0809	0.0842	0.047	0.0762	0.348	0.0201
Phum_OR502AA_v1_g_16812	Lysosome/Vacuole	Soluble	0.0414	0.2222	0.011	0.0071	0.0244	0.0908	0.012	0.1223	0.4645	0.0044
Phum_OR502AA_v1_g_04714	Lysosome/Vacuole	Soluble	0.0343	0.2552	0.0075	0.0048	0.0551	0.0754	0.0081	0.1424	0.4091	0.0081
Phum_OR502AA_v1_g_17826	Mitochondrion	Soluble	0.0241	0.0403	0.0391	0.8879	0.0058	0.0002	0.0004	0.0009	0.0005	0.0009
Phum_OR502AA_v1_g_00556	Mitochondrion	Soluble	0.0357	0.053	0.1071	0.7601	0.0101	0.0028	0.0028	0.007	0.0197	0.0016
Phum_OR502AA_v1_g_01491	Mitochondrion	Soluble	0.1142	0.1284	0.2372	0.3427	0.0225	0.0054	0.1179	0.0055	0.0246	0.0015
Phum_OR502AA_v1_g_05774	Mitochondrion	Membrane	0.0488	0.1864	0.0453	0.6615	0.0036	0.0099	0.0092	0.0032	0.0076	0.0245
Phum_OR502AA_v1_g_06684	Mitochondrion	Soluble	0.1785	0.1769	0.0778	0.4975	0.016	0.012	0.005	0.0087	0.018	0.0095
Phum_OR502AA_v1_g_00526	Mitochondrion	Soluble	0.0427	0.2694	0.0366	0.5969	0.0084	0.0136	0.0014	0.0018	0.0031	0.0261
Phum_OR502AA_v1_g_06485	Mitochondrion	Soluble	0.0549	0.0493	0.0499	0.8104	0.0132	0.003	0.0021	0.0064	0.0062	0.0045
Phum_OR502AA_v1_g_00910	Mitochondrion	Membrane	0.0054	0.0247	0.037	0.3877	0.0393	0.1008	0.1614	0.0049	0.0088	0.2302
Phum_OR502AA_v1_g_13486	Mitochondrion	Soluble	0.0807	0.1862	0.0033	0.3807	0.0057	0.0238	0.0187	0.0048	0.0028	0.2933
Phum_OR502AA_v1_g_00076	Mitochondrion	Soluble	0.03	0.0899	0.1919	0.4207	0.0429	0.0615	0.11	0.0112	0.0165	0.0254
Phum_OR502AA_v1_g_17309	Mitochondrion	Soluble	0.03	0.0899	0.1919	0.4207	0.0429	0.0615	0.11	0.0112	0.0165	0.0254
Phum_OR502AA_v1_g_17312	Mitochondrion	Soluble	0.03	0.0899	0.1919	0.4207	0.0429	0.0615	0.11	0.0112	0.0165	0.0254
Phum_OR502AA_v1_g_18032	Mitochondrion	Soluble	0.0145	0.0337	0.0015	0.9325	0.0009	0.0022	0.0064	0.0017	0.0004	0.0063
Phum_OR502AA_v1_g_10788	Nucleus	Soluble	0.4908	0.3007	0.0259	0.0956	0.0169	0.002	0.0524	0.0017	0.0112	0.0029
Phum_OR502AA_v1_g_11166	Nucleus	Soluble	0.4908	0.3007	0.0259	0.0956	0.0169	0.002	0.0524	0.0017	0.0112	0.0029
Phum_OR502AA_v1_g_02555	Nucleus	Soluble	0.4908	0.3007	0.0259	0.0956	0.0169	0.002	0.0524	0.0017	0.0112	0.0029
Phum_OR502AA_v1_g_19580	Nucleus	Soluble	0.4471	0.3797	0.0878	0.0826	0.0026	0	0	0	0.0001	0
Phum_OR502AA_v1_g_11652	Nucleus	Soluble	0.4201	0.0599	0.1641	0.2817	0.0158	0.0083	0.0158	0.0126	0.0211	0.0005
Phum_OR502AA_v1_g_05743	Nucleus	Soluble	0.4514	0.2033	0.0565	0.2163	0.0124	0.0016	0.048	0.0021	0.0077	0.0006
Phum_OR502AA_v1_g_16659	Nucleus	Soluble	0.7473	0.1132	0.0658	0.0289	0.0229	0.0011	0.0161	0.0011	0.0037	0.0001
Phum_OR502AA_v1_g_12665	Nucleus	Soluble	0.7473	0.1132	0.0658	0.0289	0.0229	0.0011	0.0161	0.0011	0.0037	0.0001
Phum_OR502AA_v1_g_06921	Nucleus	Soluble	0.7473	0.1132	0.0658	0.0289	0.0229	0.0011	0.0161	0.0011	0.0037	0.0001
Phum_OR502AA_v1_g_06920	Nucleus	Soluble	0.7473	0.1132	0.0658	0.0289	0.0229	0.0011	0.0161	0.0011	0.0037	0.0001
Phum_OR502AA_v1_g_18608	Nucleus	Soluble	0.8668	0.1281	0.0014	0.0018	0.0015	0	0.0001	0.0001	0.0001	0.0001
Phum_OR502AA_v1_g_18607	Nucleus	Soluble	0.5735	0.393	0.002	0.0123	0.0075	0.0013	0.0018	0.0023	0.0058	0.0005
Phum_OR502AA_v1_g_18794	Nucleus	Soluble	0.5535	0.2967	0.009	0.0635	0.0072	0.0032	0.0403	0.004	0.0195	0.0032
Phum_OR502AA_v1_g_01541	Nucleus	Soluble	0.4384	0.169	0.0433	0.059	0.0208	0.0127	0.208	0.0152	0.0325	0.0013
Phum_OR502AA_v1_g_18603	Nucleus	Soluble	0.5742	0.2563	0.0229	0.049	0.0526	0.0026	0.0064	0.0122	0.0199	0.0039
Phum_OR502AA_v1_g_18764	Nucleus	Soluble	0.5869	0.1623	0.0583	0.0997	0.0407	0.0052	0.027	0.0059	0.0113	0.0026
Phum_OR502AA_v1_g_05883	Nucleus	Soluble	0.5528	0.3812	0.0146	0.0229	0.0155	0.0008	0.0053	0.0015	0.0028	0.0025
Phum_OR502AA_v1_g_05693	Nucleus	Soluble	0.5528	0.3812	0.0146	0.0229	0.0155	0.0008	0.0053	0.0015	0.0028	0.0025
Phum_OR502AA_v1_g_10559	Nucleus	Soluble	0.9337	0.0552	0	0.0098	0.0001	0	0.0011	0	0	0
Phum_OR502AA_v1_g_14348	Nucleus	Soluble	0.7467	0.0238	0.0391	0.1489	0.0053	0.0077	0.0102	0.014	0.0042	0.0001
Phum_OR502AA_v1_g_00627	Nucleus	Soluble	0.7467	0.0238	0.0391	0.1489	0.0053	0.0077	0.0102	0.014	0.0042	0.0001
Phum_OR502AA_v1_g_04703	Nucleus	Soluble	0.7313	0.2225	0.0171	0.0215	0.0039	0.0002	0.0033	0.0002	0.0002	0.0001
Phum_OR502AA_v1_g_07298	Nucleus	Soluble	0.7609	0.228	0.0024	0.0051	0.0021	0	0.0013	0.0001	0.0001	0.0001
Phum_OR502AA_v1_g_15202	Nucleus	Soluble	0.3365	0.2364	0.0188	0.1814	0.0154	0.0508	0.043	0.0211	0.0301	0.0666
Phum_OR502AA_v1_g_18415	Nucleus	Soluble	0.2836	0.0132	0.2758	0.136	0.0332	0.0515	0.0993	0.0319	0.0751	0.0004
Phum_OR502AA_v1_g_01272	Nucleus	Soluble	0.343	0.1682	0.124	0.1125	0.0359	0.0128	0.121	0.0152	0.0578	0.0094
Phum_OR502AA_v1_g_19175	Nucleus	Soluble	0.7809	0.1927	0.0005	0.0147	0.0008	0.0043	0.0001	0.0013	0.0005	0.0041
Phum_OR502AA_v1_g_18070	Nucleus	Soluble	0.4977	0.4537	0.0045	0.0237	0.0038	0.0014	0.0016	0.0012	0.0023	0.0101
Phum_OR502AA_v1_g_19243	Nucleus	Soluble	0.3181	0.2478	0.108	0.1462	0.0507	0.0123	0.0185	0.0205	0.0575	0.0205
Phum_OR502AA_v1_g_04606	Nucleus	Soluble	0.5341	0.1951	0.0473	0.1323	0.0414	0.0098	0.0127	0.01	0.0121	0.0052
Phum_OR502AA_v1_g_03458	Nucleus	Soluble	0.8944	0.0958	0.0013	0.0039	0.0011	0.0005	0.0004	0.0002	0.0003	0.0021
Phum_OR502AA_v1_g_08347	Nucleus	Soluble	0.3011	0.2539	0.025	0.1343	0.075	0.0336	0.0566	0.0341	0.0496	0.0366
Phum_OR502AA_v1_g_19403	Nucleus	Soluble	0.8118	0.1418	0.0007	0.0156	0.0024	0.0127	0.0007	0.0067	0.0022	0.0055
Phum_OR502AA_v1_g_03280	Nucleus	Soluble	0.6712	0.323	0.0004	0.0022	0.0011	0.0001	0.0005	0.0001	0.0001	0.0013
Phum_OR502AA_v1_g_01948	Nucleus	Soluble	0.4217	0.1676	0.0369	0.069	0.0696	0.0973	0.0229	0.021	0.0166	0.0775
Phum_OR502AA_v1_g_02046	Nucleus	Soluble	0.4523	0.1436	0.0372	0.1444	0.0456	0.0139	0.1248	0.008	0.0223	0.0079
Phum_OR502AA_v1_g_02047	Nucleus	Soluble	0.4523	0.1436	0.0372	0.1444	0.0456	0.0139	0.1248	0.008	0.0223	0.0079
Phum_OR502AA_v1_g_01463	Nucleus	Soluble	0.2585	0.2264	0.0924	0.055	0.0693	0.0585	0.0537	0.0369	0.1429	0.0064
Phum_OR502AA_v1_g_17132	Nucleus	Soluble	0.7611	0.229	0.0009	0.0004	0.0074	0.0001	0.0001	0.0003	0.0002	0.0003
Phum_OR502AA_v1_g_09787	Nucleus	Soluble	0.9883	0.0113	0.0001	0.0001	0.0001	0	0	0	0	0
Phum_OR502AA_v1_g_07777	Nucleus	Soluble	0.4225	0.2645	0.0107	0.0624	0.0352	0.0094	0.128	0.0151	0.0147	0.0376
Phum_OR502AA_v1_g_14415	Nucleus	Soluble	0.3802	0.2665	0.0637	0.0461	0.0581	0.034	0.0554	0.0076	0.0171	0.0712
Phum_OR502AA_v1_g_05977	Nucleus	Soluble	0.5722	0.2852	0.0516	0.0263	0.0269	0.0015	0.013	0.0032	0.0137	0.0064
Phum_OR502AA_v1_g_05595	Nucleus	Soluble	0.9788	0.0194	0.0001	0.0002	0.0008	0.0008	0	0	0	0
Phum_OR502AA_v1_g_17042	Nucleus	Soluble	0.5043	0.464	0.0003	0.0016	0.0113	0.0011	0.0072	0.0026	0.0041	0.0034
Phum_OR502AA_v1_g_15494	Nucleus	Soluble	0.2406	0.2123	0.0574	0.1011	0.0456	0.0254	0.0656	0.0131	0.0469	0.192
Phum_OR502AA_v1_g_09910	Nucleus	Soluble	0.7294	0.2297	0.0009	0.005	0.0036	0.0056	0.0015	0.007	0.0105	0.0066
Phum_OR502AA_v1_g_14948	Nucleus	Soluble	0.5857	0.3632	0.0029	0.0024	0.0184	0.0025	0.0139	0.0026	0.0054	0.003
Phum_OR502AA_v1_g_14697	Nucleus	Soluble	0.7074	0.2744	0.0009	0.0024	0.0078	0.0027	0.0003	0.0017	0.0008	0.0017
Phum_OR502AA_v1_g_05482	Nucleus	Soluble	0.4629	0.386	0.0078	0.0123	0.0164	0.0085	0.0665	0.0054	0.03	0.0043
Phum_OR502AA_v1_g_13047	Nucleus	Soluble	0.9763	0.0216	0.0003	0.0007	0.0006	0.0001	0.0002	0.0001	0	0.0001
Phum_OR502AA_v1_g_04458	Nucleus	Soluble	0.418	0.177	0.0629	0.0697	0.04	0.019	0.1486	0.0087	0.0449	0.0112
Phum_OR502AA_v1_g_05031	Nucleus	Soluble	0.9528	0.0447	0.0001	0.0011	0.0004	0.0001	0.0004	0.0001	0	0.0003
Phum_OR502AA_v1_g_13864	Nucleus	Soluble	0.7516	0.1388	0.0328	0.0094	0.0424	0.0024	0.0151	0.0039	0.0026	0.001
Phum_OR502AA_v1_g_04582	Nucleus	Soluble	0.37	0.2654	0.0385	0.019	0.1945	0.0159	0.0262	0.0173	0.0195	0.0337
Phum_OR502AA_v1_g_13846	Nucleus	Soluble	0.645	0.2939	0.0035	0.0098	0.013	0.0048	0.0014	0.0063	0.0051	0.0174
Phum_OR502AA_v1_g_17032	Nucleus	Soluble	0.7422	0.1461	0.0125	0.0622	0.0149	0.0023	0.0089	0.0026	0.0023	0.0061
Phum_OR502AA_v1_g_01029	Nucleus	Soluble	0.4209	0.281	0.0158	0.0723	0.0316	0.0412	0.0106	0.0512	0.031	0.0443
Phum_OR502AA_v1_g_14215	Nucleus	Soluble	0.4573	0.4063	0.0034	0.0161	0.0126	0.0029	0.0198	0.0035	0.004	0.0739
Phum_OR502AA_v1_g_17444	Nucleus	Soluble	0.3509	0.3198	0.0091	0.0074	0.0766	0.0692	0.0352	0.0586	0.0593	0.0139
Phum_OR502AA_v1_g_07084	Nucleus	Soluble	0.8935	0.0072	0.0408	0.0492	0.0016	0.0019	0.0002	0.0044	0.0012	0
Phum_OR502AA_v1_g_07936	Nucleus	Soluble	0.4906	0.184	0.0795	0.0695	0.0609	0.0152	0.0474	0.0214	0.0195	0.012
Phum_OR502AA_v1_g_01659	Nucleus	Soluble	0.889	0.072	0.0014	0.0144	0.0036	0.0028	0.0033	0.0079	0.0018	0.0038
Phum_OR502AA_v1_g_04338	Nucleus	Soluble	0.5966	0.2307	0.0346	0.0112	0.0582	0.0093	0.0245	0.0117	0.009	0.0143
Phum_OR502AA_v1_g_05504	Nucleus	Soluble	0.9161	0.0708	0.0025	0.0049	0.0028	0.0004	0.0005	0.0005	0.0001	0.0014
Phum_OR502AA_v1_g_15505	Nucleus	Soluble	0.4594	0.1651	0.0884	0.0456	0.0569	0.0229	0.084	0.0161	0.0393	0.0222
Phum_OR502AA_v1_g_13728	Nucleus	Soluble	0.4439	0.363	0.0379	0.0222	0.0908	0.0027	0.0133	0.009	0.0103	0.007
Phum_OR502AA_v1_g_18077	Nucleus	Soluble	0.4959	0.252	0.011	0.0132	0.0158	0.0048	0.186	0.0029	0.0094	0.009
Phum_OR502AA_v1_g_03717	Nucleus	Soluble	0.9353	0.0483	0.0027	0.006	0.0029	0.0014	0.0008	0.0017	0.0004	0.0006
Phum_OR502AA_v1_g_09105	Nucleus	Soluble	0.3134	0.2818	0.057	0.0251	0.097	0.0397	0.0321	0.0436	0.0986	0.0118
Phum_OR502AA_v1_g_06671	Nucleus	Soluble	0.3829	0.3168	0.0091	0.164	0.0285	0.0124	0.0214	0.0207	0.0106	0.0336
Phum_OR502AA_v1_g_16215	Nucleus	Soluble	0.4656	0.457	0.0033	0.0088	0.0175	0.0109	0.0102	0.0107	0.0086	0.0072
Phum_OR502AA_v1_g_08369	Nucleus	Soluble	0.5217	0.297	0.0034	0.0325	0.0563	0.0156	0.0041	0.0304	0.0111	0.0279
Phum_OR502AA_v1_g_17041	Nucleus	Soluble	0.7665	0.2106	0.0004	0.0012	0.0172	0.0003	0.0021	0.0002	0.0003	0.0012
Phum_OR502AA_v1_g_03338	Nucleus	Soluble	0.4879	0.2333	0.0082	0.0395	0.099	0.0208	0.0435	0.0327	0.024	0.011
Phum_OR502AA_v1_g_18719	Nucleus	Soluble	0.7658	0.2098	0.0003	0.0022	0.0014	0.0028	0.0014	0.0105	0.0041	0.0015
Phum_OR502AA_v1_g_19516	Nucleus	Soluble	0.4287	0.3815	0.0066	0.032	0.0137	0.0095	0.0367	0.0063	0.0117	0.0733
Phum_OR502AA_v1_g_08148	Nucleus	Soluble	0.3336	0.1981	0.0203	0.0374	0.1225	0.04	0.1322	0.0362	0.03	0.0497
Phum_OR502AA_v1_g_04783	Nucleus	Soluble	0.4471	0.12	0.0702	0.0663	0.079	0.0374	0.0844	0.026	0.0301	0.0396
Phum_OR502AA_v1_g_13482	Nucleus	Soluble	0.5023	0.1798	0.008	0.0843	0.0412	0.0674	0.0133	0.0684	0.0071	0.0281
Phum_OR502AA_v1_g_01365	Nucleus	Soluble	0.6368	0.323	0.0008	0.0017	0.0052	0.0053	0.003	0.0099	0.0111	0.0032
Phum_OR502AA_v1_g_03360	Nucleus	Soluble	0.7857	0.0796	0.0545	0.005	0.0519	0.0033	0.0153	0.0022	0.0021	0.0005
Phum_OR502AA_v1_g_09085	Nucleus	Soluble	0.9388	0.0571	0.0002	0.0003	0.0018	0.0003	0.0001	0.0003	0.0002	0.0008
Phum_OR502AA_v1_g_16657	Nucleus	Soluble	0.9374	0.0521	0.0017	0.0011	0.0044	0.0011	0.0003	0.0011	0.0002	0.0009
Phum_OR502AA_v1_g_06087	Nucleus	Soluble	0.8561	0.0982	0.0013	0.0032	0.0072	0.0033	0.0204	0.0029	0.0033	0.0041
Phum_OR502AA_v1_g_14120	Nucleus	Soluble	0.6551	0.2943	0.002	0.0066	0.0108	0.0075	0.0025	0.0124	0.0061	0.0028
Phum_OR502AA_v1_g_08041	Nucleus	Soluble	0.4365	0.4268	0.0185	0.0072	0.0481	0.0101	0.0054	0.0166	0.0202	0.0106
Phum_OR502AA_v1_g_01321	Nucleus	Soluble	0.3081	0.0931	0.045	0.0486	0.0846	0.111	0.2145	0.0379	0.0167	0.0404
Phum_OR502AA_v1_g_06559	Nucleus	Soluble	0.5931	0.235	0.0134	0.0445	0.03	0.019	0.0109	0.0257	0.0089	0.0194
Phum_OR502AA_v1_g_09253	Nucleus	Soluble	0.2811	0.0816	0.0949	0.1064	0.1124	0.138	0.0393	0.0676	0.0527	0.026
Phum_OR502AA_v1_g_06604	Nucleus	Soluble	0.3084	0.2888	0.0139	0.0313	0.067	0.0546	0.0602	0.0534	0.0334	0.0892
Phum_OR502AA_v1_g_00641	Nucleus	Soluble	0.6115	0.248	0.01	0.0091	0.0429	0.0129	0.0229	0.0128	0.005	0.0248
Phum_OR502AA_v1_g_10735	Nucleus	Soluble	0.5101	0.3592	0.0051	0.0155	0.0282	0.0163	0.0053	0.0323	0.0181	0.0099
Phum_OR502AA_v1_g_05334	Nucleus	Soluble	0.6399	0.3106	0.0023	0.0056	0.0074	0.0085	0.0031	0.0049	0.0065	0.0111
Phum_OR502AA_v1_g_12186	Nucleus	Soluble	0.4772	0.3431	0.004	0.0091	0.0338	0.0141	0.0088	0.0229	0.0114	0.0757
Phum_OR502AA_v1_g_15620	Nucleus	Soluble	0.4206	0.4095	0.0047	0.0121	0.0509	0.022	0.013	0.032	0.0237	0.0114
Phum_OR502AA_v1_g_02458	Nucleus	Soluble	0.4175	0.3669	0.0051	0.0166	0.0647	0.0193	0.038	0.035	0.0224	0.0146
Phum_OR502AA_v1_g_04242	Nucleus	Soluble	0.8061	0.1795	0.0012	0.0024	0.0089	0.0003	0.0001	0.0006	0	0.001
Phum_OR502AA_v1_g_01241	Peroxisome	Soluble	0.0169	0.2233	0.0253	0.0382	0.0302	0.0224	0.2085	0.0031	0.0209	0.4113
Phum_OR502AA_v1_g_14863	Peroxisome	Soluble	0.0242	0.259	0.0037	0.0082	0.0346	0.0075	0.0088	0.0014	0.0061	0.6466
Phum_OR502AA_v1_g_13247	Peroxisome	Membrane	0.0776	0.0509	0.0016	0.1503	0.0318	0.2055	0.0236	0.0182	0.0083	0.4321
Phum_OR502AA_v1_g_01179	Plastid	Soluble	0.0784	0.1995	0.0019	0.0863	0.0019	0.0356	0.5477	0.0061	0.0138	0.0287
Phum_OR502AA_v1_g_06904	Plastid	Soluble	0.2747	0.2063	0.0203	0.0681	0.0489	0.0183	0.2844	0.0186	0.0376	0.0228
Phum_OR502AA_v1_g_06764	Plastid	Soluble	0.0614	0.1588	0.0029	0.121	0.0027	0.0306	0.4835	0.0042	0.008	0.1268
Phum_OR502AA_v1_g_19016	Plastid	Soluble	0.0726	0.2471	0.0181	0.0736	0.0366	0.0284	0.356	0.0344	0.1037	0.0295
Phum_OR502AA_v1_g_17634	Plastid	Soluble	0.0503	0.2447	0.0008	0.0085	0.0144	0.0255	0.4744	0.0258	0.1537	0.0018
Phum_OR502AA_v1_g_15629	Plastid	Soluble	0.0855	0.2009	0.0647	0.089	0.0333	0.0108	0.3765	0.0035	0.0218	0.1141
Phum_OR502AA_v1_g_02968	Plastid	Soluble	0.0366	0.1248	0.0017	0.0193	0.009	0.0259	0.7044	0.0058	0.0169	0.0556
Phum_OR502AA_v1_g_19590	Plastid	Soluble	0.0416	0.1021	0.0163	0.2226	0.0499	0.1062	0.3355	0.0604	0.032	0.0334
Phum_OR502AA_v1_g_03690	Plastid	Soluble	0.0887	0.2258	0.0467	0.045	0.0475	0.1004	0.2752	0.0335	0.0954	0.0417
Phum_OR502AA_v1_g_04849	Plastid	Soluble	0.0454	0.1776	0.0988	0.0582	0.087	0.0456	0.2375	0.0161	0.0633	0.1705
Phum_OR502AA_v1_g_14866	Plastid	Soluble	0.1472	0.2053	0.0669	0.0344	0.0873	0.0686	0.2192	0.0663	0.0949	0.0098
Phum_OR502AA_v1_g_14255	Plastid	Soluble	0.0242	0.2158	0.068	0.0621	0.061	0.0394	0.2285	0.0117	0.0967	0.1926
Phum_OR502AA_v1_g_00558	Plastid	Soluble	0.0909	0.1841	0.0543	0.028	0.1176	0.0753	0.2214	0.0628	0.1127	0.0529
Phum_OR502AA_v1_g_06933	Plastid	Soluble	0.0984	0.1946	0.0551	0.0333	0.0765	0.0676	0.2557	0.0413	0.145	0.0326
Phum_OR502AA_v1_g_05778	Plastid	Soluble	0.0659	0.1374	0.0018	0.019	0.0136	0.0206	0.6478	0.0087	0.0192	0.066
Phum_OR502AA_v1_g_18020	Plastid	Soluble	0.0505	0.2148	0.0058	0.0292	0.0153	0.0214	0.5478	0.0147	0.042	0.0584
Phum_OR502AA_v1_g_12119	Plastid	Soluble	0.0382	0.1245	0.0394	0.0263	0.096	0.0207	0.541	0.0036	0.0353	0.075
Phum_OR502AA_v1_g_07199	Plastid	Soluble	0.0353	0.1502	0.0462	0.04	0.1084	0.0267	0.453	0.0046	0.039	0.0966
Phum_OR502AA_v1_g_00357	Plastid	Soluble	0.0615	0.1452	0.0382	0.0639	0.1131	0.015	0.4585	0.0039	0.0174	0.0834
Phum_OR502AA_v1_g_18563	Plastid	Soluble	0.1382	0.1767	0.0219	0.04	0.2475	0.0252	0.2723	0.0196	0.0347	0.0239
Phum_OR502AA_v1_g_00276	Plastid	Soluble	0.2052	0.1695	0.0233	0.041	0.2045	0.0188	0.286	0.0125	0.0181	0.0209
Phum_OR502AA_v1_g_05371	Plastid	Soluble	0.0314	0.1482	0.0013	0.0087	0.0267	0.0225	0.6992	0.0182	0.033	0.0108
Phum_OR502AA_v1_g_04330	Plastid	Soluble	0.0456	0.2774	0.0018	0.0356	0.0056	0.0048	0.5696	0.0038	0.0217	0.0342
