# Supplementary material for: The Effector Repertoire of the Hop Downy Mildew Pathogen Pseudoperonospora humuli
Source: Front Genet. 2020 Aug 11;11:910. doi: 10.3389/fgene.2020.00910 (PMC7432248; doi:10.3389/fgene.2020.00910)
Supplement: TABLE S9 — RXLR effector annotations and amino acid sequences for Pseudoperonospora cubensis. [file Table_9.XLSX]

## Sheet: Sheet1
Gene_ID	HMM_score	Signal_peptide_length_aa	Motif_sequence	Motif_type	RXLR_starts	RXLR_motif_type	EER_starts	EER_motif_type	WY_domain	No_of_WY_domains	Sequence_aa
Pcub_MSU1_v1_01524_0_0_1	--HMM score 0.998	--SP length 21	EER	EER	--No RXLR	-	--EER position 51	EER	--No WY	--No of WY domains 0	MIKLVLAATAVAVTLTTVVEALDREKMLEVVGKVHGNAKVDFQYDDVAEDREERKCYGHLTREVDPVCGSNGKKYSNLSMFNFRKCMMRVQKEEDMELVDMSFCKNAEIEDNEHIE
Pcub_MSU1_v1_00644_0_1_1	--HMM score 1.000	--SP length 18	EER	EER	--No RXLR	-	--EER position 36	EER	--No WY	--No of WY domains 0	MMFSVVLLAALVTSSSEAMTLSMENKFAAALLDRVNEERAANGLPALCSNKKLQVAARRHVEDQSPSDYVSDVGVDDSSPEERVAAAGYQWQSLEEVVDSGNANPDSVVDWWMRSTEHDAVLGDYTMAGSAYSYNKN
Pcub_MSU1_v1_00299_0_7_1	--HMM score 1.000	--SP length 19	EER	EER	--No RXLR	-	--EER position 35	EER	--WY after EER and not RXLR	--No of WY domains 2	MSIFKVVILSLALLLAVEAVGPFRSHDDADTRKFGEERVHPPDSAAKSATVLVNRFKLWFWRLTGEVPENLFSKLKLDQATAGLLSNPKFSIWTEFVKATKTNYEASMIGVLMKKLPGTILSEVIAAGMKNPKTEKIAMMLQEQRFHFLKEENFQPADAFTNVGMSVKENFFSHPTFERWLQYTSEFNSDKSSRMDNLCKAIGTKPVIERLDEGMRIGSTKEKATNLYNELLENFVEKEYAPAHI
Pcub_MSU1_v1_00367_0_2_1	--HMM score 0.991	--SP length 24	KFLR-EER	XLR-EER	RXLR position 47	XLR	--EER position 60	EER	--WY after EER and not RXLR	--No of WY domains 3	MGSLANYLSVLLVIAAVFCADSEAVVNVTQAVNTTANDVREKKHGNKFLRGHKKAHTDTDEERATAVIGTTYLGKDATRMWLENELAKKTSIKEIFPKLLWGKSLEDMATHPNFKAYAKYVRMFNAKNSHDEEVILRVDGLKLNKEQTKILFQELLNGVAVNGKQLHPVSPDDMAEVLGVLGLSKAALVNHHHWRAYKLYEKMYNDFMKKPFAKFVVNAGGTPKTLERQKEVEEQLKLWALEGEAVKDVEKTLKLDGLTPEEMKAHLNFAAYTQYNDYYLIFAPIRAHIARKWAEAATSNAMKLTSAAEAAAKKAENAAKALEAARNEVLSANTKVSIAEARNVEVIRAAQAVKAEAAKAKAMKAEKAAARKTRTTQSKIEKAEAVNAKGSRAKSEKDV…
Pcub_MSU1_v1_01878_0_3_1	--HMM score 0.999	--SP length 21	TFLR-EER	XLR-EER	RXLR position 43	XLR	--EER position 55	EER	--WY after EER and not RXLR	--No of WY domains 4	MGSPFIVLMLVAASQVATAYAMTSEIVPRSNHSLVEGDPTTRTFLRAPQFDLSNEEERGPLSAQLESATKALTKNEQWLKGEKSTDHFSELLKLDKASDDLLSSPKLQSWMSYKDHYKTHNPNSRVSLFDTLTTHYEDDRLAEIIEASMLVPDTEKMAKRLQIQLFYRWMTEGKAPNRVFGTLKLDQAGDELLSDIKLQSLVRYTKYYNEKRLKSQTTLFKILLTHYKDDRLAEIIEASKLVPATANVAKTLGDKLISHWLTLEKTHKDVFFMLKLDEAGDELSNQGLFFLWYEYMERSTQGKHDEKSYLEAMNLYDEQTQVNVLINAKKNSRTKTLAKYFEPALKKALLKKKRSPVVVFTLFHVERITDNLFKDPRFVFWLEYLKVFNQKSKISDKVS…
Pcub_MSU1_v1_15855_0_0_1	--HMM score 0.994	--SP length 21	ARLR-EER	XLR-EER	RXLR position 31	XLR	--EER position 41	EER	--WY after EER and not RXLR	--No of WY domains 2	MRLCSFVLVATIALLICVGNASRVTVATLSARLRSIAKQRKFSVVRFSKLMEESRQAKVAEKLKDLDHKLDMSDRLRVLVWIVLKNTGKDIFSKLQLKNDPLSILISPKIGLLAMFFSKLYEMNPIRENTLIYELSRRFGGGHLARALVIASKSDVQVTKKVATDLLSQHYKKWLNSGGSVKAAFTTIMVDQKGYQMVASPNLDALRGYIQ
Pcub_MSU1_v1_04900_0_1_1	--HMM score 0.971	--SP length 27	LRLR-EER	XLR-EER	RXLR position 21	XLR	--EER position 53	EER	--No WY	--No of WY domains 0	MLRKKSFPATLHPLVLLHLTLRLRGGAQLGKAVKGRSKDSKGKKDGVGRETSEEERRLHESIRRMEMTDYMKRLTVSKKALLHEFMTKEEQISRINMLKIQNHWRKIMRLVKVEALRKEVEMRSQNHERDVDRKDALIQMLDRDLEEAEEQFQMALRAHLFNVDELIDLQDERLLGLEKEFEADLRELQQEFQTEKNKLVTQHTMERNELQRIMQAVDQQEKERDADARQEHEQLREEIRNKNLEDINVLRITLDSNIEELEQQFETAHLNYLQNTDQRTQDFKYLTAKDQDLSRDIELKIRKIERLQQSLSLWRTKIAQNVRENSERNKALEEEKAAISRHFQTLKMKMNRMREGQRRRLADLSQGAREATKKLDAHVQLSERILQLGELVRKLETER…
Pcub_MSU1_v1_10463_0_0_1	--HMM score 0.993	--SP length 31	EER	EER	--No RXLR	-	--EER position 63	EER	--WY	--No of WY domains 4	MRYANGRRPPLSTAYSIRLVAAVTLFAYVEASALESQPVPTLPETSGHTSDQTFPQNGATTDEEERMFGPHACRGLRRIHSLDPMRNSLAKRYQQWMKKLEEKSAREAFTFFELHEAGDDVFRSDNFRHWESLVSRVHRKYSFEIMVEVLLYHFGNFRLAEMLDAAKKGYNTNPIAIALEDTFISRWQHSNLGITFDKLGFEVDYNYLLRDFLFKIWYKFAKKKEGSPEQVVKIFAERLNELHLIQKLDVAKRDDRMKEIAIELEGAYISLCQSSKPGIEFNRLGFKTKSNGLLGNRLFETWYKFAKKEWSPIEVVMFSGRKD
Pcub_MSU1_v1_01437_0_1_1	--HMM score 0.997	--SP length 24	DDEAR	EER-like	--No RXLR	-	--EER position 53	EER-like	--WY after EER-like and not RXLR	--No of WY domains 4	MGFYSFVLLTAIVLLACVNYSSRAATATFPAQGTTERTNRHFVTRFPRTSEPTDEDDEARMLSWFGVAESVYRTAIARYRVWTWMVKEKMADEAIIEKLNIGDDVLSYLKSPEGVLLWEVAKAFSERSKMSPSSQNPLLKTLLAKHKGDQAALARSLYTASRSKTESTKNAATNLLGLQYQVWLKDGETIDRIFDLMRKDQSNFDFFADQNLKVLEGFIKLSGHVEDPLPKLVDTLVKSFGGQLKFLDTLINLKIISRQKLSTVEGLEGALLADWKKRKLHPAQVVAKELGMKLDDLASPAVETVMKFITDYNRENKQRPFSLVQMFMKLYGSASVTKILIKAKERKVPVAKQLMLEQIDRWLIHRKPVMHVFEELDIKGDGYKHLKRVKFWMLITYSE…
Pcub_MSU1_v1_00439_0_7_1	--HMM score 0.997	--SP length 20	PRLR-DEDD	XLR-EER	RXLR position 44	-	--EER position 56	EER-like	--WY after EER-like and not RXLR	--No of WY domains 5	MHINYVLFLAAGAFFASAQANSIATDSTPRDHLLTAEADSASNPRLRKTTVTAPEADEEKTNWSATIRDIGKKLQSKSGIEKAASLIRPKKWKEGTKPLDNVFAKLKGKNKLFAAQRKWTEYLTNADKPDATLAKMMQHGSNGDLYNYLSLAKKVDETKELATQLQRLQLEKWLKNNFNAYTFNTALKNVYKNTELPIWTSHEEELLNFLIAKHGNQELFKLLEGAKLKHAVAEMASALQLRLVERWKEAKVTSEIVSMWMGLKIDLKDPNLIVWVNYMESLLKLEAASNWGGEMSVSMNNSYRALFSVLMRQKDMPAAKQLREQVFLSLLEAKVSPTNMFQILNAKGRPIDSPEKMLFKDYRNAFNKIHVSGLP
Pcub_MSU1_v1_01614_0_3_1	--HMM score 0.955	--SP length 25	DEDD	EER-like	--No RXLR	-	--EER position 67	EER-like	--WY after EER-like and not RXLR	--No of WY domains 4	MRNIGCYGVMFVAAIALMTFADAIAAGNNFTMSFLDPKISQRAVLDSSLNNSQNSRHVKTHAESRTGDEDDSMEDRAYTGCVTWLHDVMAMVQKGMPNMIDRAKLMLATTGSQKVDRYFTVLKLNKRQPFDFASRQFQKWYRYAGKVYQNPRDADVAIVTTMTARFGDRTVAQMLHEAKKIQETEDIATRLEEGQRKNWQARARDTKLFQSPLMSTWISYVKQVNKENHLELVWLALQASFKEEALAKMLYAEKRVNDLAVQLEELQFKSWWVSQRDSDDIFNLLRVDDEDGNLFEKPGFNIWFSYVVETQEDPFVKVMEKLKARYDDKTLARLLTTETKNYPAATYVMELKALMLSADHKHSDIFKLLQLNENADETFKTTMWNIWLSSLYELDIP
Pcub_MSU1_v1_01094_0_7_1	--HMM score 1.000	--SP length 21	DEG	EER-like	--No RXLR	-	--EER position 41	EER-like	--WY after EER-like and not RXLR	--No of WY domains 6	MASPRWLWPLVILLLSWNDSASMATANSRTQARSRASNTRDEGSDENEARMFDDLASHLHTTNVWTWLKKPDEVLATLKVGDDVLSYLESQRVELLAKVLSEKVETSSRMQQSLVKIFMQRFGDIALARALYTASQSEVELTKNVARELAKRQFEVWLERNDSVDNIVSLMRAQGDLEVMSEQNVKVLKGYISVYNERNGQITLGDALAKGFGGWAKFLHQLTTAESLKDQASADAWRLKNLLFAEWTDKKVQLEDVLLWLKVDENLDLLTMSTGTIVMQYIAYFNSKNPNHMLSLLTALSAHHDDAAVSEVLAKMYQVPHMKAFARGLRSAQLVRWLESNKSVGEVFALLNMKSGGYKNFDLDRFKALQLYETTYWISKDEKVNLINILSHGYDDDNV…
Pcub_MSU1_v1_02731_0_4_1	--HMM score 0.983	--SP length 23	DGDD	EER-like	--No RXLR	-	--EER position 71	EER-like	--WY after EER-like and not RXLR	--No of WY domains 5	MSYYGLYSVMFIAAVAVMACADAIPAENGFTTTISDSEISQGAAFNSSLNALQVKHRLRTDTETVAGDGDDSFEDRGIGRIGFSFTGLKTLTRTAVQKIKGLFKALMSKMGLTKQKKIDNYFKRSVLKAAKTSIFATPEFQAWTRFADQLYKKSPGDADIAIVTTLTTHYGDTQLRKMLEEASKTEEVATRLLKSQVKYLTKSADDVFKLIKLDGAEDTLFQNPMAKTWISQVSRLDEKEQVDLTWSILKAYYKDEDVLSRALFAGKNDETTRYVALKLRQKQLKRWRASKKTPDEVSTILGIDAMEGNLLEEPGFNIWVSFVMDTSKNPYQLVMEKLKARYPDERTLALLFATAKINRSQLYIAALKDMHISEWVDQHKTAKQLFVTLQLHEKKDEIF…
Pcub_MSU1_v1_05506_0_0_1	--HMM score 0.997	--SP length 21	DLNER	EER-like	--No RXLR	-	--EER position 52	EER-like	--WY after EER-like and not RXLR	--No of WY domains 6	MMLWYQLSLIPVVLLLIYSDALSTATATHRDIKSAMHSVSAQSAVVHGTNASRALSVNKSGTPSTISTSSNDVDANDLENRMPHGWERVKASLKSLKSLKSLKSFKSLESAPLVAGSSSLRSAKSSIESKLQQWAKNKKPLEEVKKELKMDTFSWNALDEAPNFQDYERFISLLLPIWKEEEYTPHQVKQYLGLDKLINNDLVRDSNFKYLSEFLIDQVKVWREKERSVDDVLKLLELDTVSEAVVEHAPTLQFYAMFLYEQVASWIRRDVSVVEAAKKMTLSHARHLQHMNDAYMHMFVEVKMEFWAANQIPQADIKKSLGLINKKGVESTNHPNLSLYNYFALNVGKYRQKAWLKQELTTEQVWRDTEVYRVKTTQRGQSGVYKEYEQYVDALDDHI…
Pcub_MSU1_v1_04224_0_0_1	--HMM score 1.000	--SP length 27	EAR	EER-like	--No RXLR	-	--EER position 59	EER-like	--WY after EER-like and not RXLR	--No of WY domains 5	MGLQSFALLAATFLLACFSSAPTLTVADFPTKVRKVTEEQDEASTQMRSATSETMSANSEARTQPWLSAVVKYIRPASSTKQKSAHTVFTDLEVGDNVLQYLTSKRAASLVKALKRQSQTSANTRNSLIGEFMTRYGELNLAKVLYAASQSDAPRAKTVATTMLNQLHQVWLSEDKTVGAIFKMMVDSGNAYTAIASQNIKVLEGYVNAYKQRDTSVTLIDVLKEHFGGDEKFVRFLVSAKLPEAQARDGALELENLLLMHWINKGFQSENVLQLLNFQAKLDELDDPALEIVVKFVDIFNRENKGHPFSLIKAFLKENDDAAVARKLCKAGWPKYGETHLESLKTELLELWLKEKKSGDEVIELLNFKKFNSRFEKLAMLGDFISLFQAKKHLGKAPD…
Pcub_MSU1_v1_00605_0_10_1	--HMM score 0.999	--SP length 20	DEEK	EER-like	--No RXLR	-	--EER position 54	EER-like	--WY after EER-like and not RXLR	--No of WY domains 5	MRLHAVLHVAIAVLFACVDASSLKSLSNPTSSTLSDQGHVSAQISRRNDTSTDKEERMHIPSLSGIQEAAESMELKFATQVQDWEQELMGKSTQEAFTLMDLDKAGDDLLVHSNFLCWKKFVIEASTTDPHEAIVEALLVHFDDIRLAKMLEAATMVKGTSVIATELQEAQFALWESRELHGSTPLKLFGPDLEINDLFHSLIFNVWYKYVGIGWKPRFPDHEKTLHILLDRYDEFDIAKAVAAAMDDKSLQVSASNLEYALRKRWDANMVSAKTLFKQLGLNPTSDDFLESFLFQMWYEYVWLVHSRPTSAVVQILRESLGDFGLAKMLEAAKKVKNTKYTAFDLERAYIVEWQDMTVEKLFKEIKLDPNSEDFLGSALFQMWYEYVRETENDADMKV…
Pcub_MSU1_v1_06616_0_0_1	--HMM score 0.999	--SP length 25	DLENR	EER-like	--No RXLR	-	--EER position 42	EER-like	--WY after EER-like and not RXLR	--No of WY domains 4	MSAFKVVVLSVALILTVGEVTYVQAAKFDTPKTSFKSTTSANEERAYTIPLSEMHIPIWDRIKLAYWHCTKQSAGNVLEGLKLNEAALGLFQNPKFFAWIAYVDKVHPDDQYLVTRLLMQKIPERDLTDAITAAMKDEKTEPLARLLTFQRWDIWLNDGHSPLEIFGYLGLTSENFFSKPAFNDWLKYIPAYLFKIKSKESFIDILRLQFDGEPLLPVFEQIYTKSKAAWTTLEKHLISDSLKKYDPASFMEAVGIKSPYSEEVGTNFNDFAYDLWRRYTNKYIKAAKDAGMTPPLQSKVLFDALTKNFPEQVIMAAIVVMKNNPATEKIGFRLQRHLFDKWAAERHLQDEHQMSAFSNRDRE
Pcub_MSU1_v1_04559_0_2_1	--HMM score 1.000	--SP length 22	EAR	EER-like	--No RXLR	-	--EER position 47	EER-like	--WY after EER-like and not RXLR	--No of WY domains 1	MSVSKAVVLCLALLLAAEAVTGANVTKFDTPKGPLRPDNDTDASKSSEERASIVDTLAALFKQVTFKATLLERQHWNKISTSATVMFNNWKLHEDPRNLLDNPKFLEWIYYAVRKSPQDNSQWVAILMQKFYPVDFTKAIKVGMESPNKHIRTLAKHLQLTRYEILNREDNFIPADTLKELDISISEPFLQPVFQQWYEFCETRYTAEDIAFELQLSFNNDYLLSALAKGKEVESTKELATKVYAGLLEYYRNAPVNPTLAIFGPTFYEHIERDLTTPRYTLWKEIVYKDADISEDEVFIDALRKEEEYSDFAIAHFILRSERNEDHADIIPTLKSRFVTELAHSNEAEFEEVREWLYGMPFEFKKPVIQERNKYLGVHVT
Pcub_MSU1_v1_16906_0_0_1	--HMM score 0.997	--SP length 21	EENR	EER-like	--No RXLR	-	--EER position 55	EER-like	--WY after EER-like and not RXLR	--No of WY domains 2	MRLSSFVLFATIVLLTCVGSASKGTAAKAPAQVRRVTEKQEEAPSKQLATTTKAMEENRNARVTKKLKDLVHKSDIPDRFKVQSLMRQKVTGEDIFDKLELKNDPLSILTSPKIGLLVMFFSKLYKMNPIRENTLIYELSRRFNDGALARALVIASKSDVKVTKKVATDLLSQHYKNWLNNDDSIKDAFTTIMVDQKDYQMVASPNLDALRGYIQ
Pcub_MSU1_v1_25900_0_1_1	--HMM score 0.935	--SP length 17	QTLR	QXLR	--QXLR position 31	QXLR	--No EER	-	--No WY	--No of WY domains 0	MLRWVAEVLAGVLGVTTECLLDAQQLIVLGQTLRAARGTCLNLAGGQAHRQVGDVRILGLTTAVRRHDTPTVLLREYDGIHALGDTADLIHLE
Pcub_MSU1_v1_06591_0_1_1	--HMM score 0.996	--SP length 33	QALR	QXLR	--QXLR position 32	QXLR	--No EER	-	--No WY	--No of WY domains 0	MKVLSTLPLSQTARLLGLLAVLGSLFAALPAQALRIKEVAAIQGVRSNQLTGYGLVVGLDGTGDQTTQMPITTQAMQNYLQQMGISLPPGTTAPQLKNVATVIVTAQLPAFAQPGQAIDVSVASMGNAKSLKGGTLIATPLRGADGEIYALAQGNLVVGGAGASAGGSKVQINHLSAGRIPEGAQVERSVPTPLNDGDTINLGLNASDFQTARKVVNAINGKLGPGIATALDGRTVQVRAPQNPGSRVNFIAELEELTLPDSTPAAKVVINARTGSIVLNQAVTLGPCAIAHGNLSITISSTPVISQPNPLSQGQTVVAEKNDITLKQDGSKVMQIPASPQLADVVRALNTLGATPQDLLAILQAIKAAGALNAELEVI
Pcub_MSU1_v1_02313_0_1_1	--HMM score 0.996	--SP length 19	QVLR	QXLR	--QXLR position 36	QXLR	--No EER	-	--No WY	--No of WY domains 0	MLALASLLLATLVSVAVVGWMPRPAPPPMRLDQAMQVLRGEREAAPLGLHLARQDGPPQGSASGWLTQLAALQMGLPAKDVRWVWSGQGKAPDVQVIEGGAVLDATARAGVLKAQSAVLTAMQWPPFELGVRQADGRWQVVGSDHSDLAAWRRQVMLALLGGAVLLAPLAAWASIRLGRPLRRLAEASARADLQAEVPLPDDGPREVQVLAAAISTGRQRLRAQAQEMTHMLAAVAHDLRTPLTGLRLRAEFAPAPQAARMVADIERMDAMIEQVLDYARGELQPPQMRALDLAALLEDCVQAALLRGVDIVLQGPDTLPWHGDALLLRRAVDNLIDNAARYAGAVELQVALVGHDVQLDVMDRGPGIAEADRARLLQPFQRSESSRSRATGGAGLGLA…
Pcub_MSU1_v1_00322_0_13_1	--HMM score 1.000	--SP length 20	QLLR	QXLR	--QXLR position 44	QXLR	--No EER	-	--No WY	--No of WY domains 0	MVMSMSLMLPALVLLNTALAQQQASSDVLITMPVNIDGSLKNLQLLRGESFEDAALSFARSNGLMAAANNGQMRDVVDQLSGLLKDKMQEAEQNNLSKKPPTQESRPSVQLSIPLTINGYSSDLLKYETETSEAAVERFLYASGFNMDVMREVYPQLVTLVNNKLEELQPPKKELFAFTLLLDGRDITVRHFEAGIPMDEAVQTLRAIGVSDGEFMDRVAPQIATQIVNEISNRAKTEAETTSVATELPPRSKDSVVQQHRRELFSEPLTLNNQAAIMVHYEGSTAKETAISFLSENGIADDATIESLMPQLIGIVDTRMAALLEQEAQTQAQATVERQQQRQPLLTIPINLDEGRQANLVYFQGDNIEATVHQFLVDVGLGENDRYNQNVAQLSTLVR…
Pcub_MSU1_v1_00046_0_24_1	--HMM score 0.984	--SP length 20	QALR	QXLR	--QXLR position 49	QXLR	--No EER	-	--No WY	--No of WY domains 0	MILVLLVMGGSALLVLEVAGRLRFSGYFVPQRGHNGQLGFYHEMDVDMQALRDTTGRPEGKLFPASALNPREVRAWMSERRKRTNGRKFLVGCTSHWKGYVLRSFLSLFKELKTEHGWEDLDTSKDPISVIDGMDRKRAPSVMLFCLNSFRYPMALLQEYSAYFHKLRALGMIVAVWNDDLHYYDQFNPIVLRNEILTKADVLLGTYTYFMDEYFAKVTNLVDARDLPFTVWLPHSSGPDFVNASFNEYPINKIILSGKLGSNWYPLRHWLSIYQQEHQSVMDVYQHSGYYVAENQSAIYASYLRSYRTGITTTLIFQYVIAKIFEIPSTGALLVVNRDVTPLLTALGMNEGEHYVGFDRRDPETIIWWVSDPRNWPEIDRIRRAGMKLVREQHLVTNR…
Pcub_MSU1_v1_01389_0_3_1	--HMM score 0.936	--SP length 16	QMLR	QXLR	--QXLR position 55	QXLR	--No EER	-	--No WY	--No of WY domains 0	MTMLLRSMTSVAAKRATVCALIDAAASSASVRGFAAKKAAKKKGKKGGEDSNFEQMLRAIKGQYPDAEEWTEEEQQRHQEIGRRYNVMSTIEHNHFMRDVQTKIDLKWEAINALPAELQAEALEIDDAPVPEGRGIATWTPPIPGFRRYTDEGAD
Pcub_MSU1_v1_01853_0_2_1	--HMM score 0.998	--SP length 23	QELR	QXLR	--QXLR position 63	QXLR	--No EER	-	--No WY	--No of WY domains 0	MLRRPLNTLLLIAASAISTGAWGLQRCELDGRSVNPANGAETAGLTGLMRCRDADSGQLQREQELRNGRFVGLERFFDREGRLLRERTVNERGNSQGRVAEFWPSGQLKREETADNGRTQGAVRRFSEQGRLERLAFHAEGREQFVLEYNAVGQPQRLQCPATSLFEDDRQPCGFAGGATDTVLYSARGTKAAQVRYDRGRLLSSTVWDADGVVTAEQLREQGRRVHRSYSNEAGRSVLREERIFDADDLALPDRRGQLVSQRRWGASGQLTEQRGFAGGREVALERWYLNGALRERSTVRGDGDQARIAQELYGDDGRLAERRQLTPEQQPTGPQQAFHPNGRVAREDTYGPPDARGRTRLLSRKEWDEAGQPTADDTFLEDGSRQRKAGGLAS
Pcub_MSU1_v1_03992_0_3_1	--HMM score 1.000	--SP length 20	QRLR	QXLR	--QXLR position 76	QXLR	--No EER	-	--No WY	--No of WY domains 0	MLRSASAAVLALALVPAAHAAVDCSVNTSASPLPLPATTIAPVADELYIRGNQLGMPAGVLSSNYDPSQSLDQVLQRLRIDGCQNIAKAIPSAPAPVDKKGLRTRRPPAAPAARSHASRGRAVPDVSNGVRHGLARVLSKAGVCSRSEAARWISDGRVRVSGRIIRDPEFPIASPHPPIEVDGRPMDAPQRLYLVLNKPRGVVTTAQDERGRDTVYRCFDGAGLPWIAPVGRLDKASEGLLLFSNDPQWAARLTDPETGPQKTYHVQVDRLPDEDTLAALRAGVEDEGEFLVAQAVRVLRSGDKTAWLEVVLDEGRNRHIRRLLAAFDLQVLRLVRVAIGGLLLGDLGKGQWRVLEVSDQQRLGAAAPG
Pcub_MSU1_v1_00893_0_2_1	--HMM score 1.000	--SP length 24	QLLR	QXLR	--QXLR position 77	QXLR	--No EER	-	--No WY	--No of WY domains 0	MQRNRRLLLAAALPAALLMTACASAPAPTARPGAIDNSALQRSDFRAHQATYGLVYRLPADATAIMDSQVTPVVHEQLLRLKLVAEANTFNLPHVTVVHIHSADPSTPRKMLAALPALPPVLQDVHLKNFYTTEAAKGAGKPWWLDLGIVKSGPAYEAMMDFNTRATAAMAPLRDGPLPRVTGPVYARMNDSAKAMVQSVGVSGINQVQAGKEVRSHNPHNTLVYSEATFTPEIERAMGETAARLNRILPGGFTTTFENLSIVELGFSGNVTREIYRINLKDQTVHDLGGHGARALGQCVELGAQAAVDEEMGLRGIAQHLEARLLRGHGRAREVHMGRDVLEADIGQRIVVHLVQPVAHQGAHVALRVEILGFAKAVVDEKCRAARHALAQRANEGLA…
Pcub_MSU1_v1_17394_0_0_1	--HMM score 0.994	--SP length 22	RALS-EER	RXL-EER	--RXL position 39	RXL	--EER position 45	EER	--WY	--No of WY domains 3	MRTIIYILAIALFVICTDDARATAPLHVPATRHKKSLRRALSTANEERMFIVEVVISEIRKIWWLWLGKSVRDVKQILKLEGLTGNALKSAENYKHLEAFKLVLEARWMNQELDNMRTSHDYWLSMNLNEDSSPESDEFQKYLRYAALEDERLYKKWSVGSTDDSVGLDSGETETEVEAKVKMWLALDREQAYVRHVLGIDYRNRKKSRFYNCYERFVKFKTGDLDAIVYR
Pcub_MSU1_v1_01131_0_5_1	--HMM score 0.998	--SP length 23	RHLQ-EER	RXL-EER	--RXL position 39	RXL	--EER position 65	EER	--WY	--No of WY domains 3	MHRLKYMALVLAVLLSSIVGATSGPVGTTLNTSDVHDLRHLQTNKRSDARDKQALESGTTQDEREEERFVTLPATFKWIMSLISDFNAWRERRRVVRALILEKKTPEDVFKMLGLDKSLEALLENPSLQIWSYFMVAYNKQRKASITMLGTLTKVFGNEAVAKALEVARRNPKTHRLASRLQSDQLYAWMLNGLDDDHIFSLLKLGEVPVEKLVLNPNFSVWLSYYCQMHAYNPKGRLLLIDKLQAVFGDVELAKAFEAATKIVTTDLAKGVIPIEDIAKKLQVLQFQKWATDKIPPLTILKKLQMSIFTWKEDPNAAIVIKYLQY
Pcub_MSU1_v1_00359_0_7_1	--HMM score 0.999	--SP length 18	RKLA-EER	RXL-EER	--RXL position 32	RXL	--EER position 58	EER	--No WY	--No of WY domains 0	MMRLVVLLIASYVLVTQATIGEVGLEAERDGRKLAGTQSNATQWAQNYMPGQVMTAQDEERSAIGIWPAATGTALLARPITVGPASPFDGGMRVFKRSNVAYRSGTAMTQATAVFVIQAGGTLSNAIIAGGGGIFCETNNCALVNVWFKDSIQGALYMNSGTGITTVTGGGARNVARHIIFGQASGTVVVSGGFYMENSGMLFESCGTCGPVKRGIIVDGVVNVNPTAELIRVNSNYNDRGTISKATIITNIANYPVCTRFAGGTVSQLIGSGAVPPICSYTGANVVIRSP
Pcub_MSU1_v1_04843_0_0_1	--HMM score 0.998	--SP length 19	RGLV-EER	RXL-EER	--RXL position 57	RXL	--EER position 83	EER	--No WY	--No of WY domains 0	PSALAIAAAAGVTAFALTAAPVAENKAVNKASVPLAGVPGTSTERTFIAIKPDGVQRGLVSEVIARFEKKGYKLVALKLMTASEERAKAHYADLSARPFFPGLVKYFTSGPIVCMVWEGTDVILTGRKILGATNPNQAAPGTLRGDNCISTGRNLVHGSDGPDSAKHEISMWFTPAEVSNYERALDSWIVADN
Pcub_MSU1_v1_03106_0_1_1	--HMM score 1.000	--SP length 19	RRLT-EER	RXL-EER	--RXL position 37	RXL	--EER position 86	EER	--No WY	--No of WY domains 0	MRAIPGFLLLAVLGCDAGAQQPPSSGQVYSCVDRQGRRLTADRPIAECVDREQRVLDGTGLERRRLGPTLTELERAAQEAERRKEAEERARIAEERRRERALVARYPDKAAHDVERAAALQQIDEVVAVANKRADDLQRDRRKLDGEMEFYRKDPSKAPLPLRRQLAEIDDGLAEQRRFIDAQDQEKRRVHQRFDAELAQLRVLWAAQNAAVPGTRAP
Pcub_MSU1_v1_05164_0_0_1	--HMM score 1.000	--SP length 25	RKLI-EER	RXL-EER	--RXL position 90	RXL	--EER position 93	EER	--No WY	--No of WY domains 0	MTKKRGNGWWAACVLAAALAGGNTAAQAQILIGQTAGFSGPVADGVKETTAGARLYLDAVNARGGVLGQKVELISLDDKFDPALTVENARKLIEERNVSALFLTRGTPNTEAVIPLLDKYGIALVGPSTGAMSLHRPVRRHVFNVRAPYQREAEKAIGYLASLGVSRLAIVQTDDSFGADVLLGVQKGLQAAKLTPVAHEKFDRAKPDFSTIAPRIALANPQAVIMIASSAATVQGYNALRAAGSTAQVVTFSHNASAGFVKSLGSNARGVIVTQVFPNERATNLPMVREAQELAKAQQQEISPAMLEGFAAAKVLVEGLRRAGPKPGRDKVQAALESIQKFDLGGLEVSFSPEDHSGLDYTDLSIIGTDGKFRR
Pcub_MSU1_v1_00042_0_9_1	--HMM score 0.977	--SP length 20	RFLI-EER	RXL-EER	--RXL position 48	RXL	--EER position 99	EER	--No WY	--No of WY domains 0	MRFHYVASVAAAAFVMSAEGLQIAPDSAETIYVQTVTETRSQPGKTERFLIDEPMNAGPKKPTGYGFSALRGKDDFRLRQGVKGYKDKGDNPSAYYLNDEERFFGKKKKKKKRHHEHEETEAPASSGSASAEEEAEAEEAEEAEEEDDDNWLIDILRDKVGA
Pcub_MSU1_v1_09376_0_0_1	--HMM score 0.984	--SP length 23	RQLP-EER	RXL-EER	--RXL position 80	RXL	--EER position 143	EER	--No WY	--No of WY domains 0	MSQGASMKLRILGTAMVLGLTACATTTSPTGRTQMVGGVSQAQLDQLGAQAFAETKAKETLSRDAKQNAYVTCVVNALVRQLPPEQRSVAWETAVFADKEPNAFALPGGKVGVNTGIFTVAKNQDQLAAVLGHEIGHVIARHHEERITRQMGAQAGLGVLGALAGARYGEGAASTVNQLGGMTAQAAFLLPGSRTQESEADVVGQRLMAQAGFDPRQAVGLWQNMMAASGGRSPQWLSTHPDPANRIRELERDAPSLVP
Pcub_MSU1_v1_12150_0_0_1	--HMM score 0.967	--SP length 26	RHLR	RXLR	--RXLR position 53	RXLR	--No EER	-	--WY	--No of WY domains 1	MFCYGLYGVMLVSAVALMTFADTISASNGFSMTLSDAQRASFDSPMHGNRAERHLRNHTDPVNNSFEDRQSISNSGGNLIKMVMQKLKTFFNAMVSKPTIEQQVNQLFKTSVKLPDQEQHLVFSSQPFLDWTASVEELHQGNVEHANKAMVKKMAAQYGDDRLAEMLMQAKTSPKTSEEAKSLVTSLEEAQFQNWEDTDKFAVNVFKLLKLDQANDVSLENPLMQTWILSVKNRYPEEYSEKLWPVLKARYNDEVRLAKMLNHAKTSPNASQETKDLAIKLEEA
Pcub_MSU1_v1_12074_0_0_1	--HMM score 0.967	--SP length 26	RHLR	RXLR	--RXLR position 53	RXLR	--No EER	-	--WY	--No of WY domains 1	MFCYGLYGVMLVSAVALMTFADTISASNGFSMTLSDAQRASFDSPMHGNRAERHLRSHTDPVNNSFEDRQFSITSNSGGNAIKTAMQKLETFFNAMASKSINEQQVNQLFKANVKLPDQEQHLVFSSQPFLDWTAAVEKLYQGNAEHANVAMVKTMAARYGDDELAEMLIRAKIDVEMSPQTNIIVKRLEEAQVKYWVNTGEDAEGVYKLLDLHNAKDVSFDDPRMQ
Pcub_MSU1_v1_03341_0_1_1	--HMM score 0.999	--SP length 21	RFLR	RXLR	--RXLR position 47	RXLR	--No EER	-	--WY	--No of WY domains 2	MGLYSLVLLAAIAFLTYVGSASNVTAANSPTQAGRSVKKQTGTSTERFLRADEAVDEDNEAVDEGNEARMVDVDSFIGKVGRLSSKALRPFGVGNGARNTKADGELTAPLLEDHRIIADKPLRAEDYHSISPKHLDEAPKELSSEKELSQVLNLVNNKDPSLLDAQLTEWQNSGKSIDDVLDLLKMIDDGYASFNMDKYAVLKKYLAKVSDETTNTKKSKNHKATPPTLAKLLKKISGKDLVPHTMLIGKLTALEKDNWLKAELNRLLFRWTRKPAKLETTLKDAYPKDDKVVSFIAKEYKEYKSWLFNEPQALGASDNSRRRY
Pcub_MSU1_v1_09754_0_0_1	--HMM score 0.999	--SP length 18	RSLR	RXLR	--RXLR position 49	RXLR	--No EER	-	--WY	--No of WY domains 3	MRVHYILLLAASAFFASAEGNSKATDSAPGASTADRLAIAEKNTVSVSRSLRTAAAANGEGSIPRFAKIIKKYIAAYRMRPEEKLKLKNTEGYRSNSFFKQLKLNKKKNAGQLLDDPLFLKWLQYVKDTAETDPHGTAANTLVRYFPKVKDLYKVMVGWKVNKEDPLHSFIEELKRKLARKRFDIEFEKFDPELGMHKLALRVSHDWKNHPDQLFEAGRANLGEIQFAEALEKGLPYDPTNQLSNRLQSELFDSWHRKVIGPVNALNLLGRGVKVNDISKLHLNIWLRYVEYLLRKRHRKSLEESIITMVQNSQDDMLKALLNAVKTGGPAETGEKQLIKRWVQQKLHPEDVSWVLGAKALEEGSQEQKFLTAYKKAFNKEQENALIAANYHQSWIAAL…
Pcub_MSU1_v1_03681_0_1_1	--HMM score 1.000	--SP length 22	RFLR	RXLR	--RXLR position 47	RXLR	--No EER	-	--WY	--No of WY domains 4	MRVHYALLLVAVAFFAEGNSMATDSAPGASTADQHLIAERDDVSASRFLRTSDTPIAHEAVNKVVKYLTTPSFVKKLKKWKAEGQSSDVVFNKLKLSKRKKADQLLKDPRFPAWLQYTKDVVKTNPYDAALTTLVQNKHTFEDLYQVLFDMIYTTGLKNAYEYKDFFTTLQYKWLEAQFKPADSANVMHRLSSMSTEPARYIHRDVLAKAGVAKLGHQLLAGVIEKALTNPKTKKLAQLMREGHFAILAEEEVSPASAVISLILQKSAIFGDMPSLQIWLKYIEHLMKMKRGNSLSSQLVEVVQKSDTSLLILMMSVAKNPKSSDTEEVQLIERWVDERLHPESVSWVLGAKVLEEGSLEMEFLTAYKKAFIEKYPKFRNDLSQNRALAP
Pcub_MSU1_v1_01066_0_3_1	--HMM score 0.997	--SP length 31	RDLR	RXLR	--RXLR position 38	RXLR	--No EER	-	--No WY	--No of WY domains 0	MWRMRASAFALLELRIASSCAISCSPPATLAQLQRQRRDLRLFQQQVMFSSESARRYPVQDNAEALLAPRFSQGEEAMKITRIGMYVNLVMAATKVLRV
Pcub_MSU1_v1_00830_0_4_1	--HMM score 0.995	--SP length 35	RDLR	RXLR	--RXLR position 39	RXLR	--No EER	-	--No WY	--No of WY domains 0	MVFAFRSAAARLTPSLAVFLGGATLGMTHSSIANAEEKRDLRDLEFGVPHDRKRVDPFSPFFPSDKHPCTHAGMFIPGCHELKIFSGSSHFELADDIARRLGTRVGKITLGRFADGEVQVQVGESVRGKDVYLVQSLASPVNDNIIELLLMVSTMRRASAKKVTVVLPYYAYKHHRRANPAATSLNSKFIQSPAADIAKMLEVMGVDRVIAVDMQMRVEGHEACFFSSDIPVETIETIMAGVEYFATQVYLRRPLVVMAPNPECLRRARIFQTGLNKWLPDSPAEFAVFFHGTGKKGESGEQSPADIVGDVKGADVIVVDDLIDTSGTLSKLTNLALSRGARKVYCFASHPLLNGDAERLIEDSNVSQVVVMDTIPADPKAFHTNKLKRLSVAPMLAEL…
Pcub_MSU1_v1_08945_0_0_1	--HMM score 0.956	--SP length 16	RDLR	RXLR	--RXLR position 41	RXLR	--No EER	-	--No WY	--No of WY domains 0	MAVVLCSVVCIKFAASEEKPSPRDSQDLLLVTAMGMLLRLRDLRLAELEQKVLENAKEAMHGIVNKVRVERATIGRLKANASSCMLHIVLGNHAAFLSVWQTTLGNQQDRMGIVMTKLFDANVAGIRHFALVKACFDEEKEQDASLIAIVRASETEESMPLLQLVRVEHPEPRVSGNACAVSTVVSSEYVGTQSVCINMALFASASDAPSPQVYAACQTHDGVSMIAMANNGDVTTSKADETLASKSEEVGIDENAVIIAESLVNTPLSSLLSKRAIKKYRTMLYACTNSIGQSDDESRAVFKLLHQVATRIREFANSSATSSSLLTSLFEWCDEMSELSYQWTTFQLLQSSTASEAEDGRESLGKKWHVFRLTPMLEMLAKYIKLGSMRA
Pcub_MSU1_v1_06018_0_0_1	--HMM score 0.998	--SP length 18	RSLR	RXLR	--RXLR position 46	RXLR	--No EER	-	--No WY	--No of WY domains 0	MKICHAIALAAAVVSVVAAPTNAARDLTKTHVMASESQIGRHLGARSLRGSAQKEEETTPVTEESTEMDASEDANQTDKNGEGDDNLNEDDGEKDDEEDDKEEDNENDEQKENNDDQDAQKENNEDAQMEDNKDAQMEDND
Pcub_MSU1_v1_14864_0_0_1	--HMM score 1.000	--SP length 15	RMLR	RXLR	--RXLR position 47	RXLR	--No EER	-	--No WY	--No of WY domains 0	MRLLFILTMAAVTLAVSVDGAMDDAELWRVAAQDQTRSSRTESGTKRMLRYEDDGVMDYPTQESKRPFIEDRLKDSLKSPEAKTALYEKWYKEGHSVMDVTKGLMHSGNREVHGTYRKLVKGYAAYFRNQQPRQNSQ
Pcub_MSU1_v1_10707_0_1_1	--HMM score 0.946	--SP length 16	RSLR	RXLR	--RXLR position 47	RXLR	--No EER	-	--No WY	--No of WY domains 0	YKVIVGAIAFVHGSHCYSYNQLVLKSLIDDHIVISADIENSCDDMDRSLRYAMTAILGSNAINDENLLRGTPTKRSSGFCLTLLSISIPAAKISKVLTLVSTAYYSNRLTRKIPNSLGMPTLRHNMRQIGACSWRSVSTSMSSFRG
Pcub_MSU1_v1_02566_0_2_1	--HMM score 0.909	--SP length 18	RSLR	RXLR	--RXLR position 47	RXLR	--No EER	-	--No WY	--No of WY domains 0	MTRSERLLLSLALGAVLAVCSYFGSKVVGRRRPKSLAAILLAAVPRRSLRELQTSGRWVALCGTAFNVVGDPFFDPKCAGIYSSWVNHDVTYLLLQLGLTPDAADDAEAVNSYLDREWQLDALKGEEEAARRRHELVKEWFTRFHSRYEVVAQLSDRYVGAQWDALRAELLPSDSGLSSGGKCPLGFGAKTVSRTISCKVGDVKDLRTIMFQGRRYNVTDSKLFHPDGGQFAHFVGHDVTYALAVQSVQTKDLDVTPKRSYTFEEQLLLERYRNFFAHELELVKVEEEQNESGNGTSMIHLHHVIEESDNMTKEESVQNLQRALARATVEQVNAMCSRTTMTPLHKAVEKHRLDLVTALVHAGAELMARAALYDDETPLEMARRFHLNDIAAYLETITK
Pcub_MSU1_v1_02913_0_1_1	--HMM score 0.953	--SP length 23	RELR	RXLR	--RXLR position 50	RXLR	--No EER	-	--No WY	--No of WY domains 0	MKYSDALLAPLPFVLGFCSLSELQQLSQVSREVSTVCELEWRLRTLACFRELRFVTNQWRRCFLLRSQFRRKAVEKVTARVYLMNNRGETRFFSIERGTPLLCSRERAVVYNRCKRMFDLSLRINRSIQEISTLIGMVSVDEARGLLNEHISLMASVAALRGSLNFESELFQIFPAPVLLDTNSLLRVTHKFEEEHDADFLKASLMMMQVWASIDGLIYRPLAPPATIQPTPDQIQQNGDNVEDEVTTYSSLKLHELSGMTVAIDDNTLRYRLQEDEICVNVLVSNTYLLYLFNPLQYRPLDWTFDAMLQVGDARYVLPVQREGVFMNTTSYALRIFLSYGKLPENPSPPSNEETMTNDQEQENASAVVITAVEAAENPLAGGCRGAEASEPLEIPYNG…
Pcub_MSU1_v1_10792_0_1_1	--HMM score 0.990	--SP length 25	RPLR	RXLR	--RXLR position 51	RXLR	--No EER	-	--No WY	--No of WY domains 0	MLVIKSPHYILLLVLFALLAYATFATEHTGLQAEQEVPVHCRLQATVADARPLRLQFTLKRSSMNIYGQSQFHVFANPVVSSDNTSVLYNGFAAFTDGTTDYTFMLVDGIPYFVTSTAGDMGSANSAQCLSASLLPPIHDIIAALNDAIVISSAAAGSDTIMCPSGNLFQVTLGDATFVICASGPAGFTIYGNDLDISVEYLDKPVTITAPTLSNEAMLSCETVATATSVSPIALALLTGEPMPPASDRRLQLGGLTRLDSPSCSCKSTPRPCIFFHGLGSTTEQTTLQTSSDAFGDISGNAPCCSSIQYAALNTVDTPWTDATLQQKVCDFAVSVSSTSNSSSNTIADTIIVTYSMGGLMMSGALANGRCNLASSTTWVSLSAPMTGSMGSDYIQNVC…
Pcub_MSU1_v1_00313_0_9_1	--HMM score 0.980	--SP length 33	RALR	RXLR	--RXLR position 51	RXLR	--No EER	-	--No WY	--No of WY domains 0	MVSPSNVASFIKSLKLQAQRHSVLTLLLALALARYVYRRRRGHLDHLRVHRALRHQLATELDSCRPDDHVSPGRLTAPTEEWHVVAKDGTQMQSLVLYPLHETEHKTLVLVIPGNPGVPFYYLPLMQEIVKRHGRYHEVRCLSHAGHCMPWKNNGRTFTLQEQLEFKTFYLQQRLRDDPSLRLVIIGHSIGSYFLLDIARRFPHQVTKLVLMQPTIMHLALSPKGRQMMPLFNHYKRGAALVGIVEFLVPSLLRRWIVRCVVGSRTSEILQLASLTLVNANVMRNVLGMAANEMKDVTELDDEVVAKFEDKILFVYSTVDEWVPAEFMQEYQVRFPKAQHRIVPQGHAFMMETNGTRNMAAHISQWLGDALDEKQERKIDTTIA
Pcub_MSU1_v1_06167_0_1_1	--HMM score 0.947	--SP length 18	RSLR	RXLR	--RXLR position 53	RXLR	--No EER	-	--No WY	--No of WY domains 0	MLLYFAITALSQSSGCSGLVDSWCLMRCGCIPFWPETLPLSLRPRLVGRSLFRSLRITCTCARTSSARQITRADIVIASALIYSFKFVLTKPYSALIRCFSILVNQLELQTVVDDEPGSDRWGDYSFKNAAPTKEEASKLKRWSAHSMC
Pcub_MSU1_v1_20296_0_0_1	--HMM score 0.995	--SP length 26	RALR	RXLR	--RXLR position 53	RXLR	--No EER	-	--No WY	--No of WY domains 0	MTPTLLFRTGLLACVLLTALPLVAQTFRERLQQARETSRQPSARAVTLPAGARALRDVSYGSDPRQRFDVYLPAKTHNAPIILFVHGGGWANGNKDNPGVVENKAAYWLPKGYILVSTNYRMRPDTAPLDQARDVARALAAVQKRAPEWRGDASRVLLMGHSAGAHLAALVGASSTLWREAGATKPRGVVSLDSGALD
Pcub_MSU1_v1_06274_0_0_1	--HMM score 0.999	--SP length 18	RQLR	RXLR	--RXLR position 59	RXLR	--No EER	-	--No WY	--No of WY domains 0	MLPLALIVLLVGLRQCSGGDRAAVSPDPSAQLTPEEMKALGIAGDTPRDTVATLVAQVRQLRTELQSAVAENKAQRSENAQLRQRDGDIERRIEAALETERAQVRSAQEQAASDREQTSGLLQELQQRLERLGGAAGSKTPDLPIGLGLEDEGAAPPAGVRWVEPEDAKPEEARKAGSAGSFPTRFGPAQRTLEGTADALSDPGPKVERRERDGDAAPLKAVYTVPTNSTLMGSVAMTALIGRIPIDGTVNDPFPFKVLVGPDNLTANGIDVPEVAGAVFSGTASGDWTLSCVRGKVRSITFVFHDGTIRTVPDDTNGRAQGNDEGLGWISDPQGIPCVSGDRRSNAQQYLGSQALITAAGAGVASFIKPGQNVAVVSGSSNGIGTVGISGNEAMGRIL…
Pcub_MSU1_v1_14135_0_0_1	--HMM score 0.999	--SP length 25	RMLR	RXLR	--RXLR position 59	RXLR	--No EER	-	--No WY	--No of WY domains 0	MKRMARGMAWLALMVASGFSTGLAAKDDAPLSVMSFNIRLPAESDGVDYWETRKPLAVRMLREQAPDVIGLQELVKTQAEYLAHELPQYAWFGRGREADGGGEHMGVFYRKDRLKVVASGDFWLSDTPDVPGSITWNHLHPRMVTWALFERRDGKRFYLLNTHLPYRDQDEAARVKGANAIAAHLATLPAGVPVVLTGDFNTTPDSEVHAVLARTLQDAWTTAPRVDGSDATFHGFTGQADKRIDWIFVRGVQLESVASVTTRWNQRYPSDHFPVVVTLRL
Pcub_MSU1_v1_00363_0_10_1	--HMM score 0.988	--SP length 23	RALR	RXLR	--RXLR position 60	RXLR	--No EER	-	--No WY	--No of WY domains 0	MGLRDLFLDVALLFLMHTQHTWALYHNDDVLKELVGIRRVLDAEINATDYQLELYQQKARALREAIAQIQSGHGYNKSQQSVSTTEDSTDDAAASQQRRTRLHESPQRFSDWFKPQGIFLPVNSSYLLTQLISFRPNAPLVGRRRQGIARRKTEAENDAILQFLLVLDPHSTVLSLVHPTTFKLMWKHALDLPLTSGNDAFLVADMFFVSERSAYLAVLSTTGDLALFKLRLWHNRRIVAGDPRRLDAMRDLEEKYLQCPIGQGSLNALGESQLPWLYHSRSFLTTPAIGKYLHVDIENVFAATLDRTWQYDRGKVAVVTQSYRVLVVVSDSTGGHISILHGDNGSFIKSIDTQVRPYDSNVIRLEPLQSSRGLVALVTQSQVLFMDATVPRLIPVVCE…
Pcub_MSU1_v1_03518_0_0_1	--HMM score 0.937	--SP length 35	RDLR	RXLR	--RXLR position 68	RXLR	--No EER	-	--No WY	--No of WY domains 0	MQLLFKHRWLRRLAIAFAAFLLLWLLLWALVPVVAKSQLEKQASAKLGRQVHVGAVEFRPWSLELTLRDLRIAKSQPAGAGQAEPAPSSPQLQVDRIYVNASIQSLFRLAPVLDAIEVDAPVLRLTQQSLGHFDVDDVLARLAEPSDTPPAKPLGFALYNIALRDGRVQLQDDVQQREHMLDQLQLKLPFISNLESKREIKVLPHLSFALNGSRFESSAQSTPFTDQRQTAVDLSWQGVDLTPYLGYVPANAPVKPRSGVLDTNLHISFEQAEQAVVRITGEVSLSGAELLDRDEAPLLRFERLAAVLKNVQPLQSVVELESVQWSAPEIFAARDAQGRINWMAMGSRSASDSRPAVEKPASDAPQPWRVSLDRLAIADATVHWRDASPGAGQSGAALQ…
Pcub_MSU1_v1_21143_0_1_1	--HMM score 0.944	--SP length 34	RALR	RXLR	--RXLR position 75	RXLR	--No EER	-	--No WY	--No of WY domains 0	MTISADTSRRQFLWQLAGTTGLGMLATALPATAAARRSSLATTRSGRIAGFTDSGIHVFRGIPYGADTGTRRFQRALRETAWTGMRDAVRFGASAPQRGDADGQPVSEDCLFLNVYSPALRDGARRPILVYLHGGGYSNGSGSHPLYDGVNLCRHGDVVVVTVNHRLNAFGYLYLGESGDERVLDAGNVGQLDL
Pcub_MSU1_v1_09920_0_0_1	--HMM score 0.990	--SP length 19	RLLR	RXLR	--RXLR position 78	RXLR	--No EER	-	--No WY	--No of WY domains 0	MFWRFVFFLACQLTGGVLGWWQGGAWGAAIGAAVGAWVCFVWDLWRGGRVLAWLRHGELQRAPSLRGMWGEAADRARRLLRQRELDLQRSERRLQEILEALQASPNGVVLLDGDGRIEWCNQVAASHFGIDTGRDQMQSIGNLVRDPDFSAYYAGGDFSHDVVLQGRESKLSRPVRISVHLHPYGDGRKLLLSRDVTALEQADAMRRDFVANVSHEIRTPLTVLVGFVETLQTLPLTKDEQDRYLGMMSQQAARMQNVVQDLLTLSRLEGSPPPGMNEWVPVEALLRRCEEEARGLSAMLVQDPGRQHDIAFPPPEALRAAGQVAGVVPELQSVLSNLVNNAVRYTPPGGRITVEWLPLEDGGARFSVRDTGPGIEAVHIPRLTERFYRVDRSRSRETG…
Pcub_MSU1_v1_01065_0_4_1	--HMM score 0.975	--SP length 24	RSLR	RXLR	--RXLR position 81	RXLR	--No EER	-	--No WY	--No of WY domains 0	MVKIVRSAGLGAVIIAASVGSISATSLNCNPVTITEANTPLTVCNPAYGGPVDESCTTTIEIPNSERCAIGVSRETTTNARSLRRMEDASNSDVAKLEAHFGEKLELDFTTLKEQYSTGSTPKIPWPSSYWPTYQDSINVIWKSGGTSASAKYAAAYGLDPVDFMNKISADNGIDSRSGSTKCSSDADCVSLSNASVCAKRKDATSGYCTPTWYGICHAWAPAALLEDEPTCDVVKNGQTFHVMDIKALITDVYDNSAIPTVFTGARFNGPDNPVSMDSYGRYTDDARRDLGAGFFHIAMTNILGKYKQSFIVDVTAGTQVWNQPVRSYDVKAIELVDVKQASQQHFGTSTYPFNAEMVYLAYVKTTLRWVAEAYADGPLVSTQKVDTYTVSNDYEYLL…
Pcub_MSU1_v1_07249_0_2_1	--HMM score 0.992	--SP length 18	RPLR	RXLR	--RXLR position 87	RXLR	--No EER	-	--No WY	--No of WY domains 0	MVLGWSVTVFCLLAMAMSTLEEPYFPDPEMRNVKPIDYSLEMAQSLNKTVPKRLARRHAHCRNNTHHDCIDRHTSLALPKEFPLEKRPLRAEVQQELYVAS
Pcub_MSU1_v1_05691_0_1_1	--HMM score 0.938	--SP length 15	RMLR	RXLR	--RXLR position 88	RXLR	--No EER	-	--No WY	--No of WY domains 0	MRLAALPLVPSGAASFATKRRIRVSNSNAVISSAGQKQRQQLNRLRATLAAETLQQMPLPTTSASSPQATIVRFPDPDAKKRQYEFKRMLRQKEARHARVKHLPLFQENSALFRHFGERTLGDYDNLPMISFDGPIAVIHSEQEEQECAGYLREQKVVGVDTEARPDFHPLKGRKGNPVCLIQVSTLERAFLYRLKRGNPLPPVLQELFADPGVLKVGHSLSDDIRQLKTLNLVQAVNSTVDTLYISHKLGCKRPGLKTTFQVFLGGSLDKEMQVSDWEASVLSEAQIKYAATDAWAPLRGELSWKMFSWAHLKLSLRCGCAVLLAMIRLKDTKEFLRTKSYNSCAQTVVNGDHEALLGILLSFALRHRIPSVE
Pcub_MSU1_v1_04702_0_1_1	--HMM score 0.957	--SP length 21	RGLR	RXLR	--RXLR position 88	RXLR	--No EER	-	--No WY	--No of WY domains 0	MWTSFHALLTQLTMQLPNSSAAYVLAPELTWTGDKFERDIRVFVNAEGLIQSVSHSSDAFDGDVDVHKLPGRALLPGMVNAHSHAFQRGLRGLGETYPKDSVQSSFWTWREEMYKLVSGMTEQQIYDLTHQCFSEMRDAGITSVGEFHYFHHGRPGEGRNGHEFAYDETVLRAAKDVGIRIVLLNAYYEHGGFQRAPMVESQKRFKVDSHVVYWNQMDALQSTIDNVPTQSLGVVAHSMRAVEVPDIVKLHEESVRRGLVFHIHLEEQTKEVNDCKAAHNGETPMGLLLKNLKIDRKFTAVHCTWTKADELRQFVEKEGNVCICPLTEGNLGDGFPFIASCSDRVCLGTDCNARVDMCEEMRWLEYAHRLHESRRGVCTDATSETDLAKLLFRYGTTNG…
Pcub_MSU1_v1_02848_0_1_1	--HMM score 0.997	--SP length 37	RLLR	RXLR	--RXLR position 88	RXLR	--No EER	-	--No WY	--No of WY domains 0	MAPSPRSSSLRRWRWLLGAEPALTIVVACLSPREAVCVLVFALDAEYEPLVRFLYAHSHLLSLGDASRRFTSVLHCAAAHGYAEVVQRLLRFRLNYLSLLNAEKPSRNGIWKPRNVSNRSKLLAWCIRNTAYEFPAEVMYEASRQGDQEIVEWLDCCCQYERHKAMEYAASTGKLEVVMWLYEQKMKESKDDKAQAMEVVVHMVQPLETKLQVVNWVAVFPQRKCFREVFASRAGLLAAIYDQRDPLLPWTDSKALNGSLERRRYRALDAAAAQGDLAMVEKLHEDGRWPCTSLAMDLAAANGHLEVVKFLHENRREGGTAVGMCSAAGNGHLEVVQWLYQNRSRDGCRSTVLDLAATNGHVDVLRWLAPRFTQFSCSPAFLPSVAAQGNLKTLQYLHK…
Pcub_MSU1_v1_05041_0_1_1	--HMM score 0.997	--SP length 22	RYLR-EER	RXLR-EER	--RXLR position 51	RXLR	--EER position 81	EER	--WY	--No of WY domains 1	MWVKFYLSIMIVVFMASCSTTAATTDSNQSEKTIMETSASLTSTRRGIQKRYLRNSENPDKAAPQDGDEDHSDSALTTMNDEERAVSVSTLKNLKVNDITYVSGSKYIPRWNQWAIVERFYKKLKQFATTTYWNIRYVGWFLRGYTPLDMYKRLKVMDSTPFDENYRLFLSYFNFYEFVRGPVKNPLYEFGPYAGKGEPPRVRK
Pcub_MSU1_v1_03292_0_0_1	--HMM score 0.993	--SP length 23	RYLR-EER	RXLR-EER	--RXLR position 44	RXLR	--EER position 56	EER	--WY	--No of WY domains 3	MRRFVIVILTNIALLAGVDHATALKNANEVSTAAQQIGADLDKRYLRAYDTSSETDEERLALSFTDKLAKLKFKLRRNFYTAEDAFKKLGIHKMPYKVGRTYDSGLGDKIFESWQFKAWFKYYRNLNGADDLRIETLWKHYGDYFLRMIHAAKASDKEYSKHVGTRLELALLRYWRYQGKTSNSKGIDESLQKAYTEYLDIPDTKVMEPIVL
Pcub_MSU1_v1_01374_0_4_1	--HMM score 0.998	--SP length 26	RFLR-EER	RXLR-EER	--RXLR position 53	RXLR	--EER position 69	EER	--WY	--No of WY domains 3	MHGARNVRVSLLYMALLLAFSASCTAKSGAVSTAIHAEDSRTDNAQQRKHGNRFLRTEKAAHTDASKVDEERATLVFNERLVDKVQTSRYLNLLLDLNTSLNLAQSRLLGSVKSVEEMVNHWNWKAYTKYVRMMWERDTGAKLPYARIGSRYLTKKETQKVLIMLLALDASMDYVREYLGLRGMKQVDQALHTNWRALELYRKWHNDYRRGSKDVPFAKFGTGYHSESKAKQTLLSWALQGTKINDVLTTLGLAGLSEKQIENHFNYEALLTYLEYYMKLAVLRAQRAAANNRVIECKGCHEKL
Pcub_MSU1_v1_00838_0_2_1	--HMM score 0.996	--SP length 20	RFLR-EER	RXLR-EER	--RXLR position 44	RXLR	--EER position 54	EER	--WY	--No of WY domains 4	MHLNEILLVTIALLIAGVDASSRRSSSDRAKTTASVVHPTSTQRFLRGDANTNVEERLSLFRFTKAVKPVKKENLQKVLLSHLQKPPKAVKKVRFELTGTATLKGKSPDLAFTFLNLDKAGDDLFASPDFKLWAKHISETYNDDPVTLMMAPIVSRFDDERLQRMLEAAKKAGSSDDISTRLQNKIEDWIETKLNGFESLKVLELDKVGDHLLTDPRFKLWVDYMTKAYEGNRQQEMLIALYQKYKGKELARMLAAARMVKSMKGIAEELQDLQMAFWIDNKLSVNDCFKFFELDKGMDKILNNQDVGIFITYATKVYSKKPIAENLPINAFREEYGDLPLAKMLEMAKNKDATRESAKKMQLALYRQWANDHIEPYYYQKLFRQKSENSIEVKILNDY…
Pcub_MSU1_v1_00016_0_19_1	--HMM score 0.978	--SP length 18	RSLR-EER	RXLR-EER	--RXLR position 47	RXLR	--EER position 133	EER	--No WY	--No of WY domains 0	MSTFLLPITRRSLPFASSLLHCVSSSSSSHSHRVRFLISSNSRDLERSLRLRFPSLLASHAHESVPDWSSAQDVQEALGICDGVVMAASGCGDDVMNVPNNSTDECLQCEQNVATRVSKDHRVIKLSWTEGFVEERSPSAIGRATWRLEEELKLRLGEGGVWAHNLTVLRASTGMDAFLRGRLFDLVCGRTLSMSIKKGRIAFVHPLDVVECLSALVVKKDSSESGGKSAGGLFKLTGPEALTFADVAELLSRGMGEKVTYSHFPLWAVQPARWVRGVPGDAINEELAVIRALEAGAQDAVDTNFIEMLLGRKTRSFRTFIAENVAAWPRMDLVYDA
Pcub_MSU1_v1_00162_0_24_1	--HMM score 1.000	--SP length 22	RGLR-EER	RXLR-EER	--RXLR position 49	RXLR	--EER position 84	EER	--No WY	--No of WY domains 0	MMRVTFLWAFLLALALIASLYAADDTPTTPESTSPVNARDQDPVIQQVRGLRNSGMKLNDAKDLKGAIEKLRQAIALLHKRVFGEERHEITDPKDVSQDAALYAQILNDYGSILIRAKQYDEAIEVLEDSLAMVKKIYGNSHPSLGLSLRSLADAYLAKEKYQEAIDKYKLLQKHITKGLGVTHEAYIEASLKIAEAYKKMGNDKKALKVLKKTVKAQGGEINGLTKGIAELYMELSTAHLALNEVDEAQNAAETAKAIFLQRDGDETLAYAFSLNALAGVKMRQQKVDDAIELLEQAHRIALQLFGEDDPIPQESAKTLKQVKQYKLDLQAQKDEL
Pcub_MSU1_v1_03981_0_4_1	--HMM score 0.928	--SP length 20	RALR-EER	RXLR-EER	--RXLR position 51	RXLR	--EER position 140	EER	--No WY	--No of WY domains 0	MLPSAVWSSVSARHVALASGFPLSALILDTDVTGSRSRAIGKRLVLAKSVRALRMAMGSYGLAWSLWHWYEETDDSNNNDNEDVKYAESVVRLAPVDSPLSRASRRKHAKHLVTVPIDAGKWKKHNAVDWAKVGVDVELNEERDQEERVKVIEVELSDVDTTVAYARVLKAQASNENDTSLCSVAVLPPYGQPLSTSIMDAFDVCFNPLSAVLTFIASVCLSRGESHVFLVAPQEGDGKSSEAADVGSGNASSSRQRLSTSLLVNGLLYRHGITTHMVEKKLVDEHIKGEAMADHVGDRKSGVVFFVAESLDAGQSIARKLIEQGIFKQEQACFIVDESLNALSEECQAQSALLISTETENDRLATYFSIADVSDQTLQGIRKLLRQGKKPDDIQAALY…
Pcub_MSU1_v1_04588_0_0_1	--HMM score 0.991	--SP length 22	RALR-EER	RXLR-EER	--RXLR position 62	RXLR	--EER position 136	EER	--No WY	--No of WY domains 0	MARPVSLFVFLLELIIIQSALHKQQLQITHHMSTPSKSNNNSHLSAEVQLEKAAKKLTLYSRALREQLMRLREQVVIEKQAVQTSEDDVSESSARLQEIEELMAKLQQDVNALRMMPPSHDDGSLAAREQEIEELEEERREELELLAHIQTMLQMHQNMHSKVKRMIATLTKEIRRVRQREEVVVLAALRCRAVKVFASKI
