# Supplementary material for: The Effector Repertoire of the Hop Downy Mildew Pathogen Pseudoperonospora humuli
Source: Front Genet. 2020 Aug 11;11:910. doi: 10.3389/fgene.2020.00910 (PMC7432248; doi:10.3389/fgene.2020.00910)
Supplement: TABLE S10 — Average number of motifs in permuted sequences and secretome in Pseudoperonospora humuli and Pseudoperonospora cubensis. [file Table_10.XLSX]

## Sheet: Sheet1
Script	Avg. number of motifs in permuted sequences	Number of motifs in secretome
Pseudoperonospora humuli
find_rxlr.pl	33.56	140
find_eer.pl	21.01	231
find_qxlr.pl	20.41	47
find_qxlr_eer.pl	0.2	23
find_rxlr_eer.pl	0.5	69
find_rxl_eer.pl	7.18	99
find_xlr_eer.pl	7.28	146
Pseudoperonospora cubensis
find_rxlr.pl	27.13	51
find_eer.pl	12.87	38
find_qxlr.pl	18.6	17
find_qxlr_eer.pl	0.2	0
find_rxlr_eer.pl	0.4	8
find_rxl_eer.pl	4.97	18
find_xlr_eer.pl	4.83	18
