# Supplementary material for: The Effector Repertoire of the Hop Downy Mildew Pathogen Pseudoperonospora humuli
Source: Front Genet. 2020 Aug 11;11:910. doi: 10.3389/fgene.2020.00910 (PMC7432248; doi:10.3389/fgene.2020.00910)
Supplement: TABLE S11 — CRN effectors of Pseudoperonospora humuli. Motif sequences and positions of LFLAK and HVLVXXP motifs are presented. Single protein with predicted signal peptide are highlighted. [file Table_11.XLSX]

## Sheet: Table_S10
Gene ID	LFLAK motif	LFLAK position	HVLVXXP motif	HVLVXXP position
Phum_OR502AA_v1_g_00585	LYLARK	66	HVLVXXP	128
Phum_OR502AA_v1_g_00721	LYLAK	52	HVLVXXP	107
Phum_OR502AA_v1_g_01648	LYLAK	52	-	-
Phum_OR502AA_v1_g_01703	LYLAK	58	HVLVXXS	113
Phum_OR502AA_v1_g_01705	LYLAK	58	HVLVXXS	113
Phum_OR502AA_v1_g_03066	LYLARK	54	HVLVXXP	110
Phum_OR502AA_v1_g_03069	LYLARK	163	HVLVXXP	219
Phum_OR502AA_v1_g_03482	LYLAK	61	HVLVXXP	118
Phum_OR502AA_v1_g_03731	LYLAK	53	HVLVXXP	107
Phum_OR502AA_v1_g_03904	-	-	HVLVXXP	106
Phum_OR502AA_v1_g_04256	LYLAK	82	HVLVXXS	106
Phum_OR502AA_v1_g_04404	LYLAK	53	-	-
Phum_OR502AA_v1_g_04950	-	-	HVLVXXP	143
Phum_OR502AA_v1_g_04997	-	-	HVLVXXXP	107
Phum_OR502AA_v1_g_05245	LYLAK	65	-	-
Phum_OR502AA_v1_g_05471	LYLAK	47	HVLVXXP	118
Phum_OR502AA_v1_g_06173	LYLAK	58	-	-
Phum_OR502AA_v1_g_06208	LYLAK	75	HVLVXXS	130
Phum_OR502AA_v1_g_06786	LYLAK	53	-	-
Phum_OR502AA_v1_g_06982	LYLARK	57	HVLVXXS	111
Phum_OR502AA_v1_g_07170	LFLAK	41	-	-
Phum_OR502AA_v1_g_07356	LYLARK	57	HVLVXXP	111
Phum_OR502AA_v1_g_08091	-	-	HVLVXXS	95
Phum_OR502AA_v1_g_09771	LYLAK	74	HVLVXXP	129
Phum_OR502AA_v1_g_09854	LYLAK	52	-	-
Phum_OR502AA_v1_g_10327	LYLAK	54	HVLVXXP	109
Phum_OR502AA_v1_g_10679	LYLAK	54	-	-
Phum_OR502AA_v1_g_11102	LYLARK	62	-	-
Phum_OR502AA_v1_g_11798	-	-	HVLVXXS	251
Phum_OR502AA_v1_g_12505	LYLAK	45	-	-
Phum_OR502AA_v1_g_12523	-	-	HVLVXXS	128
Phum_OR502AA_v1_g_12531	LYLAK	58	-	-
Phum_OR502AA_v1_g_12595	LYLAK	53	-	-
Phum_OR502AA_v1_g_12952	LYLAK	75	-	-
Phum_OR502AA_v1_g_13118	-	-	HVLVXXL	83
Phum_OR502AA_v1_g_13671	LFLAK	51	HVLVXXP	113
Phum_OR502AA_v1_g_13725	LYLAK	54	HVLVXXP	110
Phum_OR502AA_v1_g_13921	LFLAK	51	HVLVXXP	115
Phum_OR502AA_v1_g_14618	LYLARK	53	-	-
Phum_OR502AA_v1_g_14672	LFLAK	51	-	-
Phum_OR502AA_v1_g_14961	LYLAK	68	-	-
Phum_OR502AA_v1_g_14962	LYLAK	54	-	-
Phum_OR502AA_v1_g_15009	LYLARK	53	-	-
Phum_OR502AA_v1_g_15661	LYLARK	54	-	-
Phum_OR502AA_v1_g_15811	LFLAK	48	HVLVXXP	115
Phum_OR502AA_v1_g_17611	LYLAK	58	-	-
Phum_OR502AA_v1_g_17643	LYLAK	53	-	-
Phum_OR502AA_v1_g_17969	LYLAK	52	-	-
Phum_OR502AA_v1_g_18303	LYLAK	75	-	-
Phum_OR502AA_v1_g_18334	LYLAK	67	-	-
Phum_OR502AA_v1_g_18433	-	-	HVLVXXS	103
Phum_OR502AA_v1_g_18475	LFLAK	47	HVLVXXP	103
Phum_OR502AA_v1_g_19221	-	-	HVLVXXL	112
