# Supplementary material for: The Effector Repertoire of the Hop Downy Mildew Pathogen Pseudoperonospora humuli
Source: Front Genet. 2020 Aug 11;11:910. doi: 10.3389/fgene.2020.00910 (PMC7432248; doi:10.3389/fgene.2020.00910)
Supplement: TABLE S12 — CRN effectors of Pseudoperonospora cubensis. Motif sequences and positions of LFLAK and HVLVXXP motifs are presented. [file Table_12.XLSX]

## Sheet: pcub_v1_crn
Gene ID	LFLAK domain	LFLAK position	HVLVXXP domain	HVLVXXP position
Pcub_MSU1_v1_01642_0_2_1	LFLAK	16	HVLVXXP	80
Pcub_MSU1_v1_02903_0_0_1	-	-	HVLVXXP	104
Pcub_MSU1_v1_06331_0_3_1	LYLAR	50	-	-
Pcub_MSU1_v1_08943_0_2_1	LYLARK	43	-	-
Pcub_MSU1_v1_10727_0_0_1	-	-	HVLVXXS	113
Pcub_MSU1_v1_11767_0_0_1	-	-	HVLVXXS	96
Pcub_MSU1_v1_13683_0_1_1	-	-	HVLVXXP	54
Pcub_MSU1_v1_13687_0_0_1	LYLARK	50	-	-
Pcub_MSU1_v1_14518_0_1_1	LYLARK	51	-	-
Pcub_MSU1_v1_14630_0_0_1	LFLAK	47	HVLVXXP	103
Pcub_MSU1_v1_20766_0_0_1	LYLARK	54	HVLVXXP	110
Pcub_MSU1_v1_27843_0_0_1	LYLAR	38
Pcub_MSU1_v1_00520_0_3_1	-	-	HVLVXXP	135
Pcub_MSU1_v1_00638_0_3_1	LYLAR	53	-	-
Pcub_MSU1_v1_01049_0_6_1	-	-	HVLVXXP	107
