# Supplementary material for: The Effector Repertoire of the Hop Downy Mildew Pathogen Pseudoperonospora humuli
Source: Front Genet. 2020 Aug 11;11:910. doi: 10.3389/fgene.2020.00910 (PMC7432248; doi:10.3389/fgene.2020.00910)
Supplement: TABLE S13 — Reads per kilobase million (RPKM) values of RXLR effectors in the sporangia of different Pseudoperonospora humuli isolates. [file Table_13.XLSX]

## Sheet: Total
Gene_ID	NC18668CAS_RPKM_value	NC18668GAL_RPKM_value	NY481J1_RPKM_value	NY482CA_RPKM_value	NY507_570BC_RPKM_value	VT503A3_RPKM_value	WI510-1_RPKM_value	OR501BA_RPKM_value	JP490_RPKM_value	JP490-5_RPKM_value	JP498SA_RPKM	OR502AA_RPKM_value
Phum_OR502AA_v1_g_00001	0	0	0	0	0	0	0	0	0	0	0	0
Phum_OR502AA_v1_g_00002	0	0	0	0	0	0	0	0	0	0	0	0
Phum_OR502AA_v1_g_00003	0.265553	0	0	0	0	0	0.825196	0	0	0	0	0
Phum_OR502AA_v1_g_00004	21.4671	10.0062	19.9256	18.4409	21.4919	18.6863	11.0504	22.4883	14.3478	19.2584	17.2257	19.678
Phum_OR502AA_v1_g_00005	27.183	32.1	40.3981	47.6422	34.7045	52.1477	49.5548	46.5518	36.708	37.1062	34.0129	50.2453
Phum_OR502AA_v1_g_00006	0	0	0	0	0	0	0	0	0	0	0	0
Phum_OR502AA_v1_g_00007	0.955135	3.33055	3.64422	17.813	10.5056	17.8512	23.0848	10.4559	4.22513	7.8245	5.42942	12.1643
Phum_OR502AA_v1_g_00008	3.20099	6.43952	12.9764	23.879	16.118	35.4612	46.0047	23.1892	21.9984	15.3499	13.5293	18.084
Phum_OR502AA_v1_g_00011	22.9479	15.9518	17.5752	17.7371	23.0202	20.0204	12.4072	17.3548	16.4231	17.3087	17.3846	16.9995
Phum_OR502AA_v1_g_00012	137.151	97.0326	167.208	142.865	158.631	129.558	83.6618	199.554	86.785	127.213	128.077	128.492
Phum_OR502AA_v1_g_00013	0	0	0	0	0	0	0	0	0	0	0	0
Phum_OR502AA_v1_g_00014	36.2261	64.996	64.9566	82.4866	78.2528	89.1396	104.39	59.3022	86.6464	65.2067	46.6924	52.7227
Phum_OR502AA_v1_g_00015	0	0	0	0	0	0	0	0	0	0	0	0
Phum_OR502AA_v1_g_00016	0	0	0	0	0	0	0	0	0	0	0	0
Phum_OR502AA_v1_g_00018	0	0	0	0	0	0	0	0	0	0	0	0
Phum_OR502AA_v1_g_00019	0	0	0	0	0	0	0	0	0	0	0	0
Phum_OR502AA_v1_g_00020	0	0	0	0	0	0	0	0	0	0	0	0
Phum_OR502AA_v1_g_00021	101.072	120.385	67.8108	125.802	163.712	161.869	260.271	123.432	164.603	164.405	66.3735	192.73
Phum_OR502AA_v1_g_00022	0	0	0	0	0	0	0	0	0	0	0	0
Phum_OR502AA_v1_g_00023	28.5422	67.615	66.2813	118.835	60.0995	60.4287	86.2761	45.4122	109.613	64.7572	47.7054	66.8363
Phum_OR502AA_v1_g_00025	0	0	0.572294	0	0	0	0.435033	0	0	0	0.0529228	0
Phum_OR502AA_v1_g_00026	0.323598	2.53886	3.70396	3.62099	2.91215	1.31689	2.34632	2.34426	0	1.74573	1.99805	1.47007
Phum_OR502AA_v1_g_00027	6.27018	5.69961	15.7273	11.2606	8.06101	5.88039	1.12255	10.5427	0.440265	8.76973	7.85229	8.43994
Phum_OR502AA_v1_g_00028	3.54693	8.56255	0	3.01985	2.18086	0.418387	0.958431	1.34062	4.38546	1.38658	0.544113	0
Phum_OR502AA_v1_g_00029	0.264368	0.702023	2.47124	3.69778	3.67064	3.44273	4.81954	4.13678	0.902151	5.89496	2.33191	3.5106
Phum_OR502AA_v1_g_00030	1.46537	2.34101	1.23331	1.32625	2.65963	0.701576	2.67859	0	0.490252	0.620027	1.63471	1.53624
Phum_OR502AA_v1_g_00031	0	7.17349	6.68107	0	3.54736	3.45507	1.09928	4.30538	0	8.77871	5.61665	8.60399
Phum_OR502AA_v1_g_00032	0	0.358289	0	0.415189	0	0	0	0	0	0	0	0
Phum_OR502AA_v1_g_00033	8.05774	9.62984	7.20471	9.28382	11.9975	9.90399	10.2164	8.27034	8.07844	9.35753	8.45405	10.8736
Phum_OR502AA_v1_g_00034	0.447494	1.44038	1.61251	1.53003	1.78983	0.94427	0.566529	1.00856	0	1.69883	0.570153	0.868769
Phum_OR502AA_v1_g_00035	5.84618	4.15091	14.1706	8.46581	5.21693	7.46392	8.05038	3.18885	7.04118	3.21571	4.55007	10.6715
Phum_OR502AA_v1_g_00036	0.869033	4.19581	6.39458	12.85	0.957633	11.1149	20.8323	10.073	14.1217	9.15319	5.58485	7.98262
Phum_OR502AA_v1_g_00037	0	0	3.51465	1.47254	0	1.4281	0	2.288	0	1.89315	0.464309	1.65553
Phum_OR502AA_v1_g_00038	0	0	0	0	0	0	0	0	0	0	0	0
Phum_OR502AA_v1_g_00039	39.5624	64.1747	37.4977	53.3523	34.7663	46.3074	48.7604	36.2791	79.2757	49.9053	52.0139	62.2135
Phum_OR502AA_v1_g_00040	20.9321	15.4995	15.7296	23.9	12.7944	19.6642	17.2092	19.871	16.7817	19.3382	15.4709	17.6762
Phum_OR502AA_v1_g_00041	19.7228	33.643	8.55405	10.7918	8.7382	11.4628	7.43825	7.93638	10.6379	8.61887	8.73526	12.057
Phum_OR502AA_v1_g_00042	15.7519	2.71236	1.84923	3.01985	3.25713	1.07585	1.77994	2.87277	2.00478	1.9016	2.02099	2.00166
Phum_OR502AA_v1_g_00043	64.4277	15.9275	14.7219	11.2608	18.6801	10.3954	17.0574	11.2279	13.3448	14.5934	22.0636	17.0909
Phum_OR502AA_v1_g_00044	11.8627	0.515471	1.99147	2.25659	2.37912	4.24824	3.48967	2.0625	0.809623	2.64517	2.2183	4.47708
Phum_OR502AA_v1_g_00045	108.588	191.036	107.798	152.408	158.514	167.087	357.448	126.261	364.811	176.436	162.643	140.153
Phum_OR502AA_v1_g_00046	0.563985	0.2723	0	0.946631	2.17519	1.5301	4.90717	1.30743	3.20765	1.41986	0.298485	1.41902
Phum_OR502AA_v1_g_00047	0	0	0	0	0	0	0	0	0	0	0	0
Phum_OR502AA_v1_g_00050	0.249867	0	0.119168	0	0	0	0	0	0	0	0	0.349267
Phum_OR502AA_v1_g_00051	18.822	42.6531	40.6575	42.3868	46.4407	53.5536	66.0371	38.817	55.9102	44.6889	31.2854	41.7546
Phum_OR502AA_v1_g_00052	97.1512	63.9627	108.425	137.339	108.098	113.428	36.9442	160.307	62.8795	102.148	108.823	116.896
Phum_OR502AA_v1_g_00053	1.76771	24.004	23.8166	39.1486	181.429	49.9567	56.4568	13.8731	63.6742	78.5427	116.229	26.0992
Phum_OR502AA_v1_g_00054	3.2189	23.9405	16.5709	27.4114	54.3451	46.2333	70.8029	21.6729	64.076	34.9858	31.1906	41.6528
Phum_OR502AA_v1_g_00055	75.4019	112.034	141.547	237.329	136.281	211.708	205.857	174.845	197.782	206.685	202.691	241.871
Phum_OR502AA_v1_g_00056	0	0	0	0	0	0	0	0	0	0	0	0
Phum_OR502AA_v1_g_00057	0	0.249055	0	0	0	0	0	0	0	0	0	0
Phum_OR502AA_v1_g_00058	45.9842	84.2138	140.894	145.017	125.763	124.922	103.791	141.91	129.726	126.559	111.624	125.955
Phum_OR502AA_v1_g_00059	39.3073	20.5113	70.0747	70.5858	63.5535	70.7839	50.6718	86.5461	41.0021	54.0165	76.0054	85.1756
Phum_OR502AA_v1_g_00060	10.5464	29.1279	9.54409	11.9961	18.006	14.5996	8.05005	12.8439	4.44061	12.1178	11.9197	16.1103
Phum_OR502AA_v1_g_00061	8.14596	8.4515	29.0721	22.2758	17.415	26.8182	6.25721	23.7376	5.46589	23.2895	20.8293	25.8436
Phum_OR502AA_v1_g_00062	1.71259	1.04061	4.07833	6.19231	3.47483	4.99398	1.76187	6.27928	1.78904	4.73473	4.01806	4.38879
Phum_OR502AA_v1_g_00063	0.281992	0.510562	0.73969	1.3805	0	0	0.146047	0.817143	0	0.38032	0.808396	0.0985432
Phum_OR502AA_v1_g_00064	2.19695	2.71843	3.60142	3.73694	2.45541	2.78551	8.98824	3.1991	8.16264	6.90872	6.06679	3.95055
Phum_OR502AA_v1_g_00065	8.5199	8.49685	3.7657	3.12644	6.1204	3.74088	19.755	2.60765	9.57577	5.14178	5.19787	4.433
Phum_OR502AA_v1_g_00066	0	0	0	0	0	0	0	0	0	0	0	0
Phum_OR502AA_v1_g_00067	0	0	0	0	0	0	0	0	0	0	0	0
Phum_OR502AA_v1_g_00068	0	0	0	0	0	0	0	0	0	0	0	0
Phum_OR502AA_v1_g_00069	0	0.215297	0	0	0.30575	0	0	0	0.338156	0	0	0.0831087
Phum_OR502AA_v1_g_00070	0	0	0	0	0	0	0	0	0	0	0	0
Phum_OR502AA_v1_g_00071	0	0	0	0	0	0	0	0	0	0	0	0
Phum_OR502AA_v1_g_00072	0	0	0	0	0	0	0	0	0	0	0	0
Phum_OR502AA_v1_g_00073	0	0	0	0	0	0	0	0	0	0	0	0
Phum_OR502AA_v1_g_00074	0	1.1186	1.41435	0.777749	1.31056	1.25713	2.59181	0	0.527078	1.9998	0.735701	0.906783
Phum_OR502AA_v1_g_00075	0	0	0	0	0	0	0	0	0	0	0	0
Phum_OR502AA_v1_g_00076	0	0	0	0	0	0	0	0	0	0	0	0
Phum_OR502AA_v1_g_00077	0	0	0	0	0	0	0	0	0	0	0	0
Phum_OR502AA_v1_g_00078	0	0	0	0	0	0	0	0	0	0	0	0
Phum_OR502AA_v1_g_00079	13.0649	20.4755	27.9095	27.0107	25.1318	22.3667	27.3264	24.3755	24.7953	22.5643	17.1446	24.8055
Phum_OR502AA_v1_g_00080	0.713474	0	0	1.99591	0.6115	3.87134	4.8037	2.41205	1.35262	3.63519	1.36356	4.90342
Phum_OR502AA_v1_g_00081	1.39787	0.230892	0.800017	0.658608	1.10665	0.678652	2.03475	0.319791	0.836882	0.635048	0.681408	0.53477
Phum_OR502AA_v1_g_00082	0	0	0	0	0	0	0	0	0	0	0	0
Phum_OR502AA_v1_g_00083	0	0	0	3.62099	0	0	1.34076	0.937705	0	1.16382	0	0.452329
Phum_OR502AA_v1_g_00084	0	0	0	0	0	0	0	0	0	0	0	0
Phum_OR502AA_v1_g_00085	1.72481	0.115661	1.73661	4.28894	5.78996	5.97929	1.78659	0.27767	1.63497	5.34171	5.15586	2.21005
Phum_OR502AA_v1_g_00086	10.3845	11.778	14.2174	12.5216	13.5806	15.9689	16.6679	15.4349	19.7296	18.5934	11.5288	14.9535
Phum_OR502AA_v1_g_00087	4.75021	5.2264	14.7348	13.6804	10.8058	14.4422	6.60885	10.8495	5.14258	14.5879	12.2892	13.805
Phum_OR502AA_v1_g_00088	0	0	0.267703	0	0.120271	0	0	0	0	0	0	0.130768
Phum_OR502AA_v1_g_00089	4.13151	13.2984	36.5623	35.3152	51.9349	27.0882	51.2352	43.8977	50.9121	27.4479	25.1051	26.9504
Phum_OR502AA_v1_g_00090	0.802417	30.6061	1.10981	3.81603	4.3327	2.72122	15.2933	3.13902	6.6174	1.94798	1.87564	3.36489
Phum_OR502AA_v1_g_00091	0.563985	2.26916	0	2.62953	1.20844	0.765051	2.33675	1.08952	2.13843	1.01419	0.994949	2.10226
Phum_OR502AA_v1_g_00092	37.7921	15.7517	14.7551	16.7801	15.8092	15.6486	16.8243	16.2373	15.1858	14.641	16.0616	21.0276
Phum_OR502AA_v1_g_00093	2.92263	5.15009	15.2953	18.9751	22.4638	27.3916	23.1339	19.3837	14.8446	22.8493	24.6492	27.603
Phum_OR502AA_v1_g_00094	115.581	73.127	49.1198	49.5245	39.4864	47.8277	42.6677	39.5723	54.0862	48.5789	44.0218	72.1906
Phum_OR502AA_v1_g_00095	14.9456	21.9542	2.68978	7.09974	3.08152	1.91263	16.9414	4.08571	25.6612	4.31029	2.98485	4.53299
Phum_OR502AA_v1_g_00096	18.3721	21.1147	20.3191	15.4922	14.8421	15.8196	9.98552	19.1044	15.4986	14.0686	19.8497	19.4141
Phum_OR502AA_v1_g_00097	0	0	0	0	0	0.505223	4.43651	0	5.29564	1.67436	0.657042	0.520606
Phum_OR502AA_v1_g_00098	0	0.928295	0	0.717145	1.3183	4.86851	7.70064	4.45714	10.2062	7.3759	4.07024	3.58339
Phum_OR502AA_v1_g_00099	0	0	0	7.77749	0	9.80559	5.18363	20.1408	7.90617	15.9984	8.82842	4.08052
Phum_OR502AA_v1_g_00100	39.4789	58.357	32.4723	25.6094	13.6081	10.8659	12.742	21.5536	8.13534	14.9188	22.4584	18.3947
Phum_OR502AA_v1_g_00101	4.13892	3.84294	0	4.45324	6.13966	3.45507	6.92544	2.76774	3.62154	6.29777	2.80832	1.3351
Phum_OR502AA_v1_g_00102	0.468394	1.29227	0	0.374374	0.344098	0	0.831723	0	1.1417	0	0.236089	0.0467663
Phum_OR502AA_v1_g_00104	0.336851	1.30109	5.52645	1.50772	1.38579	1.27944	4.81505	0.976109	0	1.45378	3.44666	1.93051
Phum_OR502AA_v1_g_00105	0	2.33591	0	0.541374	0	0	14.2324	0	2.20133	0	0.170702	0
Phum_OR502AA_v1_g_00106	4.20677	20.7015	12.5009	19.0102	10.8165	24.143	52.4571	4.68852	23.9259	10.4744	7.27862	15.153
Phum_OR502AA_v1_g_00107	0	0	0	0	0	0.622716	0.832126	0	0	0	0.10123	0.320838
Phum_OR502AA_v1_g_00108	0	0	0	0.703442	0	0	0.130233	0	0	0.226093	0.110902	0.175746
Phum_OR502AA_v1_g_00109	10.7752	14.4098	14.3163	9.81052	22.4027	14.3456	11.9705	5.89727	20.5658	9.86801	11.9568	13.0806
Phum_OR502AA_v1_g_00110	2068.36	2604.77	1782.94	1326.56	1850.56	1237.15	992.78	1353.62	1574.67	1490.44	1379.94	1396.55
Phum_OR502AA_v1_g_00111	43.2075	36.7983	88.2846	82.8303	67.3907	92.8262	68.1551	79.4444	28.6906	100.968	82.4149	104.697
Phum_OR502AA_v1_g_00112	6.97524	5.55564	27.8354	22.3005	20.741	29.4802	7.0285	26.5375	9.71547	18.1749	21.1785	19.0691
Phum_OR502AA_v1_g_00113	5.03303	11.6977	6.12862	15.877	20.8571	12.7831	41.651	9.61953	29.5388	23.108	8.97343	19.9831
Phum_OR502AA_v1_g_00114	0	1.24511	1.42125	2.03068	2.75057	2.69496	4.15526	1.21781	2.60751	2.88552	2.46009	2.5634
Phum_OR502AA_v1_g_00115	0	0	0	0	0	0	0	0	0	0	0	0
Phum_OR502AA_v1_g_00116	0	0	0	39.3349	0	33.0125	26.3284	20.3726	33.8341	38.9003	35.5387	19.2767
Phum_OR502AA_v1_g_00118	0	0	0	0	0	0	0	0	0	0	0	0
Phum_OR502AA_v1_g_00119	10.3445	14.0545	33.1763	21.6687	19.8521	15.7271	3.15757	26.5002	7.10555	18.6918	17.7642	25.9505
Phum_OR502AA_v1_g_00120	35.7916	46.7479	226.112	128.998	90.6487	106.252	43.848	171.156	46.4957	106.903	87.6364	128.896
Phum_OR502AA_v1_g_00121	2.82834	1.92032	4.10292	4.12091	3.78765	3.35709	4.27241	5.46388	6.03229	4.55627	3.74219	4.24177
Phum_OR502AA_v1_g_00122	1.42695	2.58357	7.03232	13.3061	9.17251	6.77485	4.8037	13.094	8.79205	13.6854	9.6498	11.0535
Phum_OR502AA_v1_g_00123	0.650751	4.97471	55.6578	29.7339	11.1548	10.593	1.57281	27.0286	14.8045	10.1419	8.4188	18.4958
Phum_OR502AA_v1_g_00124	1.24483	0.214651	0.508878	2.48739	1.60037	3.37725	1.65783	2.57658	0	3.51767	0.627445	0.99431
Phum_OR502AA_v1_g_00125	0.39088	0.471807	0	1.09347	0	0.530234	1.21465	0	0	3.16306	1.89631	1.09276
Phum_OR502AA_v1_g_00126	0.281992	0	0	0	0	0.765051	0	2.45143	0	0	0	0.197086
Phum_OR502AA_v1_g_00127	0	0	0	2.47254	0	0	3.66207	2.56119	0	2.64899	2.59875	1.44138
Phum_OR502AA_v1_g_00128	3.54133	7.83865	3.50372	4.68368	5.93557	4.10186	13.7268	5.08684	10.792	4.3063	2.67618	2.97149
Phum_OR502AA_v1_g_00129	0.0152901	0.0553669	0	0	0.0589712	0	0	0	0	0	0	0
Phum_OR502AA_v1_g_00130	0.411239	0.8273	1.56904	8.43641	2.46723	6.6942	23.8543	1.19167	13.2538	5.17658	2.66011	4.59868
Phum_OR502AA_v1_g_00131	0	0	0	0	0	0	0	0	0	0	0	0
Phum_OR502AA_v1_g_00132	0.197889	0.477719	0.424703	0.276793	2.16247	1.47641	0.973645	0.86015	0	1.86824	1.92008	1.90171
Phum_OR502AA_v1_g_00133	10.018	19.2117	31.5693	40.2038	37.3738	62.2322	70.3587	48.5635	49.2558	42.0907	30.7628	39.4578
Phum_OR502AA_v1_g_00134	10.1123	17.862	8.69569	9.92963	14.4122	12.8168	13.8338	7.51074	11.5463	10.7224	10.6767	12.1898
Phum_OR502AA_v1_g_00135	0.591908	0.0664609	0.223211	0.0385078	0.318543	0.186728	0.071292	0	0.0782899	0.0742605	0.133562	0.115448
Phum_OR502AA_v1_g_00136	60.3047	97.8377	65.944	99.1937	88.522	125.974	111.023	67.1548	102.815	87.606	99.6048	127.98
Phum_OR502AA_v1_g_00137	29.1016	34.4459	13.6641	15.3039	19.1417	12.0878	18.0514	9.152	25.3404	13.6915	12.6856	15.8063
Phum_OR502AA_v1_g_00138	3.51525	11.7499	5.15849	12.8595	8.34321	2.93444	43.4139	5.48493	21.5308	10.6976	8.82506	9.63834
Phum_OR502AA_v1_g_00139	0.39088	0	0	0.273367	1.63319	2.12093	4.65614	0	3.89046	1.23008	0.344784	0.682973
Phum_OR502AA_v1_g_00140	51.1992	110.755	76.6378	1.72563	63.2449	5.85742	6.2298	1.34062	4.38546	2.21853	5.16907	24.1431
Phum_OR502AA_v1_g_00141	19.8406	27.2431	19.8892	26.0899	31.1936	37.2338	72.7279	28.2704	50.7433	27.6337	18.0804	27.4684
Phum_OR502AA_v1_g_00142	0	0	0	0	0	0	0	0	0	0	0	0
Phum_OR502AA_v1_g_00143	1.67836	2.74366	6.41622	7.283	7.25469	5.48563	1.69741	6.1272	0.526137	7.50964	6.73772	2.90022
Phum_OR502AA_v1_g_00144	47.8549	39.2167	72.6677	92.0087	93.0042	86.8437	64.6553	64.6978	98.7652	92.8186	90.0697	80.8747
Phum_OR502AA_v1_g_00145	63.6508	86.9782	28.2893	42.0305	50.4054	54.4673	94.6257	39.0987	114.739	45.1863	41.7993	48.905
Phum_OR502AA_v1_g_00146	11.5462	21.2897	12.9052	20.3112	28.3218	28.6345	48.3526	19.1921	25.3811	18.9159	14.527	24.8774
Phum_OR502AA_v1_g_00147	16.0646	54.3694	9.71469	13.805	21.3277	12.8187	31.1048	8.21489	33.4414	25.1119	25.6543	13.5025
Phum_OR502AA_v1_g_00148	8.1455	8.39659	19.3389	23.6183	36.2314	27.0994	6.52811	22.3976	7.77758	19.4589	23.0232	26.2208
Phum_OR502AA_v1_g_00149	46.4369	36.8152	23.3424	24.2703	22.1409	19.1409	23.8039	17.2195	17.3901	19.4094	18.0692	29.6007
Phum_OR502AA_v1_g_00150	6.47936	11.4584	6.75526	5.90139	14.3352	13.4906	64.6173	6.98626	26.5672	32.2449	14.3546	10.0048
Phum_OR502AA_v1_g_00151	0	0	0	15.9525	0	11.9008	43.1649	2.54222	11.2268	9.46574	7.93195	6.28487
Phum_OR502AA_v1_g_00152	5.92184	6.55221	5.41319	4.83176	6.97875	12.0496	18.6575	2.86	4.21004	1.77483	7.39993	10.5195
Phum_OR502AA_v1_g_00153	0.559985	0.675921	2.53717	7.04938	3.05967	3.0385	31.6124	6.49078	19.9056	1.25874	2.96368	6.8491
Phum_OR502AA_v1_g_00154	63.3278	38.9826	26.5173	22.1568	32.2409	27.4438	40.5293	20.1523	45.846	23.8749	26.2413	28.0953
Phum_OR502AA_v1_g_00155	167.261	164.654	183.828	204.475	233.177	238.145	201.551	202.963	317.278	223.182	179.373	175.117
Phum_OR502AA_v1_g_00156	17.3975	20.8984	14.7197	16.6128	33.1732	27.6845	34.3952	10.1797	35.4404	23.4638	24.7525	34.7532
Phum_OR502AA_v1_g_00157	0	0	0	0	0	0	0	0	0	0	0	0
Phum_OR502AA_v1_g_00158	2.42414	8.22075	6.93681	4.35949	5.862	4.22792	28.8165	3.01053	19.6961	7.05779	3.86924	8.3099
Phum_OR502AA_v1_g_00159	0	0	0	1.1918	0	0.770555	1.61807	0.823021	0	0.766112	1.25263	1.58803
Phum_OR502AA_v1_g_00161	1.23372	0	0	0	0	0	0	0	2.33891	0.739511	0.0906854	0
Phum_OR502AA_v1_g_00162	0	0	0	0	0	0	0	0	0	0	0	0
Phum_OR502AA_v1_g_00163	16.6485	9.10852	6.3236	9.95871	9.8933	11.8558	16.1629	10.9952	14.185	11.27	13.557	10.9802
Phum_OR502AA_v1_g_00164	20.324	3.25643	1.67269	2.89308	3.98868	7.3194	13.1342	5.47244	14.3212	5.09404	3.41093	4.30537
Phum_OR502AA_v1_g_00165	19.1148	34.352	25.192	45.3644	37.3913	58.5022	72.0546	42.2121	51.4442	34.0587	33.9636	46.3827
Phum_OR502AA_v1_g_00166	0	0	0	0	0	0	0	0	0	0	0	0
Phum_OR502AA_v1_g_00167	14.2985	14.5096	15.6904	9.91131	12.8513	9.61218	20.0533	12.1	20.8703	16.6106	17.6348	13.6192
Phum_OR502AA_v1_g_00168	56.0815	23.0874	62.8346	58.0026	39.1479	70.3669	30.5906	60.969	57.0041	40.5871	53.787	81.2256
Phum_OR502AA_v1_g_00169	2.79144	4.57271	6.84672	8.92447	0	2.16378	12.3918	7.51111	9.07213	6.81247	5.80387	4.45933
Phum_OR502AA_v1_g_00170	13.7578	0	27.1967	9.48225	23.8392	11.9008	14.0441	7.51111	24.9484	6.09536	16.0046	9.89414
Phum_OR502AA_v1_g_00171	1.27351	4.80368	8.95871	21.8209	19.0329	18.571	22.2603	22.1419	7.24307	14.8856	14.3224	23.3643
Phum_OR502AA_v1_g_00172	0	0	0	0	0	0	0	0	0	0	0	0
Phum_OR502AA_v1_g_00173	0	0	0	0	0	0	0	0	0	0	0	0
Phum_OR502AA_v1_g_00174	0	0	0	0	0	0	0	0	0	0	0	0
Phum_OR502AA_v1_g_00175	0	0	0	0	0	0	0	0	0	0	0	0
Phum_OR502AA_v1_g_00176	0	0	0	0	0	0	0	0	0	0	0	0
Phum_OR502AA_v1_g_00177	0	0	0	0	0	0	0	0	0	0	0	0
Phum_OR502AA_v1_g_00178	0	0	0	0	0	0	0	0	0	0	0	0
Phum_OR502AA_v1_g_00179	0	0	0	0	0	0	0	0	0	0	0	0
Phum_OR502AA_v1_g_00180	0	0	0	0	0	0	0	0	0	0	0	0
Phum_OR502AA_v1_g_00181	0	0	0	0	0	0	0	0	0	0	0	0
Phum_OR502AA_v1_g_00182	0.503986	3.64998	2.88436	8.69424	5.83137	3.87409	5.91644	5.11149	3.82188	4.07832	1.03729	5.22489
Phum_OR502AA_v1_g_00183	29.8344	25.9954	72.135	140.293	75.4405	115.084	147.32	117.741	73.1462	106.045	65.771	160.068
Phum_OR502AA_v1_g_00184	85.6571	132.514	88.4187	96.3597	139.414	96.8047	144.777	79.5713	186.128	118.569	122.008	117.179
Phum_OR502AA_v1_g_00185	0	0	0	0	0	0	0	0	0	0	0	0
Phum_OR502AA_v1_g_00186	3.49133	0.48625	7.04467	1.50259	6.21484	1.82155	1.11274	0	3.0549	4.82946	6.75144	6.75725
Phum_OR502AA_v1_g_00187	0	0	5.64854	0.613557	0	0.59504	1.3631	0	0	0	0	1.53289
Phum_OR502AA_v1_g_00188	0	0	0	0	0	0	0	0	0	0	0	0
Phum_OR502AA_v1_g_00189	12.0957	12.1666	36.7756	50.7556	23.2175	30.9927	38.0219	68.64	41.0852	48.4868	50.2343	35.4001
Phum_OR502AA_v1_g_00190	1.0185	0	0.416355	0.271352	0.249408	0.263163	2.36115	0.140541	4.68931	0.436075	0.427803	0.711835
Phum_OR502AA_v1_g_00191	0	0	0	0	0	0	0	0	0	0	0	0
Phum_OR502AA_v1_g_00192	0.271644	2.29519	1.64101	2.78634	3.37587	2.45659	8.7226	2.09908	2.05996	2.27959	3.67401	2.15168
Phum_OR502AA_v1_g_00193	0	0	0	0	0	0	0	0	0	0	0	0
Phum_OR502AA_v1_g_00194	5.46997	13.492	22.0611	26.4458	20.9439	21.9376	18.0447	22.7422	11.1591	20.7419	15.3138	19.1981
Phum_OR502AA_v1_g_00195	0.134894	7.32697	51.982	56.6038	65.0329	51.4188	68.3259	81.5002	51.4027	25.4702	10.1138	30.5462
Phum_OR502AA_v1_g_00196	0	0	0	0	0	0	0.141254	0	0	0	0	0.0714821
Phum_OR502AA_v1_g_00197	0	0	0	0	0	0	0	0	0	0	0	0
Phum_OR502AA_v1_g_00198	0	0	0.0916228	0.134356	0.432216	0.130301	2.9849	0.556691	3.55105	0.431831	0.550732	0.201402
Phum_OR502AA_v1_g_00199	0	0	0	0.642095	0	0	0	0.221705	0	0	0.20246	0
Phum_OR502AA_v1_g_00200	1.0728	0	4.91178	3.60132	0.827519	3.49263	17.7796	0.621739	8.5421	0.385832	1.13554	2.99914
Phum_OR502AA_v1_g_00201	0	0	0	0	0	0	0	0	0	0	0	0
Phum_OR502AA_v1_g_00202	0	0	0	0	0	0	0	0	0	0	0	0
Phum_OR502AA_v1_g_00203	0	0	0	0	0	0	0	0	0	0	0	0
Phum_OR502AA_v1_g_00204	9.11415	6.72607	9.63946	10.3042	6.79965	9.09642	6.75029	5.74737	5.37166	8.49199	4.582	14.2251
Phum_OR502AA_v1_g_00205	0	0	0	0	0	0	0	0	0	0	0	0
Phum_OR502AA_v1_g_00206	0	0	0	0	0	0	0	0	0	0	0	0
Phum_OR502AA_v1_g_00207	0	0	0	0	0	0	0	0	0	0	0	0
Phum_OR502AA_v1_g_00208	192.604	216	135.881	98.861	133.378	84.8998	59.6673	125.047	118.465	116.884	98.5446	89.0312
Phum_OR502AA_v1_g_00209	0	0	0	0	0	0	0	0	0	0	0	0
Phum_OR502AA_v1_g_00210	19.0213	13.2067	58.5727	53.7761	20.2989	31.8764	5.50975	59.5088	8.61634	28.0299	34.6252	34.9411
Phum_OR502AA_v1_g_00212	0	0	0	0	0	0	0	0	0	0	0	0
Phum_OR502AA_v1_g_00213	13.764	9.02047	10.6925	7.1451	9.12122	8.59766	12.3953	10.9649	10.7605	9.9515	7.76012	9.55365
Phum_OR502AA_v1_g_00214	0.130725	0	0	0	0	0	0	0	0	0	0	0
Phum_OR502AA_v1_g_00215	0	0	0	0	0	0	0	0	0	0	0	0
Phum_OR502AA_v1_g_00216	0	0	0	0	0	0	0	0	0	0	0	0
Phum_OR502AA_v1_g_00217	0	0	0	0	0	0	0	0	0	0	0	0
Phum_OR502AA_v1_g_00218	0	0	0	0	0	0	0	0	0	0	0	0
Phum_OR502AA_v1_g_00219	0	0	0	0	0	0	0	0	0	0	0	0
Phum_OR502AA_v1_g_00220	0	0	0	0	0	0	0	0	0	0	0	0
Phum_OR502AA_v1_g_00221	0.31895	0.171104	2.46765	1.88363	1.2757	1.34605	0	2.46463	0.201558	1.46575	0.437634	0.718286
Phum_OR502AA_v1_g_00222	2.32229	0.280309	50.3939	24.3618	43.8877	31.8171	0.96219	32.6376	0.660398	34.2437	39.3297	26.3748
Phum_OR502AA_v1_g_00223	6.55581	0.086957	33.4652	27.6101	41.8632	15.0497	1.49245	22.7547	1.63894	31.9987	51.9171	25.427
Phum_OR502AA_v1_g_00224	4.55526	1.15512	2.48288	2.35587	5.21653	1.97321	2.37904	1.66387	1.524	2.27159	1.58697	3.61176
Phum_OR502AA_v1_g_00225	6.81842	2.21784	14.6123	8.79394	9.07889	14.5345	5.59509	10.5205	6.92492	10.9077	17.4181	13.2597
Phum_OR502AA_v1_g_00226	212.628	269.371	114.783	70.1192	51.377	91.9505	295.047	100.154	338.074	93.8984	66.5255	69.7612
Phum_OR502AA_v1_g_00227	0	0	0	0	0	0	0	0	0	0	0	0
Phum_OR502AA_v1_g_00228	374.225	808.1	631.738	665.279	889.341	563.192	527.704	382.301	429.968	527.468	373.752	437.314
Phum_OR502AA_v1_g_00229	15.8381	12.1977	10.8835	6.52773	13.1099	6.62981	12.2184	7.08123	7.31499	9.18526	9.48103	10.7098
Phum_OR502AA_v1_g_00230	0	0	0	0	0	0	0	0	0	0	0	0
Phum_OR502AA_v1_g_00231	5.17496	3.18227	7.43756	9.42942	8.46908	8.21518	7.4103	9.32168	4.45464	9.20529	10.8751	10.1906
Phum_OR502AA_v1_g_00232	2.27861	13.2265	1.31873	3.36621	2.56735	2.22272	4.61439	1.33541	4.65962	2.02574	2.64223	4.04398
Phum_OR502AA_v1_g_00233	1.41663	1.08984	1.14337	0.958079	2.18148	1.05587	0.1935	0.586435	0.0885392	0.61587	0.562993	0.870413
Phum_OR502AA_v1_g_00234	24.2492	15.797	24.6647	24.5553	20.7905	21.8692	30.5662	16.4981	18.0159	20.3416	18.4042	31.0761
Phum_OR502AA_v1_g_00235	0.0805692	0	0.307404	0	0.0517903	0	0.0417276	0	0	0	0.0355339	0
Phum_OR502AA_v1_g_00236	7.79912	3.55338	3.9501	4.64009	5.67705	6.85438	7.55509	5.22025	6.18503	7.15066	5.47443	6.99399
Phum_OR502AA_v1_g_00237	0	0	0	0	0	0	0	0	0	0	0	0
Phum_OR502AA_v1_g_00238	0.381486	0.318785	0.755752	0.57464	1.20724	0	0.24317	0	0.834497	0.211079	0.129422	0.369171
Phum_OR502AA_v1_g_00239	0	0	0	0	0	0	0	0	0	0	0	0
Phum_OR502AA_v1_g_00240	3.82484	4.98421	5.40895	5.85561	8.31774	5.47238	7.62803	5.29357	6.92654	6.33052	5.8076	6.99555
Phum_OR502AA_v1_g_00241	20.3822	7.28709	34.9983	39.1717	39.0158	51.386	11.7415	53.6837	10.9671	43.0042	37.2606	36.3626
Phum_OR502AA_v1_g_00242	2.5066	4.91652	64.2559	203.35	80.1599	283.069	59.7169	117.124	37.4226	108.743	190.422	211.758
Phum_OR502AA_v1_g_00243	6.18699	7.81393	6.60782	6.21477	11.4858	4.27737	8.66029	2.9073	9.91796	4.55341	3.72955	8.51471
Phum_OR502AA_v1_g_00244	10.9086	12.7491	28.4079	24.7038	31.1651	22.5489	52.9099	21.5754	39.3922	33.6283	23.8264	19.1208
Phum_OR502AA_v1_g_00245	3.56114	5.19971	3.45158	0.883737	2.65834	0.31166	1.3089	0.582541	0.326676	0.619726	0.582638	1.10395
Phum_OR502AA_v1_g_00246	5.53841	10.8846	10.4302	12.5139	6.48124	7.70555	16.0336	10.6993	12.1152	8.81029	8.83106	13.002
Phum_OR502AA_v1_g_00247	5.90965	11.1042	7.20596	8.18077	10.1822	5.9504	15.4611	6.5321	8.31612	7.12122	3.76177	8.21802
Phum_OR502AA_v1_g_00248	0	0	0	0	0	0	0	0	0	0	0	0
Phum_OR502AA_v1_g_00249	2.18652	1.46623	11.2392	6.45651	7.80839	6.92077	18.2446	5.632	12.4358	6.99009	7.01821	5.56087
Phum_OR502AA_v1_g_00250	0.434365	0.524294	0	0	3.35054	1.96407	11.0981	1.67824	13.9991	1.82256	0.510854	1.5179
Phum_OR502AA_v1_g_00251	9.18279	6.61196	9.66236	10.3432	7.07161	7.70826	7.58112	8.47461	8.48902	7.05752	7.08404	9.94459
Phum_OR502AA_v1_g_00252	14.7776	30.1018	31.6072	21.6053	40.2431	21.597	39.2171	24.5679	31.0423	20.91	29.6092	31.271
Phum_OR502AA_v1_g_00253	13.4276	11.1757	15.1087	15.4078	8.86332	13.397	38.1651	14.2817	21.7658	15.6592	12.3048	15.2451
Phum_OR502AA_v1_g_00254	4.64458	43.7482	2.21512	2.08816	1.38615	3.37523	25.8589	0.721008	31.133	4.02692	3.95053	4.69529
Phum_OR502AA_v1_g_00255	11.4995	10.4054	9.11253	12.2378	16.8516	12.4357	20.1578	11.7911	18.2946	15.502	9.51916	11.9601
Phum_OR502AA_v1_g_00256	0	0	0	0	0	0	0	0	0	0	0.386924	0
Phum_OR502AA_v1_g_00257	82.4493	143.77	218.49	315.606	244.532	340.452	255.299	251.55	247.776	305.368	269.226	282.458
Phum_OR502AA_v1_g_00258	2.06717	10.2741	1.58515	7.71041	4.11664	3.84882	15.2404	5.05051	9.91275	6.19549	4.14732	6.37394
Phum_OR502AA_v1_g_00259	0.0725715	0.0875964	0.328806	0	0.163273	0	0	0	0	0	0	0.0380406
Phum_OR502AA_v1_g_00260	0.892531	3.38227	5.54361	5.45814	8.29898	5.57498	7.61101	5.4734	4.95819	6.53196	5.456	6.61514
Phum_OR502AA_v1_g_00261	0.372443	0	1.42102	0.694593	1.03744	0	0.192892	0	0	0.223249	0.273767	0
Phum_OR502AA_v1_g_00262	5.8514	12.4908	36.6923	47.4398	40.1903	45.2731	32.3254	45.5297	27.7331	30.3978	26.4758	28.665
Phum_OR502AA_v1_g_00263	10.4684	24.2392	57.7254	61.3451	61.1781	71.0026	26.1517	43.4204	28.7966	52.8449	40.3152	56.3797
Phum_OR502AA_v1_g_00264	20.6257	19.1507	17.0152	36.107	38.314	33.9703	85.0582	18.2659	64.6291	33.3888	26.8928	35.9337
Phum_OR502AA_v1_g_00265	0.426032	0.857059	2.64141	1.98634	2.4647	3.66014	0.809036	1.02878	0.807681	2.42602	1.44053	1.78654
Phum_OR502AA_v1_g_00266	2.78207	5.75667	37.1515	72.6386	49.7326	74.4	35.5413	41.4604	39.1807	50.2669	93.7188	93.4243
Phum_OR502AA_v1_g_00267	3.07058	3.04446	16.9456	10.7373	12.2657	8.62808	9.08735	10.4867	11.8505	10.649	9.09272	21.3072
Phum_OR502AA_v1_g_00268	10321.6	9205.58	11349.2	9734.21	10053.5	12164.2	1409.63	9706.15	3979.74	12367.4	12558.6	10541
Phum_OR502AA_v1_g_00269	1.22675	1.88456	13.4033	16.8468	15.0543	12.7076	8.43275	12.6034	13.9542	4.412	7.77128	13.0946
Phum_OR502AA_v1_g_00270	0	2.10852	1.83286	2.44337	3.36866	4.26533	16.6467	2.53097	17.8833	8.48147	1.23268	6.34862
Phum_OR502AA_v1_g_00271	0.650751	0	0	1.82045	0	0	1.7975	1.25714	0	0.780144	0	0.454815
Phum_OR502AA_v1_g_00274	0	0	0	0	0	0	0	0	0	0	0	0
Phum_OR502AA_v1_g_00275	13.8126	7.09331	2.10802	1.26458	2.84122	0.136269	1.50878	0	1.71401	0.361288	0.531652	0.912716
Phum_OR502AA_v1_g_00276	7.02015	1.86783	15.3004	12.2477	7.95769	9.31812	3.32305	16.0772	5.58118	7.94091	9.05536	14.8776
Phum_OR502AA_v1_g_00277	0	0	0	0	0	0	0	0	0	0	0	0
Phum_OR502AA_v1_g_00278	0.514942	0	1.67	4.46563	0.662016	2.09558	2.08021	1.79061	1.17149	2.22239	2.58903	2.26735
Phum_OR502AA_v1_g_00279	0	0	0	0	0	0	0	0	0	0	0	0
Phum_OR502AA_v1_g_00280	0	0	0	7.85825	0	4.94341	3.77474	5.5	0	3.14008	1.60722	1.48573
Phum_OR502AA_v1_g_00282	4.24585	6.69832	0.568407	0.208378	1.67586	0.252611	0	0.269811	0	0.234411	1.00199	0.624727
Phum_OR502AA_v1_g_00283	81.7077	55.5464	54.9345	25.7538	40.164	25.9821	26.7006	31.7354	24.4119	26.23	29.1599	31.1184
Phum_OR502AA_v1_g_00284	20.4474	38.6045	7.86506	21.4357	17.9889	24.0652	31.6188	14.843	46.8966	25.911	30.5989	18.2201
Phum_OR502AA_v1_g_00285	53.9486	86.141	42.002	27.735	24.1141	11.1469	11.1022	49.1765	8.12798	12.8494	13.3935	11.3615
Phum_OR502AA_v1_g_00286	0	0	0	0	0	0	0	0	0	0	0	0
Phum_OR502AA_v1_g_00287	0.836418	3.12972	1.91476	4.21171	7.63469	5.67305	2.42586	13.8153	8.08708	4.36186	7.3778	4.67663
Phum_OR502AA_v1_g_00288	24.4355	32.1526	17.5631	39.3369	39.9419	31.8154	37.128	27.8312	38.3279	40.0767	33.6531	32.951
Phum_OR502AA_v1_g_00289	2.1506	3.24482	6.15406	4.72702	2.46861	4.58435	2.78455	4.22879	3.49471	1.10495	4.60696	6.8175
Phum_OR502AA_v1_g_00290	44.7706	32.4927	28.7768	28.8079	36.6404	25.7939	26.2689	24.1143	26.8493	27.0863	18.1669	32.5335
Phum_OR502AA_v1_g_00291	0.845977	3.06337	1.61387	4.73316	9.78837	2.29515	5.69582	1.63429	2.40574	4.05675	2.61174	2.75921
Phum_OR502AA_v1_g_00292	0	0	0	0	0	0	0	0	0	0	0	0
Phum_OR502AA_v1_g_00293	0	0	0	0	0	0	0	0	0	0	0	0
Phum_OR502AA_v1_g_00294	0	0	0	0	0	0	0	0	0	0	0	0
Phum_OR502AA_v1_g_00295	440.259	334.99	140.324	94.2314	195.443	105.242	90.2292	78.2587	123.439	130.507	154.625	109.545
Phum_OR502AA_v1_g_00296	0	0	4.12905	37.2978	4.67476	30.0652	15.6039	49.1719	13.7873	27.7122	41.5435	22.2673
Phum_OR502AA_v1_g_00297	0	0	0	0	0	0	0	0	0	0	0	0
Phum_OR502AA_v1_g_00298	58.0057	35.1783	42.0267	43.083	36.4289	30.0485	30.1046	36.7798	35.1746	36.4899	23.8533	23.3921
Phum_OR502AA_v1_g_00299	0	0	1.24692	2.92557	0	0	0.677038	1.89404	0	0	0	0.639552
Phum_OR502AA_v1_g_00300	6.9179	4.48691	7.55695	3.33248	9.89012	3.27085	3.10712	2.95288	3.34681	4.00046	5.25386	3.56103
Phum_OR502AA_v1_g_00301	0	0	0	0	0	0	0.252426	0.470782	0	0.292153	0.358263	0.170322
Phum_OR502AA_v1_g_00303	0	0	0	0	0	0	0	0	0	0	0	0
Phum_OR502AA_v1_g_00304	1.2732	2.82341	20.25	25.843	26.4177	40.9685	51.0039	33.2046	35.3643	25.3445	14.4168	30.2133
Phum_OR502AA_v1_g_00305	6.21237	7.49855	9.87611	6.57108	10.7681	11.0685	17.864	8.77703	18.8089	14.6173	11.5593	10.4118
Phum_OR502AA_v1_g_00306	0	0	0	0	0	0	0	0	0	0	0	0
Phum_OR502AA_v1_g_00307	0	0	0	0	0	0	0	0	0	0	0	0
Phum_OR502AA_v1_g_00308	0	0	0	0	0	0	0.139329	0.0974446	0	0.0604711	0.029662	0
Phum_OR502AA_v1_g_00309	0	0	0	0.119266	0	0.115667	0	0	0	0.306665	0.18803	0.238377
Phum_OR502AA_v1_g_00310	0	0	0	0	0	0	0.550131	0	0	0	0	0
Phum_OR502AA_v1_g_00311	0	0	0	0	0	0	0	0	0	0	0	0
Phum_OR502AA_v1_g_00312	0	0	0	0	0	0	0	0	0	0	0	0
Phum_OR502AA_v1_g_00313	58.5803	160.211	35.1817	126.388	41.6756	139.886	234.65	106.51	363.66	119.112	52.3474	63.4202
Phum_OR502AA_v1_g_00314	0	0	0	0	0	0	0	0	0	0	0	0
Phum_OR502AA_v1_g_00315	0	0	0	0	0	0	0	0	0	0	0	0
Phum_OR502AA_v1_g_00316	0	0	0	0	0	0	0	0	0	0	0	0
Phum_OR502AA_v1_g_00317	0	0	0	0	0	0	0	0	0.203383	0	0	0
Phum_OR502AA_v1_g_00318	0	0	0	0	0	0	0	0	0	0	0	0
Phum_OR502AA_v1_g_00319	0	0	0	0	0	0	0.0904714	0	0	0	0.0770425	0
Phum_OR502AA_v1_g_00331	0	0	0	0	0	0	0	0	0	0	0	0
Phum_OR502AA_v1_g_00336	18.6592	4.06982	20.3897	6.86818	12.7097	7.37139	3.59425	9.01161	1.30327	10.5371	8.89349	14.6197
Phum_OR502AA_v1_g_00337	4.27426	5.84907	12.4206	12.9998	13.0347	8.02293	11.5317	7.99312	8.05613	9.02681	8.57063	10.5945
Phum_OR502AA_v1_g_00338	0	0	0	0	0	0	0	0	0	0	0	0
Phum_OR502AA_v1_g_00339	0.0511827	0.247117	0	0	0	0	0	0	0	0	0	0.035772
Phum_OR502AA_v1_g_00340	15.2563	1.6961	49.9752	54.4714	13.936	49.5598	17.6741	84.3457	25.1175	52.7033	62.6818	33.1105
Phum_OR502AA_v1_g_00341	0.918114	0	0	0.214032	0	0.207572	0.475501	0	0	0.550334	0.0674868	0.213892
Phum_OR502AA_v1_g_00342	2.11151	0	0.274646	0.536987	0.370171	3.38507	2.93277	0.27812	2.18349	1.03556	1.26989	2.58257
Phum_OR502AA_v1_g_00343	133.347	281.937	345.065	262.179	332.479	259.063	296.77	250.383	238.288	255.691	353.006	260.435
Phum_OR502AA_v1_g_00344	8.12608	5.81757	20.068	12.7927	18.1447	16.0661	14.96	17.0647	8.70074	15.4114	12.3332	18.0498
Phum_OR502AA_v1_g_00345	0.323598	5.98911	0.823103	3.0175	6.10164	1.75586	10.5026	1.56284	10.4292	4.07337	0.666017	2.03548
Phum_OR502AA_v1_g_00346	1.73534	3.0815	11.6345	6.90836	10.4255	8.69171	7.77763	6.91428	5.02974	10.922	7.71232	11.2188
Phum_OR502AA_v1_g_00347	5.67434	8.03923	4.03056	4.50317	2.45753	2.83872	1.00044	4.4897	2.1744	5.46379	5.50214	3.88146
Phum_OR502AA_v1_g_00348	0	0.257581	0	0	0	0	0	0	0	0	0	0.372866
Phum_OR502AA_v1_g_00349	0.680671	0	5.19406	9.52072	7.00062	11.5417	7.22679	3.94483	4.83912	7.95612	5.1034	4.04367
Phum_OR502AA_v1_g_00350	0	0	0	0	0	0	0	0	0	0	0	0
Phum_OR502AA_v1_g_00351	7.02216	5.67291	22.1512	17.4787	63.692	28.5019	35.9103	9.13277	19.183	52.8968	97.7878	23.7277
Phum_OR502AA_v1_g_00352	5.72797	5.85019	18.5763	30.3218	19.5994	41.5997	18.9861	22.9821	14.5347	30.901	36.3001	41.5729
Phum_OR502AA_v1_g_00353	4.93487	12.7641	66.348	135.421	83.6845	184.887	92.2528	97.3762	76.1816	125.928	110.273	94.93
Phum_OR502AA_v1_g_00354	0	0	0	0	0	0	0	0	0	0	0	0
Phum_OR502AA_v1_g_00355	11.1655	18.0247	24.9921	30.4685	25.7589	38.4694	44.5945	34.5383	26.1027	24.9441	17.7036	25.0627
Phum_OR502AA_v1_g_00356	0	0	0	0	0	0	0	0	0	0	0	0
Phum_OR502AA_v1_g_00357	20.8227	18.015	172.977	206.178	118.53	184.716	39.3554	257.167	52.4828	93.9359	90.0661	156.215
Phum_OR502AA_v1_g_00358	0	0	0	0	0	0	0	0	0	0	0	0
Phum_OR502AA_v1_g_00359	5.9063	1.31326	34.6918	37.3932	31.7715	23.1925	12.0747	36.0315	8.83997	27.6705	26.7343	26.2885
Phum_OR502AA_v1_g_00360	3.00383	0	1.4326	19.207	3.03424	15.1347	2.0002	20.5174	10.9827	8.87413	14.3835	17.9948
Phum_OR502AA_v1_g_00361	0	0	0	0	0	0	0	0	0	0	0	0
Phum_OR502AA_v1_g_00362	0	0	0	0	0	0	0	0	0	0	0	0
Phum_OR502AA_v1_g_00363	0	0	0	1.1044	0	1.07107	6.13396	1.716	1.12268	3.54965	0	3.03513
Phum_OR502AA_v1_g_00364	0	0	0	0	0	0	0	0	0	0	0	0
Phum_OR502AA_v1_g_00365	63.6927	67.19	9.16319	16.9342	29.9452	27.8479	32.5781	9.152	16.4659	13.962	16.2508	13.6121
Phum_OR502AA_v1_g_00366	47.8302	52.5164	67.8215	69.9238	63.7435	75.181	56.1675	42.9846	23.5829	42.5328	44.482	53.5107
Phum_OR502AA_v1_g_00367	1.16114	0.525579	1.38445	9.74474	1.67938	6.6942	5.56266	10.9353	0	4.17606	3.84079	3.24613
Phum_OR502AA_v1_g_00368	19.9275	12.4804	78.9003	99.3963	50.9962	103.537	101.259	86.6171	75.9143	63.5557	61.6868	53.3447
Phum_OR502AA_v1_g_00369	0	0	0	0	0	0	0	0	0	0	0	0
Phum_OR502AA_v1_g_00370	0	0	0	0	0	0	0	0	0	0	0	0
Phum_OR502AA_v1_g_00371	5.58367	8.54327	0.750139	1.32	4.14529	2.34697	34.7021	1.82311	12.9712	1.69705	1.24864	3.078
Phum_OR502AA_v1_g_00372	27.4157	48.3358	19.998	27.0805	21.4744	21.8813	23.1737	19.4458	29.6325	26.3085	23.0613	23.9531
Phum_OR502AA_v1_g_00373	1.89569	1.74252	2.14202	0.530309	1.57475	0.316495	0.407823	0.3803	0.165872	0.288448	0.334426	1.16184
Phum_OR502AA_v1_g_00374	0	0	0	0	0	0	0	0	0	0.628257	0.462255	0.244178
Phum_OR502AA_v1_g_00375	21.0877	37.7145	65.9389	46.1224	124.2	72.8753	105.569	63.1645	85.869	102.103	67.6492	60.097
Phum_OR502AA_v1_g_00376	0	0	0	0	0	0	0	0	0	0	0	0
Phum_OR502AA_v1_g_00377	2.06233	4.97862	0	0	0	9.59169	13.4276	11.0985	1.67564	2.1192	0.519749	6.38325
Phum_OR502AA_v1_g_00378	15.1842	10.3858	12.7937	9.20336	11.3872	5.49268	34.6018	11	15.8326	3.18559	4.91096	16.9798
Phum_OR502AA_v1_g_00379	32.8951	30.5851	30.1619	35.4524	40.848	38.9969	19.8443	36.7235	32.8899	43.3013	32.3994	31.2106
Phum_OR502AA_v1_g_00380	4.08403	5.09388	2.46718	5.3316	1.22511	3.69335	7.47356	7.88965	11.6139	1.71363	3.36224	4.56697
Phum_OR502AA_v1_g_00383	0	0	0	0	0	0	0	0	0	0	0	0
Phum_OR502AA_v1_g_00384	0	0	0	0	0	0	0	0	0	0	0	0
Phum_OR502AA_v1_g_00385	1.57268	3.18725	9.38955	5.15992	9.68496	6.53178	5.59095	5.56997	4.08581	5.58634	3.18547	4.69518
Phum_OR502AA_v1_g_00386	0	0	0	0	0	0	0	0	0	0	0	0
Phum_OR502AA_v1_g_00387	0	0.606265	1.29356	0	0.452012	0	0	0	0	0	0	0
Phum_OR502AA_v1_g_00388	0	0	0	0	0	0	0	0	0	0	0	0
Phum_OR502AA_v1_g_00389	0.984427	2.74524	4.27405	0.56977	0.676436	0.41443	0.298875	0.442648	0.482664	0.427301	0.149713	0.854098
Phum_OR502AA_v1_g_00390	0	0	0	0	0	0	0	0	0	0	0	0
Phum_OR502AA_v1_g_00391	0	0	0	0	0	0	0	0	0	0	0	0
Phum_OR502AA_v1_g_00392	0	0	0	0	2.65857	0	0	0	0	0.338062	0	0
Phum_OR502AA_v1_g_00393	168.282	119.797	128.749	60.156	57.9849	65.8201	151.122	58.1586	161.189	45.0152	36.185	71.6778
Phum_OR502AA_v1_g_00394	0	0	0	1.1044	0	2.14214	0	1.716	0	0.709931	0.696464	1.79349
Phum_OR502AA_v1_g_00395	0.478532	0	0	0	1.84562	1.29827	1.61094	0.346667	2.04123	0	0	1.3378
Phum_OR502AA_v1_g_00396	0	0.066184	0.0523013	0	0.422954	0.14876	0	0	0	0.197203	0	0.229934
Phum_OR502AA_v1_g_00397	28.0739	17.3213	24.3874	35.9369	31.7417	49.6433	21.0956	30.6882	23.1663	36.398	25.8134	36.6581
Phum_OR502AA_v1_g_00398	0.973987	3.76204	1.92001	6.17594	7.34605	4.40408	25.2219	4.51579	13.2949	7.94001	5.78478	6.2173
Phum_OR502AA_v1_g_00399	0	0	0	0	0	0	0	0	0	0	0	0
Phum_OR502AA_v1_g_00400	0	0	0	0	0	0	0	0	0	0	0	0
Phum_OR502AA_v1_g_00401	0.404681	2.06241	1.32957	0.628931	0.751491	0.48796	5.21643	0	0.255735	0.242573	0.475944	0.659948
Phum_OR502AA_v1_g_00402	0	0	0	0	0	0	0	0	0	0	0	0
Phum_OR502AA_v1_g_00403	0	0	0	0	0	0	0	0	0	0	0	0
Phum_OR502AA_v1_g_00404	0	0	0	0	0	0	0	0	0	0	0	0
Phum_OR502AA_v1_g_00405	0	0	0	0	0	0	0	0	0	0	0	0
Phum_OR502AA_v1_g_00406	1.90151	1.2751	3.97298	2.11086	2.94904	1.39207	1.8133	1.04954	2.57495	2.06249	1.57077	1.49774
Phum_OR502AA_v1_g_00407	0.967855	0.129804	5.98363	2.20613	1.65905	2.13955	2.00505	2.59685	2.24263	2.70736	2.49791	2.73082
Phum_OR502AA_v1_g_00408	1.16114	1.82201	2.43663	0.974474	2.08989	2.20515	3.36766	1.00941	3.30199	1.87923	2.97021	1.78537
Phum_OR502AA_v1_g_00409	0	0	0	0	0	0	0	0	0	0	0	0
Phum_OR502AA_v1_g_00410	0	0	0	0	0	0	0	0	0	0.0622746	0.0305467	0
Phum_OR502AA_v1_g_00411	0	0.292945	1.11119	0.271575	0.624031	1.05351	0.60334	0.562623	0	0.349146	0.428154	0.237473
Phum_OR502AA_v1_g_00412	10.1795	24.7779	12.2076	14.4155	12.1094	8.82374	11.8129	7.46619	17.777	8.88679	10.6183	15.4099
Phum_OR502AA_v1_g_00413	15.5541	12.8602	36.8928	39.3184	26.9328	33.1741	14.1928	46.0053	16.4174	32.7043	38.963	37.7559
Phum_OR502AA_v1_g_00414	136.883	181.187	174.721	140.345	171.696	158.098	128.293	144.369	135.456	170.151	143.372	116.207
Phum_OR502AA_v1_g_00415	0	0	0	0	0	0	0	0	0	0	0	0
Phum_OR502AA_v1_g_00416	1.77655	2.38262	3.01256	5.52202	0	0.535536	0.204465	3.432	3.36803	1.0649	1.74116	3.03513
Phum_OR502AA_v1_g_00418	0	0	0	0	0	0	0	0	0	0	0	0
Phum_OR502AA_v1_g_00420	0	0	0	0	0	0	0	0	0	0	0	0
Phum_OR502AA_v1_g_00421	10.2761	8.40926	37.2139	67.7259	25.3026	58.5939	40.0512	79.7435	76.276	68.2786	79.274	47.1095
Phum_OR502AA_v1_g_00422	1.29078	2.50802	0.480472	1.67334	1.74039	2.64779	1.5979	3.10175	1.07433	2.37776	2.30488	1.78226
Phum_OR502AA_v1_g_00423	0	0	0	0	0	0	0	0	0	0	0	0
Phum_OR502AA_v1_g_00424	0	0	0	0	0	0	0	0	0	0	0	0
Phum_OR502AA_v1_g_00425	0	0	0	0	0	0	0	0	0	0	0	0
Phum_OR502AA_v1_g_00426	0	0	0	0	0	0	0	0	0	0	0	0
Phum_OR502AA_v1_g_00427	0	0	0	0	0	0	0	0	0	0	0	0
Phum_OR502AA_v1_g_00428	4.66551	9.38572	3.92664	3.41216	2.43057	4.63285	11.213	1.76725	6.07008	5.26416	3.147	6.35101
Phum_OR502AA_v1_g_00429	0	0	0	0	0	0	0	0	0	0	0	0
Phum_OR502AA_v1_g_00430	0.440052	1.36583	1.61901	0.644821	1.32005	1.25072	2.23566	1.27516	0.595901	2.1102	1.31234	1.30345
Phum_OR502AA_v1_g_00431	0	0	0	0	0	0	0	0	0	0	0	0
Phum_OR502AA_v1_g_00432	0.104221	0.452875	0.616349	0.116621	0.509153	0.452406	0.561362	0.120803	0.118551	0.224899	0.275791	0.247659
Phum_OR502AA_v1_g_00433	0	0	0	0	0	0	0	0	0	0	0	0
Phum_OR502AA_v1_g_00436	0	0	0	0	0	0	0	0	0	0	0	0
Phum_OR502AA_v1_g_00437	1.45067	0.812969	0.494186	1.01454	2.39785	0.421682	5.52754	0.750656	3.53599	0.559	0.685496	1.26735
Phum_OR502AA_v1_g_00438	0	0	0	0	0	0	0	0	0	0	0	0
Phum_OR502AA_v1_g_00439	16.7441	17.9805	19.9888	29.6327	23.6215	27.96	21.3262	25.873	17.1665	30.7912	33.244	30.0305
Phum_OR502AA_v1_g_00440	23.159	17.5618	31.2756	30.4187	27.6173	20.5898	7.25304	47.0209	10.5723	21.0365	19.8608	23.6197
Phum_OR502AA_v1_g_00441	3.28498	10.8236	7.96047	3.47713	18.1484	2.16784	34.6702	1.54363	24.7426	7.82307	5.32529	3.10256
Phum_OR502AA_v1_g_00442	35.1895	36.5043	17.3788	28.7591	42.9316	30.5179	28.4999	29.5352	35.0419	21.2093	24.7665	28.5682
Phum_OR502AA_v1_g_00443	12.77	27.0135	13.1717	7.8713	17.0295	9.39537	20.4465	6.64824	15.5107	9.8861	14.586	20.452
Phum_OR502AA_v1_g_00444	12.5549	16.325	22.5633	16.7319	26.0469	19.0045	43.5907	13.5843	24.517	22.6739	13.736	23.5751
Phum_OR502AA_v1_g_00445	1.32578	1.81364	14.838	23.9837	0.568148	0.239792	1.37327	4.61015	32.6749	34.4899	28.924	1.79143
Phum_OR502AA_v1_g_00446	12.3311	13.8251	8.4147	6.40827	10.2762	9.7851	40.2368	6.35555	33.5417	7.44989	5.58891	8.85672
Phum_OR502AA_v1_g_00447	44.0342	90.8063	351.421	310.855	203.373	282.374	152.706	307.2	162.513	260.391	163.036	178.963
Phum_OR502AA_v1_g_00448	0	0	0	0.368954	0.423896	0	1.0246	0.382183	0.375059	0.237171	0.29084	0.230446
Phum_OR502AA_v1_g_00449	0	6.28384	0.206906	0.606815	0	0.588501	0.674062	0.628571	0	1.17022	0.382673	0.151605
Phum_OR502AA_v1_g_00450	8.61939	7.32127	23.599	27.6845	34.68	25.9829	36.8699	12.0259	8.17042	28.1293	53.2204	50.6475
Phum_OR502AA_v1_g_00451	21.003	9.20821	10.0055	9.27005	8.58168	8.79624	7.70449	7.52995	10.8471	7.37368	7.42306	13.4295
Phum_OR502AA_v1_g_00452	26.4209	20.2696	17.6693	22.7995	34.0213	19.4382	33.6806	22.1077	35.1454	20.4272	13.2108	19.1348
Phum_OR502AA_v1_g_00453	353.991	406.871	588.193	525.976	637.401	471.316	150.558	470.984	194.67	543.275	411.476	410.769
Phum_OR502AA_v1_g_00454	7.83584	19.6605	13.1105	14.0147	22.9551	21.677	26.5849	16.0805	29.3698	15.8002	16.3163	18.692
Phum_OR502AA_v1_g_00455	2.98912	4.56102	6.90378	4.04948	4.76126	6.73245	6.34816	4.41257	6.9499	7.94446	5.33956	7.00314
Phum_OR502AA_v1_g_00456	0.346577	0.725106	0.595047	1.03417	1.90107	0.313423	0.143596	0	0.13141	0.207744	0.163043	0.549043
Phum_OR502AA_v1_g_00457	8.42005	3.35581	34.0958	33.8876	28.3388	27.3694	15.4275	36.829	11.7463	28.4972	23.7176	40.1945
Phum_OR502AA_v1_g_00458	0	0	0	0.0786612	0	0.228862	0	0	0	0	0.0496057	0
Phum_OR502AA_v1_g_00459	20.4505	13.7327	25.4212	19.7329	21.7937	19.6003	18.9734	26.2922	28.1478	15.1397	15.7056	14.9292
Phum_OR502AA_v1_g_00460	0.84477	0.509834	6.64772	7.91673	15.0417	11.4594	10.9379	11.3829	2.16207	9.49444	6.59455	10.716
Phum_OR502AA_v1_g_00461	0	0	0	0	0	0	0	0	0	0	0	0
Phum_OR502AA_v1_g_00462	0	0	0	0	0	0	1.1173	0	0	0.77588	0	0.0753882
Phum_OR502AA_v1_g_00463	0	0	0	0	0	2.05975	0	0	0	0.455084	0.223226	1.41498
Phum_OR502AA_v1_g_00464	0	0.11082	0	31.3342	0.472135	43.5901	15.5013	23.6781	26.6309	26.0858	21.5418	18.352
Phum_OR502AA_v1_g_00465	1.17848	1.24465	2.38869	31.731	3.2195	38.7664	13.5802	23.9045	23.4589	30.4634	22.0893	16.5759
Phum_OR502AA_v1_g_00466	13.7578	33.6937	3.04299	39.6023	22.0449	29.2111	42.1323	30.6222	28.3504	25.0986	23.2155	18.6734
Phum_OR502AA_v1_g_00468	4.26298	0.16779	1.14916	2.46287	1.60842	3.77138	5.5196	2.14836	3.16247	2.41643	2.08449	4.04814
Phum_OR502AA_v1_g_00469	10.4372	9.99251	2.67462	1.2451	4.72069	2.29429	5.2096	1.87012	4.17681	2.88134	4.31855	3.07961
Phum_OR502AA_v1_g_00470	0	0	0	0	0	0	0	0	0	0	0	0
Phum_OR502AA_v1_g_00471	36.3724	47.0412	88.7827	77.0685	94.4981	87.1864	63.7605	74.6676	54.3338	89.7307	73.6235	76.1607
Phum_OR502AA_v1_g_00472	8.13498	10.4624	14.5026	13.5152	33.6131	17.8298	9.45668	15.7497	9.49594	20.5697	19.9915	13.7795
Phum_OR502AA_v1_g_00473	36.7488	20.4447	21.5553	17.7536	29.4935	31.1782	48.1922	18.7629	61.2147	29.2249	19.971	23.4663
Phum_OR502AA_v1_g_00474	0	0	0	0	0	0	0	0	0	0	0	0
Phum_OR502AA_v1_g_00475	4.94983	3.44505	2.01802	1.00502	5.64509	1.08298	1.17842	1.4459	0.794614	1.00496	1.6725	2.14822
Phum_OR502AA_v1_g_00476	6938.6	13950.3	14665.4	13873.6	17922	16150.2	5078.96	10981.4	11389.2	15847.6	14686.7	15000.7
Phum_OR502AA_v1_g_00477	0	0	0	0	0	0	0	0	0	0	0	0
Phum_OR502AA_v1_g_00478	2.57471	3.69973	6.66598	9.26052	5.35917	13.3052	14.3507	13.5006	16.0382	10.3623	12.3287	12.0823
Phum_OR502AA_v1_g_00479	0	0	0	5.40197	0	1.16421	6.00061	3.73043	1.2203	4.24415	3.97439	2.84918
Phum_OR502AA_v1_g_00480	89.3289	187.471	173.013	186.171	206.523	206.139	317.441	158.798	339.832	217.825	172.375	177.181
Phum_OR502AA_v1_g_00481	14.3546	8.14985	9.84844	10.9472	11.6621	8.79468	9.89708	7.52518	7.13026	9.4686	9.04413	10.0764
Phum_OR502AA_v1_g_00482	27.3344	49.2458	36.4037	55.495	51.7649	57.568	145.708	41.579	106.646	66.7423	47.8318	45.3532
Phum_OR502AA_v1_g_00483	0.524771	0.194898	0	2.03264	3.47705	2.08081	7.06639	0.467894	3.44379	0.07259	0.213639	1.15672
Phum_OR502AA_v1_g_00484	12.2476	15.7269	22.5569	23.6918	21.9434	18.0279	18.5571	12.837	14.4503	21.087	16.7795	22.6747
Phum_OR502AA_v1_g_00485	0	0	0	0	0	0	0	0	0	0	0	0
Phum_OR502AA_v1_g_00486	29.0028	12.1995	23.2212	41.9929	26.7105	45.8281	102.069	27.2502	64.1815	51.2693	64.7935	62.1375
Phum_OR502AA_v1_g_00487	9.88632	3.16348	6.20232	1.2993	5.92847	1.71011	0.893462	1.63429	0.943426	1.37213	1.05347	1.76218
Phum_OR502AA_v1_g_00488	0	0	0	0	0	0	0.061772	0	0	0	0	0.0416799
Phum_OR502AA_v1_g_00489	3.34683	8.65659	14.8543	11.4644	13.8741	7.04165	5.94294	14.2505	8.15786	8.96625	7.22973	10.7886
Phum_OR502AA_v1_g_00490	9.11579	23.4126	18.7631	27.8018	37.7134	34.7726	88.3887	22.8403	74.4553	31.799	30.2889	37.4122
Phum_OR502AA_v1_g_00491	0	0	0	0	0	0	0	0	0	0	0	0
Phum_OR502AA_v1_g_00492	0	0	0	0	0	0	0	0	0	0	0	0.397963
Phum_OR502AA_v1_g_00493	0	0	0	0	0	0	0	0	0	0	0	0
Phum_OR502AA_v1_g_00494	47.1154	95.7919	13.5785	25.3932	22.1912	20.7178	29.7893	19.1223	37.204	20.0024	24.1475	26.1219
Phum_OR502AA_v1_g_00495	3.86207	1.81287	3.88849	21.0077	10.4819	9.89577	10.4455	8.70435	1.2203	8.87413	8.89506	15.4456
Phum_OR502AA_v1_g_00496	4.71955	5.58116	3.24457	5.12289	5.26782	6.60864	6.5692	5.62168	4.42836	6.594	7.34372	7.2598
Phum_OR502AA_v1_g_00497	9.91969	3.60064	14.7306	14.5337	8.71598	11.8879	6.71202	15.1375	6.81886	8.31589	15.0573	11.8508
Phum_OR502AA_v1_g_00498	11.0728	12.9619	18.786	19.4455	16.5267	18.1333	20.4004	19.7553	15.459	15.4646	14.4835	19.6197
Phum_OR502AA_v1_g_00499	0.704981	0.170187	2.28632	1.97215	2.53773	1.91263	2.1907	1.22571	0	0.507093	1.24369	0.591259
Phum_OR502AA_v1_g_00500	0.677334	0.583976	1.84593	1.89481	0.995187	1.05007	1.40319	2.24314	0	1.74003	2.64588	8.52109
Phum_OR502AA_v1_g_00501	45.5888	33.0163	19.0975	7.62564	13.4137	8.9256	7.49706	13.0743	8.01912	8.78962	8.78871	8.47472
Phum_OR502AA_v1_g_00502	3.6996	10.7293	8.31295	11.3913	18.8654	13.9441	20.3694	10.073	8.75546	16.6097	13.995	13.7093
Phum_OR502AA_v1_g_00503	19.9573	17.4095	30.6326	28.5243	28.5144	28.2545	24.4636	45.962	37.6704	23.6644	15.951	24.7903
Phum_OR502AA_v1_g_00504	2.27559	2.74672	22.0086	28.2763	20.2746	15.9369	10.9633	30.0568	3.00986	13.6086	15.9178	36.8388
Phum_OR502AA_v1_g_00505	2.60301	4.71288	7.24172	10.3159	10.4577	17.3608	3.81968	4.08571	1.85057	5.461	3.25272	6.82222
Phum_OR502AA_v1_g_00506	121.821	15.4871	46.3987	22.0881	35.7094	28.3069	116.837	22.4714	33.6803	32.7075	46.887	73.8089
Phum_OR502AA_v1_g_00507	0	0	0	0	0	0	0	0	0	0	0	0
Phum_OR502AA_v1_g_00508	0.421108	3.36744	3.41423	7.06818	6.63193	9.56824	2.88978	3.81333	10.1789	6.62602	6.54676	7.689
Phum_OR502AA_v1_g_00509	2.51993	11.9976	6.67677	29.9599	13.8585	29.8153	48.2161	20.0808	34.2377	26.5595	27.5375	16.976
Phum_OR502AA_v1_g_00510	3.47268	2.42675	2.7894	38.3473	3.52462	25.2892	26.1261	18.0074	27.0274	23.993	21.4421	21.5883
Phum_OR502AA_v1_g_00511	18.2403	13.4714	23.8335	28.6586	13.7059	25.308	13.5448	20.2734	9.94777	13.929	18.0728	25.8458
Phum_OR502AA_v1_g_00512	2.34528	7.78481	7.08398	3.28041	10.176	5.83257	17.4099	8.49505	8.89249	5.62321	1.89631	6.48824
Phum_OR502AA_v1_g_00513	13.4773	18.8967	9.15454	22.6593	18.2891	30.8395	33.9836	29.5862	40.6486	37.3326	25.517	21.0747
Phum_OR502AA_v1_g_00514	26.1149	110.35	16.0997	42.7585	30.789	34.8154	33.4849	28.4224	28.3575	30.3521	39.3654	23.2505
Phum_OR502AA_v1_g_00515	1.90151	9.50863	12.2644	33.4361	28.986	43.2359	54.868	26.7633	28.8394	30.7745	24.2005	28.4148
Phum_OR502AA_v1_g_00516	0	0	0	0	0	0	0	0	0	0	0	0.258676
Phum_OR502AA_v1_g_00517	25.7117	24.2542	141.015	142.367	93.888	110.474	45.1052	150.216	45.2789	108.522	110.114	111.735
Phum_OR502AA_v1_g_00518	23.7888	28.2036	75.305	70.4905	76.6753	65.5337	41.2531	77.755	49.8552	65.8401	48.1326	46.2736
Phum_OR502AA_v1_g_00519	84.0356	73.0776	69.8264	53.4037	82.6932	58.768	82.4453	69.0916	106.359	68.3775	52.063	52.5248
Phum_OR502AA_v1_g_00520	16.7884	62.3756	11.5723	11.3743	22.0892	24.3749	26.2205	13.3023	46.2498	16.2742	9.66026	13.9794
Phum_OR502AA_v1_g_00521	1.20854	0	0	0	0	0	0	0	0	0	0	0.70388
Phum_OR502AA_v1_g_00522	0.274159	0	0	10.7373	0.704924	27.5206	3.40776	24.6278	1.55927	17.2553	4.11107	6.13158
Phum_OR502AA_v1_g_00523	15.8537	7.31672	10.452	2.60883	7.49329	7.59027	23.6665	5.40472	3.97799	9.64276	6.78641	13.6874
Phum_OR502AA_v1_g_00524	16.7121	13.0325	21.146	23.4711	22.1242	27.3628	30.1197	23.3525	30.9812	25.8295	26.646	30.3549
Phum_OR502AA_v1_g_00525	50.7244	25.8371	33.8046	33.8241	25.4584	21.5036	11.5829	32.3304	14.5	26.6678	28.8004	24.4077
Phum_OR502AA_v1_g_00526	3.80167	0.705962	10.4603	0.818077	0	6.34709	4.24076	3.38963	6.6529	1.31469	2.32155	6.54035
Phum_OR502AA_v1_g_00527	2.22416	1.00674	8.83966	6.48124	7.02938	11.3141	5.85558	8.32488	2.63539	7.49927	7.03004	9.97461
Phum_OR502AA_v1_g_00528	1.4356	2.38262	15.0628	17.5701	5.99826	38.4612	16.1714	29.64	29.5978	29.3653	12.9796	25.7108
Phum_OR502AA_v1_g_00529	0	0.635366	2.76151	13.2528	3.38364	22.1355	19.6287	32.032	22.4535	21.7712	15.0901	17.291
Phum_OR502AA_v1_g_00530	24.4769	23.0237	26.5977	24.6456	17.6305	11.6127	5.72503	21.3145	9.92682	11.2842	16.1286	19.8663
Phum_OR502AA_v1_g_00532	3.58899	1.92535	17.4972	11.1556	17.6872	12.4417	4.54367	16.1778	9.07213	8.60522	5.62799	16.7225
Phum_OR502AA_v1_g_00533	8.76852	27.2051	50.3598	27.4661	34.9301	25.1294	4.73319	52.7862	6.32164	20.3207	12.9089	24.7725
Phum_OR502AA_v1_g_00534	29.7374	28.7771	50.8613	29.7615	42.6799	38.9481	63.1984	34.9143	38.6376	32.9611	16.8463	36.0131
Phum_OR502AA_v1_g_00535	205.986	80.2084	66.185	54.6117	67.3931	59.6024	28.7265	65.7091	42.371	76.3713	55.6404	67.612
Phum_OR502AA_v1_g_00536	0	0	0	0	0	0	0	0	0	0	0	0
Phum_OR502AA_v1_g_00537	205.915	52.7948	40.0952	69.9191	22.091	69.35	130.181	95.882	125.191	67.9286	90.8159	79.4017
Phum_OR502AA_v1_g_00538	7.7952	23.978	25.7842	35.1721	34.429	31.0406	16.2791	21.4955	12.1564	23.9658	26.2838	26.8891
Phum_OR502AA_v1_g_00539	0	0	0.389555	0.571243	0.175016	0.184668	0.705053	0	0	0.244804	0.12008	0.333008
Phum_OR502AA_v1_g_00540	3.06672	7.25522	5.00208	4.2895	2.87811	3.74404	5.20958	2.22165	5.40699	2.2059	4.0035	4.41531
Phum_OR502AA_v1_g_00541	3.9791	7.1102	12.1306	20.7348	9.93023	14.923	3.43469	14.5826	3.32809	15.6437	13.0071	16.5498
Phum_OR502AA_v1_g_00542	0.290286	0	5.81468	2.43618	7.8371	5.51287	0.601369	1.68235	0	2.08803	5.63316	6.28938
Phum_OR502AA_v1_g_00543	0	0	0	0	0	0	0	0	0	0	0	0
Phum_OR502AA_v1_g_00544	0	0	0	0	0	0	0	0	0	0	0	0
Phum_OR502AA_v1_g_00545	0	0	0	0	0	0	0.0501141	0	0	0	0	0
Phum_OR502AA_v1_g_00546	0	0	0	0	0	0	0	0	0	0	0	0
Phum_OR502AA_v1_g_00547	0	0	0	0	0	0	0	0	0	0	0	0
Phum_OR502AA_v1_g_00549	9.15098	17.3936	3.14365	11.2794	10.818	10.5585	23.7151	7.41669	20.938	9.14209	6.24715	12.6933
Phum_OR502AA_v1_g_00550	417.086	327.429	175.008	246.332	209.462	188.175	314.097	205.332	306.709	228.838	279.726	208.05
Phum_OR502AA_v1_g_00551	1.83295	2.21244	7.06068	48.9093	29.1839	34.236	6.5721	93.5628	6.41529	59.837	9.07891	65.3341
Phum_OR502AA_v1_g_00552	18.5918	7.84973	5.61935	4.49466	9.73779	5.1893	33.9983	8.2031	33.5062	7.97984	5.93884	9.62515
Phum_OR502AA_v1_g_00553	2.26402	3.15975	14.172	10.8857	7.91334	13.8203	10.1133	13.9412	6.0359	12.4683	3.80684	10.1369
Phum_OR502AA_v1_g_00554	2.30994	0	4.80727	8.22428	16.4682	22.7888	2.6102	29.2085	1.19434	9.06294	2.40799	24.3632
Phum_OR502AA_v1_g_00555	0	0	0	0	0	0	0	0	0	0	0	0
Phum_OR502AA_v1_g_00556	8.68965	11.6541	32.2335	13.5049	21.1017	16.59	8.22306	11.1913	12.8132	18.327	12.3017	18.2948
Phum_OR502AA_v1_g_00558	7.71989	42.1677	8.06269	8.61107	9.67351	6.76048	3.54272	2.97327	12.2272	8.78627	7.88694	7.78589
Phum_OR502AA_v1_g_00559	0.986973	0.694932	3.60879	15.4156	2.96068	27.2231	10.1381	19.7817	16.8401	15.3818	21.039	15.4056
Phum_OR502AA_v1_g_00560	0.326272	3.34749	1.71168	12.7782	4.19459	14.1629	9.80082	12.2909	12.0618	11.1477	14.2459	12.9979
Phum_OR502AA_v1_g_00561	0	0	0	0	0	0	0	0	0	0	0	0
Phum_OR502AA_v1_g_00562	0.67141	2.75541	1.02468	2.62953	0	1.82155	0.417276	3.50204	0	1.20736	0.710678	1.12621
Phum_OR502AA_v1_g_00563	2.46743	0	1.14808	1.17848	0.464218	2.77564	0.436359	1.91829	1.02684	2.16442	1.91103	0.841223
Phum_OR502AA_v1_g_00564	0	0	0	10.7508	0	2.36963	9.58997	3.03717	3.97408	6.91083	4.16029	4.88356
Phum_OR502AA_v1_g_00565	0	0	0.055054	0.484387	0	0.469768	0.597852	0.669006	0	0.207582	0.254556	0.161357
Phum_OR502AA_v1_g_00566	11.381	28.1447	108.69	81.7949	60.4891	96.0199	116.306	87.1406	105.514	64.5593	35.5441	76.2447
Phum_OR502AA_v1_g_00567	2.81992	3.1201	6.42559	12.4903	15.1055	15.0885	20.6899	11.3492	24.9484	8.73327	7.87668	17.2998
Phum_OR502AA_v1_g_00568	1.67149	8.26232	14.1973	29.8367	20.9772	28.2884	40.5633	20.0661	48.4381	30.7732	13.9012	23.9762
Phum_OR502AA_v1_g_00569	16.6028	13.4471	18.261	14.2211	24.5429	11.8845	35.1792	13.2422	21.5308	15.1225	10.9478	13.8149
Phum_OR502AA_v1_g_00570	30.583	56.3893	59.3314	40.2269	37.9327	46.0583	47.7467	39.8679	33.1539	40.39	33.7266	55.1359
Phum_OR502AA_v1_g_00571	194.156	470.173	372.504	297.35	304.803	380.043	540.44	237.218	448.529	294.934	297.53	311.235
Phum_OR502AA_v1_g_00572	5.77511	25.0675	24.3131	10.9984	25.345	15.2087	19.9139	15.0995	14.0156	13.5311	7.86509	13.0028
Phum_OR502AA_v1_g_00573	15.4672	1.6745	1.73801	0.637156	2.76843	1.17968	0.0643422	1.02	0	0.670214	1.55243	1.2156
Phum_OR502AA_v1_g_00574	30.0922	38.5345	15.3793	16.0741	19.5822	23.9211	31.6831	11.6266	27.4682	13.7621	11.7752	25.0129
Phum_OR502AA_v1_g_00575	4.03057	6.73621	5.0275	3.75844	1.32865	1.9627	6.95824	4.19267	1.76337	1.30092	2.37017	1.95023
Phum_OR502AA_v1_g_00576	0	0.241278	0.953341	0	0.835201	0	0	0	0	0	0	0
Phum_OR502AA_v1_g_00577	13.9735	6.52033	17.8545	12.949	12.1503	13.8428	13.1228	9.88492	9.948	9.88782	9.23144	12.0085
Phum_OR502AA_v1_g_00578	9.69389	3.87568	4.22948	6.3732	4.12798	6.92754	22.648	3.63315	20.7839	6.43392	5.61055	7.59798
Phum_OR502AA_v1_g_00579	8.32758	58.4673	50.7045	7.89476	56.5635	14.9364	18.5456	8.98219	18.9452	18.5525	6.7742	14.1948
Phum_OR502AA_v1_g_00580	102.648	57.0655	101.665	49.3641	43.0409	71.1515	129.642	73.433	115.454	41.9119	24.6935	48.281
Phum_OR502AA_v1_g_00581	13.3117	9.96152	19.3394	19.7017	20.9649	14.8551	26.5291	13.567	19.5199	17.8375	13.8418	19.4115
Phum_OR502AA_v1_g_00582	7.28414	87.5195	1.5381	3.57764	3.50278	4.3748	6.88271	0.805634	4.26933	1.44986	2.28067	1.24359
Phum_OR502AA_v1_g_00583	19.5352	29.3193	19.1012	14.8793	21.2703	18.1541	27.9024	11.9324	27.184	23.2726	24.9931	23.2808
Phum_OR502AA_v1_g_00584	1.25856	2.63848	3.15914	3.33545	4.08761	2.69565	3.36201	3.45503	1.88369	5.2411	4.49897	3.65734
Phum_OR502AA_v1_g_00585	0.862404	1.73492	0	0.268059	0.615953	0.259969	5.06201	0.83301	0	0.172313	0.507134	0.200913
Phum_OR502AA_v1_g_00586	0.704981	0	2.46563	6.57383	2.71899	9.56314	12.1706	2.04286	5.34608	5.07093	1.24369	2.62782
Phum_OR502AA_v1_g_00587	0.189803	2.29098	3.98295	0	0	0	2.94902	3.85	0	0.341313	1.84161	0.92858
Phum_OR502AA_v1_g_00588	76.5755	78.2568	48.6943	19.5175	44.629	23.0834	21.1516	11.8345	22.26	21.1143	12.4583	40.0799
Phum_OR502AA_v1_g_00589	2.36015	1.2949	0	1.50055	0.41376	0.291052	0.88898	0.932609	7.93195	0.192916	0.473141	0.374893
Phum_OR502AA_v1_g_00590	1.91973	3.25049	4.95932	0.671294	4.59327	0.361686	0.331416	0.386312	0	0.815094	0.870188	1.2299
Phum_OR502AA_v1_g_00591	1.81723	1.24766	5.72488	6.29622	6.60152	8.5939	7.06303	3.18851	4.26693	8.54435	6.6617	9.14687
Phum_OR502AA_v1_g_00592	23.6074	7.51526	9.41813	11.0943	7.09179	10.4495	5.59554	16.7651	5.47647	10.3599	9.98342	9.24489
Phum_OR502AA_v1_g_00593	15.1842	11.2787	27.1843	16.3373	8.25887	8.71434	12.038	16.9231	17.2719	10.1869	6.7998	7.95926
Phum_OR502AA_v1_g_00594	4640.37	2704.72	742.963	525.81	481.888	587.711	197.099	586.3	767.713	771.919	1273.8	671.847
Phum_OR502AA_v1_g_00595	3.47002	0.550306	0.652313	0	2.96321	0.274869	0.70837	0.0733961	0.288112	0.227737	0.223417	0.477964
Phum_OR502AA_v1_g_00596	11.1883	6.43472	3.88661	4.84443	5.19477	4.88247	8.63467	3.14862	3.37962	2.93091	4.16321	6.20585
Phum_OR502AA_v1_g_00597	5.00852	7.75242	1.14282	2.19782	3.08062	2.77093	6.89689	1.42289	8.37818	4.66223	2.46015	4.17313
Phum_OR502AA_v1_g_00598	244.393	215.733	137.691	105.557	99.7827	65.2115	102.511	63.815	192.459	103.592	166.654	138.336
Phum_OR502AA_v1_g_00599	0	0	0	0	0	0.537327	1.2309	1.14783	0	0	0.174698	0.968953
Phum_OR502AA_v1_g_00600	6.99313	3.59189	2.93308	4.99479	7.7152	9.0153	8.83619	7.04221	8.74447	11.3268	6.99964	10.3644
Phum_OR502AA_v1_g_00601	3.74147	3.73745	0.738372	1.44366	4.31248	5.25035	5.61277	0.747712	4.40265	5.10408	4.43825	4.238
Phum_OR502AA_v1_g_00602	194.917	309.548	105.196	100.38	89.4882	72.1998	112.746	81.7474	178.628	120.286	181.729	96.1255
Phum_OR502AA_v1_g_00603	8.10893	21.0297	2.12152	4.14799	6.19539	7.16562	7.29548	1.74554	16.3394	2.83306	3.88287	5.92647
Phum_OR502AA_v1_g_00604	0.636757	1.15288	1.21474	1.7813	4.50242	2.5913	0.989348	0	18.1077	1.14505	2.52749	3.78279
Phum_OR502AA_v1_g_00605	18.5057	24.0674	38.3862	48.4878	42.3215	55.0857	42.7379	61.1778	42.9898	52.3074	42.2798	44.5761
Phum_OR502AA_v1_g_00606	14.5873	63.3118	43.2818	52.6154	35.991	52.5432	39.4785	31.478	49.426	45.0962	34.4399	53.5356
Phum_OR502AA_v1_g_00607	0	0	0	3.79375	0	2.04403	0.936483	2.18321	0.857005	2.98062	1.0633	2.10627
Phum_OR502AA_v1_g_00608	0	0	0	1.85614	0	0.90006	1.03092	1.44202	4.71713	0	0.585264	0
Phum_OR502AA_v1_g_00609	2.2488	0	0	0.698989	0	1.35579	4.91752	0	0	1.34797	0.8816	1.22243
Phum_OR502AA_v1_g_00610	4.99895	0.464147	3.72902	5.37859	3.29575	7.12889	6.37295	11.8857	2.91604	5.18618	2.88309	6.18135
Phum_OR502AA_v1_g_00611	0	0	0	0	0	0	0	0	0	0	0	0
Phum_OR502AA_v1_g_00612	0	0	0	0	0	0	0	0	0	0	0.527624	0
Phum_OR502AA_v1_g_00613	7.12814	18.8624	64.5921	51.3854	19.3854	31.9834	94.2812	137.439	98.2342	47.3287	13.7842	26.2508
Phum_OR502AA_v1_g_00615	38.7562	32.3498	70.3901	64.6931	70.4511	76.3531	64.1414	77.6029	70.9306	75.1145	50.9781	56.9015
Phum_OR502AA_v1_g_00616	2.00474	2.65702	4.83679	6.54285	5.76105	5.9188	3.33876	9.28337	4.24776	7.52814	6.2758	5.94792
Phum_OR502AA_v1_g_00617	23.4689	14.3247	15.0298	22.021	16.4901	19.2966	10.2233	18.6807	10.7571	19.2333	20.948	16.5702
Phum_OR502AA_v1_g_00618	6.28378	9.28374	28.4825	33.0946	41.6635	33.4142	39.7996	29.6197	32.3079	30.4643	17.2934	29.6767
Phum_OR502AA_v1_g_00619	0	0	0	0	0	0	0	0	0	0	0	0
Phum_OR502AA_v1_g_00620	73.6038	37.4692	16.1461	1.36159	16.7559	2.20083	3.52913	3.13425	3.69099	3.01477	6.3445	10.0163
Phum_OR502AA_v1_g_00621	746.044	456.944	4466.87	3971.94	4582.58	3869.3	2078.74	5129.28	1082.67	2594.86	2977.48	3137.75
Phum_OR502AA_v1_g_00622	195.801	339.818	114.741	142.611	134.919	131.225	255.294	121.569	253.452	194.147	224.085	116.406
Phum_OR502AA_v1_g_00623	0.0875202	0.193673	0.295662	0.306042	0.581338	0.781588	0.831006	0.29588	0.331846	0.793475	0.813807	0.779899
Phum_OR502AA_v1_g_00624	18.9887	11.8019	29.7928	34.5582	23.1291	27.0024	19.1101	41.1512	18.1786	23.694	26.6944	25.3268
Phum_OR502AA_v1_g_00625	1.26706	4.18569	6.93346	13.2454	7.88753	13.3884	14.9895	10.8216	7.96493	11.7522	8.76462	12.258
Phum_OR502AA_v1_g_00626	0.148046	0.119131	0.470712	0.414151	1.39575	0.133884	0.0511163	0.286	0.280669	0.354965	0.348232	0.448372
Phum_OR502AA_v1_g_00627	0	0	0	0	0	0	0	0	0	0	0	0
Phum_OR502AA_v1_g_00628	0	0	0	0	0	0.173313	0	0	0	0	0	0
Phum_OR502AA_v1_g_00629	0	0	0	0	0	0	0	0	0	0	0	0
Phum_OR502AA_v1_g_00633	0	0	0	0	0	0	0	0	0	0	0	0
Phum_OR502AA_v1_g_00634	0	0	0	0	0	0	0	0	0	0	0	0
Phum_OR502AA_v1_g_00635	0.10438	0	0.796504	0.0973328	1.11827	0.283186	0.0720794	0.100823	0	0.250269	0.398973	0.948377
Phum_OR502AA_v1_g_00637	0	0	0	0	0	0	0.0686637	0	0	0	0	0.13899
Phum_OR502AA_v1_g_00638	3.38758	1.43774	1.51337	3.31881	2.17449	2.41722	2.77358	2.67845	3.11629	2.48467	3.84963	3.17679
Phum_OR502AA_v1_g_00639	17.9565	25.0867	14.6498	21.8031	12.4103	24.3928	41.579	11.071	23.7573	11.5879	13.098	25.1533
Phum_OR502AA_v1_g_00640	1.52208	5.05231	0.635178	1.99591	4.0359	3.7423	7.43958	1.10265	13.7967	4.87543	2.22365	1.86164
Phum_OR502AA_v1_g_00641	1.13806	5.8263	5.2031	6.69668	13.2184	7.45279	6.95101	6.36819	13.615	10.162	4.36155	7.0763
Phum_OR502AA_v1_g_00642	39.1157	77.2841	54.6038	62.8059	46.0849	65.243	66.8859	65.9288	67.6384	65.1708	58.9796	69.2385
Phum_OR502AA_v1_g_00643	0.13015	0	0	0	1.67323	0.353101	9.03243	0.377143	4.44136	1.40426	0.574009	1.45541
Phum_OR502AA_v1_g_00644	0.457874	0.368447	0	1.70784	1.1773	0.828148	4.11039	2.21134	5.20829	0.823373	1.75014	0.640023
Phum_OR502AA_v1_g_00645	0	0.397104	5.02093	0.920336	0.845909	4.4628	1.19271	2.86	0	1.18322	1.59606	1.14967
Phum_OR502AA_v1_g_00646	0.174685	1.05426	0	3.42072	6.9619	1.8957	9.77091	2.53097	3.97408	4.71193	3.54395	1.46507
Phum_OR502AA_v1_g_00647	0.459057	3.87869	0	5.77885	0.885253	2.49086	0	0	0	0.825501	3.03691	3.04796
Phum_OR502AA_v1_g_00648	0	0	0	0	0	0	0	0	0	0	0	0
Phum_OR502AA_v1_g_00649	2.94912	0.996715	6.86377	22.7701	12.4359	17.6023	19.3061	26.3211	12.7475	13.5764	7.69995	7.91487
Phum_OR502AA_v1_g_00650	0	1.23239	1.40673	0.952072	0	4.30891	5.64042	3.28736	3.8713	4.08006	2.20147	1.82362
Phum_OR502AA_v1_g_00651	4.30121	0.927091	6.88668	11.8175	2.17237	16.6704	26.5725	10.0156	17.9104	16.4361	10.7044	10.0384
Phum_OR502AA_v1_g_00652	0	0	0	0	0	0	0	0	0	0	0	0
Phum_OR502AA_v1_g_00653	1.13156	2.37756	5.35672	3.04825	5.22632	2.61514	4.68838	3.27898	4.7672	3.24066	3.47493	4.8623
Phum_OR502AA_v1_g_00654	4.22988	3.20925	0.461106	1.12694	1.0876	2.29515	4.3814	1.75102	6.18618	0.507093	0.923881	4.05435
Phum_OR502AA_v1_g_00655	0	0	0	0	0	0	0	0	0	0	0.3002	0
Phum_OR502AA_v1_g_00656	0	0	0	0	0	0	0	0	0	0	0	0
Phum_OR502AA_v1_g_00657	8.18822	14.2453	18.7289	19.926	13.3197	23.1216	10.1043	21.9721	10.9298	20.2837	12.9712	19.1977
Phum_OR502AA_v1_g_00658	0	0	0	0	0	0	0	0	0	0.241473	0.236893	0
Phum_OR502AA_v1_g_00659	0	0	0	0.262953	0	0.510034	0.584187	0.272381	0	1.01419	0.414562	0.328477
Phum_OR502AA_v1_g_00660	0	1.53169	0	0.78886	0.543799	0.382526	0	0	0	0	0.497474	0.985432
Phum_OR502AA_v1_g_00661	11.4358	8.26445	42.5204	41.7717	40.0792	34.385	48.7397	39.259	38.9415	52.3934	56.2183	34.7701
Phum_OR502AA_v1_g_00662	6.93549	18.6746	34.3493	88.8	26.0631	62.9617	74.0496	44.0595	40.9625	55.6432	88.705	58.54
Phum_OR502AA_v1_g_00664	0	0	0	0	0	0	0	0	0	0	0	0
Phum_OR502AA_v1_g_00665	29.9432	12.0231	10.2543	19.0297	26.7047	14.3359	35.5455	15.312	17.9628	17.9121	12.6435	22.4133
Phum_OR502AA_v1_g_00666	0	0	0	0	0	0	0	0	0	0	0	0
Phum_OR502AA_v1_g_00667	41.8641	39.214	22.8295	22.0881	26.9633	21.1983	36.5482	23.8333	21.518	20.1147	20.7488	21.5563
Phum_OR502AA_v1_g_00668	14.521	10.5438	14.7165	13.9637	18.96	14.4656	34.9001	22.0253	34.8417	22.4403	16.9113	13.9546
Phum_OR502AA_v1_g_00669	35.7679	26.876	42.816	36.7766	25.5295	34.7027	30.9152	27.5704	19.7591	26.6934	32.107	42.5194
Phum_OR502AA_v1_g_00670	3.77046	4.01566	15.232	62.0451	32.2206	45.7312	52.3799	64.9123	83.2547	47.8605	34.8232	28.5222
Phum_OR502AA_v1_g_00671	0.130533	1.20794	0.29052	0	0	0	0	0	0	0	0	0.0608202
Phum_OR502AA_v1_g_00672	0.267352	2.985	0.510026	0	7.04606	0	0	0	0	0	0	0.233567
Phum_OR502AA_v1_g_00673	4.04805	6.4225	2.30878	6.36258	5.4993	4.35901	6.1599	2.05581	2.13617	5.1031	5.41122	5.60009
Phum_OR502AA_v1_g_00675	0	0	0	0	0	0	0	0	0	0	0	0
Phum_OR502AA_v1_g_00676	4.21007	3.62362	3.64023	7.83496	8.12164	8.86086	11.3031	5.73037	6.56506	9.13963	8.38614	9.21509
Phum_OR502AA_v1_g_00677	6.25993	15.4149	10.1536	10.6558	13.3624	11.8162	58.1434	8.34256	27.962	10.1684	11.2778	13.7754
Phum_OR502AA_v1_g_00678	0	0	3.55649	0.613557	3.6656	0	2.04465	0	1.24742	1.18322	0.580387	0.766447
Phum_OR502AA_v1_g_00679	2.97153	3.07435	12.1474	6.53142	25.6501	1.15169	7.47508	3.69032	6.0359	5.34356	8.61219	7.41723
Phum_OR502AA_v1_g_00680	0	0	0	0	0	0	0	0	0	0	0	0
Phum_OR502AA_v1_g_00681	0.111944	0	0.640667	0	0	0	0	0	0	0	0	0
Phum_OR502AA_v1_g_00682	0	0.66184	0	0.383473	0.704924	0.3719	9.37133	0.397222	4.67782	0	0.483656	1.34128
Phum_OR502AA_v1_g_00684	0.437036	0.879197	2.43172	0	0.93643	0.988074	0.754485	0.63321	0.414272	0.130984	0.128499	1.67996
Phum_OR502AA_v1_g_00685	6.79204	8.06885	3.82952	5.86095	6.18876	5.7105	12.6474	3.50146	9.97606	6.97431	7.86487	6.39517
Phum_OR502AA_v1_g_00686	1.38302	5.31158	51.6884	34.4686	76.94	32.7461	9.76745	12.3873	7.86589	65.5668	137.297	49.0331
Phum_OR502AA_v1_g_00687	19.2866	18.1259	3.03138	7.9403	7.54768	7.37157	30.5316	6.18632	21.3865	8.50695	7.01885	9.78327
Phum_OR502AA_v1_g_00688	15.4432	65.5922	43.527	35.4059	59.4127	30.242	35.1199	19.5153	45.5675	56.168	63.2963	35.9509
Phum_OR502AA_v1_g_00689	10.6213	17.8339	7.58422	13.4454	14.0363	15.6153	23.9704	10.6605	22.2735	16.3256	14.6027	18.2888
Phum_OR502AA_v1_g_00690	47.2741	19.7287	10.3137	7.73786	10.3449	9.55096	16.5396	1.45732	21.4524	9.49589	10.9793	8.4358
Phum_OR502AA_v1_g_00691	6.8659	0	1.63726	2.40088	0.882687	0.931367	12.9791	1.49217	2.92872	2.16066	2.27108	2.99914
Phum_OR502AA_v1_g_00692	51.8316	63.3097	155.01	148.806	115.444	105.129	33.8543	175.427	53.7477	117.25	117.392	95.6398
Phum_OR502AA_v1_g_00693	10.9205	13.8242	10.5074	17.1244	9.7556	15.0769	24.7747	14.4175	18.8918	14.9963	11.7508	15.1071
Phum_OR502AA_v1_g_00694	0	0	0	0	0	0	0	0	0	0	0	0.00750193
Phum_OR502AA_v1_g_00695	0.394625	0.595408	0	0.413979	1.61713	0.401485	1.81387	0.14294	1.82359	1.55233	0.52213	0.586088
Phum_OR502AA_v1_g_00696	0	0	0	0	0	0	0	0	0	0	0	0
Phum_OR502AA_v1_g_00697	223.039	336.776	172.351	232.991	103.445	261.385	777.894	165.669	863.886	170.84	114.929	324.692
Phum_OR502AA_v1_g_00698	0	0	0	0	0	0	0	0	0	0	0	0
Phum_OR502AA_v1_g_00701	35.1228	8.16269	51.8945	46.869	30.8992	30.6611	7.91988	50.4031	8.14287	28.0466	28.7506	35.214
Phum_OR502AA_v1_g_00702	3.8741	3.5628	8.44642	23.7395	4.50624	10.01	18.1535	5.34579	11.5415	19.9046	13.3435	10.1859
Phum_OR502AA_v1_g_00703	18.7071	32.7985	13.7078	21.7184	15.6086	20.8388	18.9922	13.5222	40.1627	16.1145	18.8686	23.7534
Phum_OR502AA_v1_g_00704	5.51544	7.3581	11.4909	6.90252	18.4732	4.72532	5.41232	4.20588	1.65099	7.83012	8.06567	14.6076
Phum_OR502AA_v1_g_00705	1.13346	0.696065	4.77983	6.23035	3.60463	3.45275	12.1938	5.12841	3.8453	3.36132	3.71853	2.84908
Phum_OR502AA_v1_g_00706	1317.91	1861.75	2729	2220.45	2344.34	2155.05	1479.17	1642.95	1252.53	1615.95	3271.28	2470.57
Phum_OR502AA_v1_g_00707	0.25973	2.19452	2.22969	0.726581	6.34432	1.40931	4.30453	1.50526	0	6.53883	8.0185	6.35344
Phum_OR502AA_v1_g_00708	5.72482	18.0379	13.687	22.8784	25.4728	22.8939	51.4051	10.5567	49.051	15.7094	11.8373	23.1753
Phum_OR502AA_v1_g_00709	1.21315	0.868665	0.529551	2.30084	4.38815	2.90082	2.51322	1.01292	1.63724	3.14292	1.59606	2.7161
Phum_OR502AA_v1_g_00710	8.50383	2.71236	9.16207	4.68385	6.74084	6.57466	3.78809	13.2786	7.51792	7.52717	5.75205	5.45067
Phum_OR502AA_v1_g_00711	1.79032	1.99475	11.2971	6.93463	3.71806	2.98904	2.13975	5.98605	5.48284	4.70535	3.88724	7.70012
Phum_OR502AA_v1_g_00712	0	0	0	0	0	0	0	0	0	0	0.0486358	0
Phum_OR502AA_v1_g_00713	0	0	0	0	0	0	0	0	0	0	0	0
Phum_OR502AA_v1_g_00714	0.0825919	0.398765	0	0	0	0	0.513302	0.478661	0	0.148521	0.291408	0.115448
Phum_OR502AA_v1_g_00715	0	0	0	0	0	0	0	0	0	0	0	0
Phum_OR502AA_v1_g_00716	0.264959	0	1.39002	1.11182	0.255476	0	0.205838	0.383893	0	0.476464	0.116856	0.694432
Phum_OR502AA_v1_g_00717	0	0	0	0	0	0	0	0	0	0	0	0
Phum_OR502AA_v1_g_00718	5.82671	7.7507	6.69205	6.32038	5.35063	6.45224	4.18784	9.64819	3.38156	12.1886	9.44002	6.56559
Phum_OR502AA_v1_g_00719	6.06036	6.27006	6.77165	14.0472	8.23648	21.6093	10.0439	11.5403	7.87843	11.8322	12.9823	18.5158
Phum_OR502AA_v1_g_00720	1.2228	2.00309	2.91591	13.4385	8.42166	7.58281	26.9605	9.1115	18.3801	7.69615	3.00466	10.5607
Phum_OR502AA_v1_g_00721	0	0	0	0	0	0	0	0	0	0	0	0
Phum_OR502AA_v1_g_00722	0	0	0	0	0	0	0	0	0	0	0	0
Phum_OR502AA_v1_g_00723	19.8348	11.1295	63.61	33.9919	41.0294	20.6522	6.14507	42.3563	6.09782	22.6218	19.9545	22.4051
Phum_OR502AA_v1_g_00724	0	0	0	0	0	0	0	0	0	0	0	0
Phum_OR502AA_v1_g_00725	0	0	0	0	0	0	0	0	0	0	0	0
Phum_OR502AA_v1_g_00726	0	0	0	0.375647	0	0	0	0	0	0	0	0
Phum_OR502AA_v1_g_00727	0	0	0	0	0	0	0	0	0	0	0	0
Phum_OR502AA_v1_g_00728	0	0	0	0	0	0	0	0	0	0	0	0
Phum_OR502AA_v1_g_00729	0	0	0.211556	0	0	0	0.229736	0	0	1.19651	0	0
Phum_OR502AA_v1_g_00730	1.31779	2.36108	4.20302	4.08967	4.4472	4.02211	4.54288	4.7733	2.34216	4.40621	2.52456	5.16632
Phum_OR502AA_v1_g_00731	0	0	0	0	0	0	0	0	0	0	0	0
Phum_OR502AA_v1_g_00733	12.9669	3.01272	2.06141	6.59917	3.93279	7.76259	7.1886	3.96916	5.19357	5.25469	8.4306	11.6048
Phum_OR502AA_v1_g_00734	0	0	0	0	0	0	0	0	0	0	0	0
Phum_OR502AA_v1_g_00735	3.26437	3.05227	0.0438552	2.05789	1.47771	2.61947	2.52407	6.12857	2.09194	2.14963	2.35219	5.55912
Phum_OR502AA_v1_g_00736	93.1074	44.9114	170.456	221.858	120.823	136.491	24.2463	321.434	26.825	147.955	158.091	113.787
Phum_OR502AA_v1_g_00737	0	0	0	0	0	0	0	0	0	0	0	0
Phum_OR502AA_v1_g_00738	174.345	122.134	381.238	263.418	275.41	273.864	65.8486	305.183	58.758	254.861	240.347	281.123
Phum_OR502AA_v1_g_00739	3.0619	20.3663	2.05063	0.911224	4.35517	1.06047	12.9562	0.188779	4.81676	2.22586	1.32167	1.36595
Phum_OR502AA_v1_g_00740	62.239	52.2445	44.0807	48.0183	40.4843	38.2269	46.8759	45.8613	42.4861	44.04	44.5288	39.0242
Phum_OR502AA_v1_g_00741	2.39693	0.382922	0	0	0.362532	0	0.43814	0.102143	1.00239	0.0633867	0.0932764	0.29563
Phum_OR502AA_v1_g_00742	7.93431	7.06873	11.5748	14.9216	13.072	17.8177	10.6472	15.7464	8.21625	14.3878	13.5954	16.4962
Phum_OR502AA_v1_g_00743	0.342162	0.177	1.00242	1.09392	0.69125	0.0663066	0.0506311	0.212464	0.417007	0.922939	0.388042	0.392871
Phum_OR502AA_v1_g_00744	8.53108	30.2894	14.8896	21.8342	11.9594	26.5921	22.2797	14.3329	21.4212	19.4211	18.4123	20.7416
Phum_OR502AA_v1_g_00745	3.11527	2.22196	2.75539	1.90141	4.36911	3.76489	10.2086	2.62611	10.7919	3.76864	1.44888	2.53356
Phum_OR502AA_v1_g_00746	5.43146	1.81069	10.6872	9.29019	8.02017	7.97129	4.49009	7.97442	2.23594	7.46022	8.17652	8.19954
Phum_OR502AA_v1_g_00747	26.3091	34.8766	15.086	27.3974	21.2715	26.653	28.5432	17.8034	30.7914	20.6744	19.2359	31.6948
Phum_OR502AA_v1_g_00748	17.1582	23.9684	26.5417	38.1118	31.8076	44.9815	85.2697	22.2531	96.4905	43.7977	41.3514	40.5348
Phum_OR502AA_v1_g_00749	10.483	11.9822	24.4131	16.6987	17.1565	11.7578	5.09893	13.7432	5.58083	13.6163	19.6764	14.139
Phum_OR502AA_v1_g_00750	0	0	0	0	0	0	0	0	0	0	0	0
Phum_OR502AA_v1_g_00751	155.066	92.7961	233.172	145.397	337.073	172.817	64.627	142.279	133.787	267.97	204.855	136.169
Phum_OR502AA_v1_g_00752	0.777144	1.68847	0.889534	1.73922	0.799284	8.01196	23.0225	0.450394	27.4039	2.795	0.959695	3.25891
Phum_OR502AA_v1_g_00753	42.5042	41.8676	20.3142	40.7238	83.5255	45.5896	132.546	27.6018	135.437	54.4567	49.0643	66.3843
Phum_OR502AA_v1_g_00754	0	0	0	0.452624	0	0.438964	11.2288	0.468852	1.84045	2.03669	0.999026	2.03548
Phum_OR502AA_v1_g_00755	12.3676	5.44295	2.18225	2.59714	3.70855	1.6192	2.50716	1.24905	1.13148	3.33898	3.71434	5.28359
Phum_OR502AA_v1_g_00756	9.39558	20.3773	30.4921	17.4875	13.8596	21.6313	17.1766	15.4028	26.6121	19.7228	15.1884	16.0634
Phum_OR502AA_v1_g_00757	23.9639	134.892	21.5392	27.7175	26.5622	18.3374	165.004	27.1533	128.431	39.502	39.6334	19.4862
Phum_OR502AA_v1_g_00758	24.161	25.0457	15.7405	22.2157	13.9107	24.0505	11.1516	17.1568	16.9297	20.1023	20.1618	24.5398
Phum_OR502AA_v1_g_00759	2.68944	2.22541	5.6792	4.63717	5.26247	4.77256	4.23998	7.64627	3.07846	4.62337	3.55095	4.56322
Phum_OR502AA_v1_g_00760	4.89717	16.8861	11.8713	8.76949	13.4739	9.01258	6.30035	7.18578	7.80581	8.02108	6.9197	10.05
Phum_OR502AA_v1_g_00761	64.3231	38.9502	47.4427	58.883	47.7076	67.4928	57.9061	55.8552	51.3735	53.4683	45.0275	71.1464
Phum_OR502AA_v1_g_00762	47.1797	21.2671	22.9428	24.3378	21.3357	18.1818	19.9669	21.1146	27.4432	20.0709	20.7005	20.0128
Phum_OR502AA_v1_g_00763	13.9834	13.1317	6.43905	6.74445	6.43149	4.74215	7.42943	3.66779	5.99904	6.50318	5.02411	7.75106
Phum_OR502AA_v1_g_00764	2.8649	4.75005	6.99687	5.63651	6.03064	4.18521	21.164	4.47017	15.5778	9.22797	5.74833	6.22693
Phum_OR502AA_v1_g_00765	1.82773	2.64736	1.27848	4.43125	4.69949	6.61156	10.9805	6.35555	13.8602	6.1352	3.86924	7.49415
Phum_OR502AA_v1_g_00766	0	0	0	0	0	0	0	0	0	0	0	0
Phum_OR502AA_v1_g_00767	1.3015	3.40375	0	0	1.9521	0	0.224687	0	0	0.780144	0.191336	0.151605
Phum_OR502AA_v1_g_00768	0.19544	0	0	2.73367	0	0	1.61953	1.13267	0	0.702902	0.86196	0.819567
Phum_OR502AA_v1_g_00769	0.25973	3.76204	0	2.17974	0	0	13.9897	1.50526	8.86324	1.86824	0.4582	3.63054
Phum_OR502AA_v1_g_00770	0	0	0	0	0	0	0	0	0	0	0	0
Phum_OR502AA_v1_g_00771	0.374262	0.698154	0.162268	0	0.459284	0	0	0	0	0	0	0.214015
Phum_OR502AA_v1_g_00772	0	0	0	0	0	0	0	0	0	0	0	0
Phum_OR502AA_v1_g_00774	0	0	0	0	0	0	0	0	0	0	0	0
Phum_OR502AA_v1_g_00775	0	0	0	0	0	0	0	0	0	0	0	0
Phum_OR502AA_v1_g_00776	0	0	0	0	0	0	0	0	0	0	0	0
Phum_OR502AA_v1_g_00777	0	0	0	0	0	0	0	0	0	0	0	0
Phum_OR502AA_v1_g_00778	0	1.09546	0	0	0	0	0	0	0	0	0	0
Phum_OR502AA_v1_g_00779	0	0	0	0	0	0	0	0	0	0	0	0
Phum_OR502AA_v1_g_00780	28.2788	4.03328	11.2735	5.53933	8.59168	2.85395	3.07659	5.02069	5.63098	4.00588	7.64145	9.55776
Phum_OR502AA_v1_g_00781	0	0	0	0	0	0	0.249348	0.34878	0	0.216442	0.106168	0
Phum_OR502AA_v1_g_00782	0	0	0	0	0	0	0	0	0	0	0	0
Phum_OR502AA_v1_g_00783	0	0	0	0	0	0	0	0	0	0	0	0
Phum_OR502AA_v1_g_00784	0	0	0	0	0	0	0	0	0	0	0	0
Phum_OR502AA_v1_g_00785	0	0.462645	0	0	0	0	0	0	0	0	0	0.803653
Phum_OR502AA_v1_g_00786	17.9886	39.9082	36.9935	43.9816	33.6719	64.7133	76.9913	54.5242	73.8675	56.8031	53.3772	45.889
Phum_OR502AA_v1_g_00787	45.0678	56.057	58.149	74.5879	77.7285	88.1089	110.978	68.7242	115.499	72.9651	81.6038	81.622
Phum_OR502AA_v1_g_00788	11.7274	13.2959	16.3565	21.7899	18.9816	25.272	15.2785	15.4124	21.324	22.6307	16.0229	23.157
Phum_OR502AA_v1_g_00789	13.7461	6.96867	26.4857	51.8875	37.4179	59.4211	42.9624	38.1333	32.9402	50.9212	29.9893	66.8795
Phum_OR502AA_v1_g_00790	5.15464	42.6846	7.77532	25.8216	39.9153	23.0909	65.5614	18.4105	42.9526	29.7481	36.2683	40.299
Phum_OR502AA_v1_g_00791	11.5651	13.4755	13.6483	22.3163	33.7248	30.0595	63.6568	17.9795	57.6142	29.8292	26.2291	32.1695
Phum_OR502AA_v1_g_00792	7.02248	20.2944	24.9257	28.5231	64.2389	25.2807	44.6933	17.023	55.3017	36.4275	24.7177	33.8373
Phum_OR502AA_v1_g_00793	0	0	0	0.74121	0	1.07826	0.0457417	1.27964	0	0.397053	0.233713	0
Phum_OR502AA_v1_g_00794	12.4803	9.79289	1.94394	7.6016	4.96566	6.52964	10.9772	5.96185	6.51307	5.58451	4.12605	6.10445
Phum_OR502AA_v1_g_00795	0	0	0	0	0.189618	0	0	0	0	0	0	0
Phum_OR502AA_v1_g_00796	103.603	26.0932	40.6183	33.9899	18.9221	21.8374	23.0272	44.4272	20.2736	16.8867	22.3815	25.449
Phum_OR502AA_v1_g_00797	8.9693	26.211	31.5698	37.2699	52.5303	44.9679	77.2042	41.6461	73.685	42.7279	28.3151	28.5941
Phum_OR502AA_v1_g_00798	3.08611	12.0185	8.83106	7.33011	9.43226	14.8497	24.9098	9.44897	17.221	11.6228	7.39608	12.7379
Phum_OR502AA_v1_g_00799	4.84404	12.5709	6.58419	0	11.0539	1.3142	2.50878	2.80736	0.688759	1.74216	1.81593	4.90902
Phum_OR502AA_v1_g_00800	2.42202	2.33877	0	0.338774	0	0	9.15704	0	2.75503	0	1.17502	0.169277
Phum_OR502AA_v1_g_00801	0	0.297828	0	0.690252	0	2.00826	4.72826	0	0	0.443707	0	0.0862253
Phum_OR502AA_v1_g_00802	0	0	0	0	0	0	0	0	0	0	0	0
Phum_OR502AA_v1_g_00803	0	0	0	0	0	0	0	0	0	0	0	0
Phum_OR502AA_v1_g_00805	0.240725	0.387418	2.14308	0.448944	0	0.435395	1.91167	0	0.912745	0.432885	0.141558	0.392571
Phum_OR502AA_v1_g_00806	6.07623	29.8179	10.0714	51.9692	20.0414	45.2661	46.843	38.3899	49.8548	48.5428	29.6539	29.3442
Phum_OR502AA_v1_g_00807	38.7124	60.8628	6.06009	6.36646	9.72219	5.33821	32.1922	4.25909	24.4041	6.73553	12.4209	7.40613
Phum_OR502AA_v1_g_00808	1.21044	8.03573	1.15458	2.47449	5.44654	5.05223	35.7332	4.04717	10.8561	5.19053	1.93006	5.46636
Phum_OR502AA_v1_g_00809	17.0926	6.71467	0	0.251001	0.346054	0.365138	3.02051	0.52	8.42007	0.0806739	0.158287	0.438965
Phum_OR502AA_v1_g_00810	52.0109	24.8843	9.50714	9.89967	18.5738	15.8547	74.1523	13.3592	55.7645	15.9968	18.643	21.579
Phum_OR502AA_v1_g_00811	1.58709	3.35243	20.0112	11.6545	15.1116	13.9939	29.2827	12.2161	15.5144	12.0403	18.549	16.7424
Phum_OR502AA_v1_g_00812	26.3719	13.5968	34.1423	23.4134	16.9858	22.9923	107.085	30.8117	80.5333	18.6475	16.0651	33.8095
Phum_OR502AA_v1_g_00813	17.441	10.1996	14.9596	20.613	13.2101	23.2921	22.1271	20.9603	21.1463	25.1636	25.4019	40.8212
Phum_OR502AA_v1_g_00814	0.84515	0.0978203	0.750931	0.842067	1.44375	0.910882	2.48237	0.670968	0.724307	1.60307	1.55224	1.74777
Phum_OR502AA_v1_g_00815	29.4566	27.9406	12.52	14.9436	16.0897	13.3884	9.16932	6.33917	17.0716	11.1613	13.5972	11.556
Phum_OR502AA_v1_g_00816	1.17901	3.62245	12.3706	19.7893	7.02755	21.0822	30.2535	17.5482	28.0415	13.781	5.95619	12.8097
Phum_OR502AA_v1_g_00817	0	0	0	0	0.740342	0.26039	1.49124	0	0	0	0	0.0670797
Phum_OR502AA_v1_g_00818	3.31292	6.66468	57.1438	84.5679	97.7823	85.3862	74.351	72	71.4431	65.7803	44.0769	80.3644
Phum_OR502AA_v1_g_00819	0	0	0	0	1.59105	0	0	0.17931	0	0.333823	0	0.38923
Phum_OR502AA_v1_g_00822	7.31628	16.5253	29.9528	24.459	25.4518	20.8319	13.0858	21.6625	13.5545	25.2449	21.06	25.6784
Phum_OR502AA_v1_g_00823	6.97037	10.3551	7.95569	8.33302	6.51026	5.01055	12.7122	6.90543	14.5699	6.74934	6.51621	7.03682
Phum_OR502AA_v1_g_00824	97.8804	78.94	137.393	105.188	171.496	134.066	837.575	149.448	395.468	126.617	81.2721	117.288
Phum_OR502AA_v1_g_00825	6.40278	6.76679	4.6438	1.56829	5.34857	1.52095	1.68096	1.19701	1.67814	1.80401	1.89992	2.43338
Phum_OR502AA_v1_g_00826	13.2939	20.3081	12.1831	20.6164	14.3794	25.4589	16.5192	13.8708	15.7687	18.9201	19.1047	23.0376
Phum_OR502AA_v1_g_00827	151.94	217.006	152.302	172.243	216.799	199.116	310.992	159.424	254.912	214.893	199.945	189.125
Phum_OR502AA_v1_g_00828	2.46743	0	4.41292	16.3935	4.36172	5.85742	4.47268	6.25625	7.01673	6.6556	11.6984	6.89802
Phum_OR502AA_v1_g_00829	1.38647	0.678798	2.20301	1.42478	1.52782	1.18027	2.35203	1.05565	1.77021	1.19573	1.12625	1.58453
Phum_OR502AA_v1_g_00830	17.1105	5.87496	7.85236	7.08112	7.46447	5.44095	3.85123	5.72435	7.09149	5.56491	7.16208	6.21032
Phum_OR502AA_v1_g_00831	6.1214	8.87732	3.82843	3.44995	6.48605	2.49417	3.43743	2.66399	4.4635	3.3467	4.92483	5.39096
Phum_OR502AA_v1_g_00832	3.8052	5.74126	9.75451	5.32243	17.122	0	3.69516	0.689156	8.11573	2.56601	0.839113	8.80953
Phum_OR502AA_v1_g_00833	0	0	0	4.30287	0	0.695501	1.06216	0	0	1.38298	0.226125	0.179169
Phum_OR502AA_v1_g_00834	8.52635	7.34642	3.7657	4.44829	3.80659	3.57024	3.20897	3.81333	5.92524	3.89476	4.61891	3.64062
Phum_OR502AA_v1_g_00835	26.1078	22.4038	12.3866	17.0225	38.3281	16.6932	83.1359	10.3433	82.364	26.225	17.1517	16.56
Phum_OR502AA_v1_g_00836	22.9159	16.5232	9.41424	20.5224	13.5151	17.4408	26.9879	10.9579	23.4429	14.5522	11.541	23.707
Phum_OR502AA_v1_g_00837	9.10177	17.2345	7.27094	6.68371	9.36107	7.71666	8.1904	4.94524	9.05906	6.95609	6.07148	7.99137
Phum_OR502AA_v1_g_00838	16.2302	29.0453	24.9253	32.2556	17.2404	29.922	10.2557	24.8775	7.84092	23.1009	29.0746	27.1103
Phum_OR502AA_v1_g_00839	0	0	2.07286	0	0	0	0	0	0	0	0	0
Phum_OR502AA_v1_g_00840	6.36049	5.02998	13.3891	11.044	3.10167	12.4958	16.13	6.99111	31.1855	12.621	11.6077	5.97829
Phum_OR502AA_v1_g_00841	41.2589	21.9632	19.5223	23.4744	15.2811	23.0226	17.9596	22.7223	17.5229	17.1953	21.934	28.1955
Phum_OR502AA_v1_g_00842	13.0091	18.1559	7.32458	7.58172	5.1103	7.47544	31.8161	5.49748	16.9558	8.61014	6.77339	11.744
Phum_OR502AA_v1_g_00843	0.157916	0	0	1.76705	0.203018	0.428429	13.0858	0	2.69442	0.567944	0.417878	1.54516
Phum_OR502AA_v1_g_00844	0.50614	0	2.41391	0	0	1.37317	2.44659	0	0	0	0.297634	1.06123
Phum_OR502AA_v1_g_00845	0	0	0	0	0	0	1.3051	0	2.38867	0	0	0
Phum_OR502AA_v1_g_00846	2.3593	2.65791	26.5549	28.3801	9.80715	18.9891	3.82863	22.1052	4.9201	18.6675	20.4638	17.1489
Phum_OR502AA_v1_g_00847	2.82491	1.64174	2.36188	6.24398	3.76624	3.217	2.38422	3.94134	2.38023	2.38316	2.43024	3.24183
Phum_OR502AA_v1_g_00848	13.4084	10.4362	8.43117	12.0581	8.62879	10.8677	8.9401	14.5942	7.68086	11.2387	10.3986	10.4357
Phum_OR502AA_v1_g_00849	217.694	392.644	138.333	195.274	209.382	231.446	373.165	163.661	434.55	256.314	336.945	202.98
Phum_OR502AA_v1_g_00850	1.58782	0.348464	0.413056	0.706657	1.20623	0.391617	1.19614	0.313711	0.82097	0.389359	1.08226	0.605311
Phum_OR502AA_v1_g_00851	0.0141705	0	0.081099	0.118924	0	0.0384448	0.587122	0	0	0	0.0624968	0.0891346
Phum_OR502AA_v1_g_00852	2.04537	0.822945	8.08262	1.36234	3.50607	0.264245	3.53106	1.41118	1.1079	2.10177	1.89008	4.15243
Phum_OR502AA_v1_g_00853	12.478	12.6144	10.4861	15.2946	10.0052	12.0828	14.1444	9.9113	9.74515	11.4545	11.7045	16.2216
Phum_OR502AA_v1_g_00854	10.1624	12.3306	33.2163	23.4425	17.9556	25.9107	28.0795	32.069	28.2939	21.2884	14.6896	25.6026
Phum_OR502AA_v1_g_00855	222.742	104.958	125.6	166.623	112.701	137.427	29.3801	165.616	59.4155	151.597	117.256	147.738
Phum_OR502AA_v1_g_00856	0	0	0	0	0	0	0	0	0	0	0	0
Phum_OR502AA_v1_g_00857	2.41708	0	0	2.25388	0	0.546465	2.50366	2.91837	0	2.89768	3.19805	2.11164
Phum_OR502AA_v1_g_00859	584.47	312.894	376.57	211.229	147.638	215.485	18.7873	414.896	98.532	244.31	203.548	166.19
Phum_OR502AA_v1_g_00860	21.8544	9.87087	19.2319	37.8653	27.915	37.4875	19.4242	53.9314	15.2363	17.2412	48.7525	42.3736
Phum_OR502AA_v1_g_00861	0	0	0	0	0	0	0	0	0	0	0	0
Phum_OR502AA_v1_g_00862	0	0	0	0	0	0	0	0	0	0	0	0
Phum_OR502AA_v1_g_00868	1.5015	0.0461749	0.218936	0.294294	1.47542	0.259465	0.614189	0.166279	0.0543932	0.361157	0.641125	0.38768
Phum_OR502AA_v1_g_00869	4.58112	4.15987	4.93095	11.0519	7.45648	11.5165	8.31502	6.57658	8.60533	6.72645	5.56084	15.392
Phum_OR502AA_v1_g_00870	0.0453781	0	0.0432839	0	0	0	0	0	0	0	0	0
Phum_OR502AA_v1_g_00871	2.59983	5.66018	4.39025	5.68364	3.49092	4.15367	4.19902	5.10615	2.51918	5.10804	3.92398	3.64754
Phum_OR502AA_v1_g_00872	44.0054	118.125	42.7293	50.555	61.0695	49.514	109.592	34.6159	89.427	65.3626	67.2523	50.0404
Phum_OR502AA_v1_g_00873	718.763	1044.33	3167.89	2813.47	2903.79	3222.25	2455.63	3086.65	1764.71	2237.83	3327.25	2683.33
Phum_OR502AA_v1_g_00874	5.54223	7.33115	13.542	25.2738	13.2743	39.7532	19.5815	19.8	12.954	27.032	25.6486	14.3797
Phum_OR502AA_v1_g_00875	3.83091	13.007	9.07633	14.7961	23.4814	18.1045	50.5105	6.15926	22.3504	14.2223	12.4483	14.821
Phum_OR502AA_v1_g_00876	12.7317	9.72851	10.018	14.7653	11.8519	13.4972	12.3381	9.45582	11.2572	12.7941	9.79894	12.151
Phum_OR502AA_v1_g_00877	13.5956	18.3164	5.78976	10.7679	11.0074	10.5099	13.6992	5.005	18.9452	11.0927	9.98991	11.7094
Phum_OR502AA_v1_g_00878	1.89392	1.80307	0	0.671597	1.50892	1.37502	2.95646	0.772973	0	0.479683	0.352938	2.53549
Phum_OR502AA_v1_g_00879	1.72822	2.1838	2.8848	8.0073	4.13118	7.8389	6.76889	2.73871	3.2252	3.5448	3.9063	9.22882
Phum_OR502AA_v1_g_00880	18.0336	9.76581	24.5003	26.3148	16.7302	20.3636	17.8213	20.9027	10.811	18.2303	20.0341	24.0835
Phum_OR502AA_v1_g_00881	1.94404	1.75989	4.77844	3.8696	5.67143	5.07136	4.68566	1.84167	4.46519	5.44549	3.66039	6.74125
Phum_OR502AA_v1_g_00882	0.554204	1.21984	2.70533	4.46868	2.43085	3.22825	10.4174	2.50339	2.59578	3.54672	3.36442	6.73284
Phum_OR502AA_v1_g_00883	7.99618	12.3567	3.96749	5.517	6.52295	6.56652	7.35407	3.22107	7.8516	5.15844	4.79175	8.64603
Phum_OR502AA_v1_g_00884	0.824038	0.226055	0.0357277	0.104782	0.144463	0.406479	1.43553	0.108539	0.639095	0.0673558	0.0330391	0.471212
Phum_OR502AA_v1_g_00885	197.035	439.88	249.749	181.606	140.616	174.171	197.381	164.646	173.008	141.123	139.081	187.358
Phum_OR502AA_v1_g_00886	3.63622	10.6591	14.8646	50.8607	22.0382	46.5071	20.4465	21.8263	16.2493	19.6165	12.1423	28.6813
Phum_OR502AA_v1_g_00887	1.92894	18.9368	2.08524	7.19481	7.35693	3.83772	12.9206	6.14853	28.1583	6.59056	3.17606	4.85333
Phum_OR502AA_v1_g_00888	7.95993	51.7349	19.4403	5.62805	45.0943	6.64476	27.8157	2.02777	15.9198	6.44915	5.86388	31.1787
Phum_OR502AA_v1_g_00889	0	0	0	0	0	0.242324	0.370073	0	0	0	0	0
Phum_OR502AA_v1_g_00890	1.08907	0	0	0	0	0	0	0	0	0	0	0.285436
Phum_OR502AA_v1_g_00891	0.970793	9.37425	0	0	0	3.51171	0	0	0	1.74573	0	1.35699
Phum_OR502AA_v1_g_00892	0.907561	0	0	0	0	0	0	0	0	0	0	0.158575
Phum_OR502AA_v1_g_00893	26.3626	47.339	25.2698	31.6063	21.3703	15.5024	45.4666	10.5368	37.6688	14.9459	19.9317	30.7688
Phum_OR502AA_v1_g_00894	1.08658	0.874357	3.28203	2.53304	1.62973	2.9479	2.25099	3.14862	2.05996	1.62828	3.03505	2.65795
Phum_OR502AA_v1_g_00895	0	0	0	0	0	0	0	0	0	0	0	0
Phum_OR502AA_v1_g_00896	0	0	0	0	0	0	0	0	0	0	0	0
Phum_OR502AA_v1_g_00897	0.599537	0.177502	0.453178	0.980989	1.17797	0.429656	0.913943	0.983381	0.19301	0.203419	0.24945	0.213463
Phum_OR502AA_v1_g_00898	48.1339	42.5207	119.923	65.8394	92.3342	55.2014	90.122	65.12	45.7707	58.1597	49.5561	88.8253
Phum_OR502AA_v1_g_00899	0	0	0	0	0	0	0	0	0	0	0	0
Phum_OR502AA_v1_g_00900	0	0	0	0	0	2.04014	0	0	0	0	0	0
Phum_OR502AA_v1_g_00901	6.97445	5.46246	9.20706	10.0157	12.2253	12.3944	10.6213	9.12987	9.1226	9.5802	9.5627	15.8246
Phum_OR502AA_v1_g_00902	0.429119	0	0	0	0.41376	0.291052	0.333367	0.621739	0.61015	0.192916	0.56777	1.42459
Phum_OR502AA_v1_g_00904	6.99981	14.645	7.70054	11.8795	12.4787	9.36871	7.00886	8.11347	9.28929	13.9301	13.0072	11.2847
Phum_OR502AA_v1_g_00905	0	0	0	0	0	0.418387	0	0	0	0.277317	0.544113	1.50894
Phum_OR502AA_v1_g_00906	0	0	0	0	0	0.31595	0.361886	0	0	0	0	0
Phum_OR502AA_v1_g_00907	27.3393	64.2261	47.7292	56.2162	46.9494	67.3797	97.6455	44.9797	115.052	72.3337	54.5904	57.4628
Phum_OR502AA_v1_g_00908	0.986973	2.53154	14.1214	14.4953	14.2747	12.719	7.0285	16.8025	2.10502	11.3145	8.27051	12.3302
Phum_OR502AA_v1_g_00909	0	0	0	5.19719	0	3.15021	18.2816	3.36471	1.3208	4.59367	0.819369	0.973839
Phum_OR502AA_v1_g_00910	0.112156	0	0	0	0	0.304282	0	0	0	0.40337	0.197859	0.0783866
Phum_OR502AA_v1_g_00911	0	0	0	0	0	0	0	0	0	0	0	0
Phum_OR502AA_v1_g_00912	5.82335	3.61787	12.1711	10.4212	10.4592	9.29347	4.65702	12.78	5.84474	7.7769	5.96753	9.33702
Phum_OR502AA_v1_g_00913	0	0	0	0	0	0	0	0	0	0	0	0
Phum_OR502AA_v1_g_00914	3.38391	4.279	7.14714	6.31088	7.76855	8.08769	9.76426	11.9069	2.29118	7.24419	11.3708	7.93977
Phum_OR502AA_v1_g_00915	5.31636	9.15022	28.501	31.9478	31.0729	75.4558	20.7015	27.8155	24.9173	28.8575	19.8431	37.5005
Phum_OR502AA_v1_g_00916	15.7747	16.6987	40.956	16.0469	35.5715	11.9008	10.1359	13.2	10.5551	16.383	13.1703	21.6964
Phum_OR502AA_v1_g_00917	6.2748	18.777	81.4238	65.8254	191.422	81.9264	45.4969	38.2596	40.1487	94.0305	84.8671	64.3207
Phum_OR502AA_v1_g_00918	0	0	0	0	0	0	0	0	0	0	0	0
Phum_OR502AA_v1_g_00920	0.0377909	0	0	0	0.534429	0	3.01413	0	1.71948	0.0679576	0.133337	0.158474
Phum_OR502AA_v1_g_00921	0	0	0	2.54862	0	0.823901	0.786405	1.76	0	0.819151	1.8751	0.424494
Phum_OR502AA_v1_g_00922	0	0	0	0	0	0	0	0	0	0	0	0
Phum_OR502AA_v1_g_00923	2.81205	0.865198	0.157781	1.07972	0.425317	2.54305	6.96781	0.958659	0.313597	0.594914	0.486358	2.15804
Phum_OR502AA_v1_g_00924	0	0	0	0	0	0	0	0	0	0	0	0
Phum_OR502AA_v1_g_00925	0.274159	0.794208	0	0	0.493447	0.89256	0.397572	0.317778	0.311855	0	0.386924	0.0766447
Phum_OR502AA_v1_g_00926	0	0	1.66391	1.54103	1.0623	0.249086	0	0.798139	0	0.1651	0.161968	0.449174
Phum_OR502AA_v1_g_00927	6.55957	8.85236	17.7712	9.11133	22.3418	9.57785	15.0282	7.59	11.2699	8.23246	5.56502	6.35149
Phum_OR502AA_v1_g_00928	336.599	237.455	1382.41	1077.88	973.278	1250.77	436.262	1117.22	410.191	876.682	991.009	1068.83
Phum_OR502AA_v1_g_00929	1.2038	1.1029	2.8222	2.39382	3.89702	2.87246	5.73885	2.05937	0.659913	2.45163	1.82943	2.77746
Phum_OR502AA_v1_g_00930	0	0	0	0	0	0	0	0	0	0	0	0
Phum_OR502AA_v1_g_00931	104.429	92.0386	45.5161	40.1811	65.2473	48.9625	95.8171	40.5902	69.2356	45.4376	49.3063	40.7661
Phum_OR502AA_v1_g_00932	5.22966	2.10214	4.38896	6.71279	4.20445	6.16119	4.39714	5.56277	3.96768	5.5429	6.23204	6.18972
Phum_OR502AA_v1_g_00933	0.309942	1.30939	0.517367	0.758668	0.697314	0.683216	1.40457	0.336801	0.661046	1.21921	0.61513	0.839406
Phum_OR502AA_v1_g_00934	0.725951	1.05665	0	1.37378	1.96265	1.96952	2.86406	1.05181	1.94298	1.82378	0.998177	1.74596
Phum_OR502AA_v1_g_00935	11.4447	33.0153	7.67544	14.2819	13.4747	14.3554	48.5219	9.5034	69.322	17.1149	19.6235	14.2608
Phum_OR502AA_v1_g_00936	5.84873	6.14674	31.0922	23.9076	23.5623	17.2356	6.63272	28.2713	5.01835	19.1763	15.7883	24.9139
Phum_OR502AA_v1_g_00937	98.3193	115.627	95.0053	123.962	151.031	154.69	48.5291	95.6594	185.679	241.872	397.549	149.322
Phum_OR502AA_v1_g_00938	13.3824	28.8903	42.5398	47.3316	40.8512	62.2171	76.7279	46.8932	55.8265	48.4477	34.5285	44.2517
Phum_OR502AA_v1_g_00939	3.8891	6.0589	6.59967	2.90965	6.30798	4.60082	4.87157	6.15899	5.78699	6.91227	4.98614	4.26682
Phum_OR502AA_v1_g_00940	5.37476	8.80451	9.12434	20.495	4.72996	28.0354	4.10919	21.4152	2.91132	22.8397	27.6272	18.5363
Phum_OR502AA_v1_g_00941	2.21878	1.63151	2.23801	1.1415	2.65576	1.24543	4.99276	1.33023	5.51185	1.10067	1.30475	2.49541
Phum_OR502AA_v1_g_00942	27.9787	47.063	15.1019	28.5576	46.2988	33.7221	45.8211	25.336	35.2124	32.7203	30.849	28.7042
Phum_OR502AA_v1_g_00943	1.37792	1.58584	0.0611314	0.986074	3.00737	0.521626	0.96258	1.39286	0	1.03724	0.989295	0.828659
Phum_OR502AA_v1_g_00944	52.754	79.6994	44.2634	53.9285	51.1255	71.718	58.9482	61.0468	70.2494	59.0571	46.0236	79.9929
Phum_OR502AA_v1_g_00945	0.358899	0	2.51046	4.35068	4.30644	6.16678	11.4005	3.46667	7.48451	5.80852	5.48729	7.77596
Phum_OR502AA_v1_g_00946	1.06289	9.71377	8.54523	9.76972	7.80839	10.2988	28.3106	11	21.5899	20.2057	16.2062	12.8409
Phum_OR502AA_v1_g_00947	1.92154	7.16895	3.33247	7.33011	11.4535	11.3742	2.5332	8.60531	0.993519	7.53909	6.00931	9.8892
Phum_OR502AA_v1_g_00948	26.2867	35.7393	73.7293	65.3348	47.9907	48.5164	52.6346	40.4931	32.791	63.0854	51.2866	55.3891
Phum_OR502AA_v1_g_00949	3.82906	4.38275	46.0322	50.6031	52.0276	58.9269	31.7981	65.0435	48.812	70.6369	34.1826	45.4947
Phum_OR502AA_v1_g_00950	1.19995	0.990995	1.06425	1.59006	2.73349	1.48496	2.04974	2.13509	0.598654	1.62782	1.11414	1.41246
Phum_OR502AA_v1_g_00951	9.8951	5.96166	4.2594	6.00939	7.11085	5.69036	2.22512	6.51894	5.38731	6.8438	6.60954	4.90605
Phum_OR502AA_v1_g_00952	0.203762	0	0	0	0	0	0	0	0	0	0	0
Phum_OR502AA_v1_g_00953	77.2761	41.6651	57.7331	68.4074	66.4461	60.2593	26.3236	79.0561	32.0765	65.9374	94.6774	71.4735
Phum_OR502AA_v1_g_00954	15.1201	18.4445	24.4512	25.0503	23.3862	28.2634	22.2478	28.4641	17.0985	28.0571	25.1567	27.4048
Phum_OR502AA_v1_g_00955	18.118	15.3455	19.3674	27.1118	16.0917	20.7949	23.9836	17.8327	16.138	17.8698	16.3823	22.0634
Phum_OR502AA_v1_g_00956	2.50592	0.856836	0.106053	0.598139	0.61574	0.255238	0.372077	0.396534	0.243214	0.415254	0.316849	0.33474
Phum_OR502AA_v1_g_00957	13.7957	9.04948	24.1597	17.2888	26.9837	20.0654	17.8229	27.3523	11.5245	18.4618	17.6648	17.9384
Phum_OR502AA_v1_g_00958	2.21268	2.7645	1.66624	0.76016	3.94258	0.579242	1.86974	0.393707	0.551955	1.0471	0.958751	1.26159
Phum_OR502AA_v1_g_00959	32.6335	10.6297	33.267	25.4585	23.1634	21.7972	16.7775	30.6866	19.1353	25.986	21.1631	21.4586
Phum_OR502AA_v1_g_00960	4.12766	2.79805	1.55682	3.17623	5.07849	2.95203	2.71967	3.87274	4.30505	2.97754	3.11927	2.97578
Phum_OR502AA_v1_g_00961	22.5292	23.8007	7.37818	7.4494	6.73829	13.2451	28.0866	12.6771	16.5877	5.32068	7.04666	19.0102
Phum_OR502AA_v1_g_00962	5.35159	1.98552	4.97909	7.85353	2.70691	6.60494	5.79318	4.63955	4.74019	3.23413	4.54636	5.48776
Phum_OR502AA_v1_g_00963	343.505	566.237	293.022	452.947	359.28	284.816	404	300.714	557.006	409.066	489.764	269.799
Phum_OR502AA_v1_g_00964	17.2342	29.0138	28.9225	27.0059	43.5634	29.5306	46.0383	24.407	77.3836	32.9722	28.4034	21.7356
Phum_OR502AA_v1_g_00965	120.794	44.067	84.8927	71.2501	127.761	93.5108	144.863	84.3006	87.3072	101.63	60.4757	96.1169
Phum_OR502AA_v1_g_00966	2.6959	3.36435	3.13808	6.64687	7.16673	6.81817	15.9029	5.56111	12.9939	4.76574	3.86924	4.79029
Phum_OR502AA_v1_g_00967	4.44515	6.77502	3.59322	5.79601	6.58647	5.92769	4.79947	4.91221	6.42754	5.01287	4.85132	9.68883
Phum_OR502AA_v1_g_00968	752.474	610.318	259.105	201.929	167.23	247.17	1235.54	241.21	809.124	339.632	399.024	253.934
Phum_OR502AA_v1_g_00969	0	0	0	0	0	0	0	0	0	0	0	0
Phum_OR502AA_v1_g_00970	328.446	853.327	523.284	504.194	845.255	432.566	333.405	279.091	428.099	507.321	737.01	275.417
Phum_OR502AA_v1_g_00971	0.2442	0	0	0	0.104649	0	0	0	0	0	0	0.0568909
Phum_OR502AA_v1_g_00972	0	0	0	0	0	0	0	0	0	0	0	0
Phum_OR502AA_v1_g_00973	12.9584	33.1325	5.18337	7.406	11.2854	8.69458	58.453	4.44141	54.681	12.5282	7.86595	11.3939
Phum_OR502AA_v1_g_00974	4.86497	6.27717	5.44052	12.6709	2.58805	2.27565	11.1211	1.94448	0.954116	5.43006	2.95948	7.15206
Phum_OR502AA_v1_g_00975	0.73318	0.0340375	0.699343	0.78886	1.41388	0.612041	0.525768	0.980571	0.481147	0.557803	0.970075	0.354756
Phum_OR502AA_v1_g_00976	0	0	0	1.18753	0	1.72754	0.879421	0.615054	0	2.2901	3.93165	1.48345
Phum_OR502AA_v1_g_00977	18.1261	32.0356	7.87537	12.1237	21.3917	10.7279	28.1468	7.51667	31.1255	9.67053	11.5519	18.7485
Phum_OR502AA_v1_g_00978	0	0	0	1.09709	0.336123	0.709319	5.14549	0	1.48699	0.705229	0.115309	0.639552
Phum_OR502AA_v1_g_00979	1.70822	1.14549	2.71565	4.77867	1.70809	8.23901	29.6868	2.75	8.63597	9.89807	6.36193	3.31636
Phum_OR502AA_v1_g_00980	0.629983	0	1.40212	5.87449	2.69971	5.69719	1.08758	7.30213	0	4.90909	3.7046	1.46766
Phum_OR502AA_v1_g_00981	0	0	0	0.777749	0	2.26283	0.575959	3.22253	0	0.499951	0.735701	1.16586
Phum_OR502AA_v1_g_00983	9.42259	9.68319	9.73672	3.6244	11.6932	3.12445	4.56828	1.70652	7.2943	2.8711	3.2553	6.04587
Phum_OR502AA_v1_g_00984	52.0206	101.623	36.3046	43.0168	54.9607	49.7072	34.2282	30.6541	76.9126	52.7545	68.8768	39.254
Phum_OR502AA_v1_g_00985	6.00296	44.5844	52.3071	13.6159	42.2027	12.4714	16.6933	12.8504	5.84407	13.8096	14.7879	24.6061
Phum_OR502AA_v1_g_00986	17.7655	148.403	8.20384	7.8886	13.595	12.8146	22.9293	5.51571	18.043	10.9025	9.82512	14.7322
Phum_OR502AA_v1_g_00987	5.84431	5.43468	4.80667	7.17362	7.01517	7.76608	19.6744	6.30755	11.3624	7.1851	6.28606	9.8573
Phum_OR502AA_v1_g_00988	65.2138	307.625	106.75	128.586	143.203	166.083	393.314	129.538	436.109	160.018	141.21	162.759
Phum_OR502AA_v1_g_00989	56.6129	85.5506	115.203	69.5502	90.4384	78.9526	101.364	87.2716	107.998	90.2898	65.2448	68.0543
Phum_OR502AA_v1_g_00990	9.40636	3.91511	10.7402	14.518	11.9142	12.4456	6.04757	11.9502	6.85202	14.9985	13.6105	16.8402
Phum_OR502AA_v1_g_00991	25.3089	34.7144	11.7569	8.42861	9.15553	11.8898	14.0724	8.41332	32.4029	12.2153	14.5446	12.1752
Phum_OR502AA_v1_g_00992	1367.33	3415.35	549.67	386.244	951.511	394.742	1183.81	228.185	1518.03	929.398	1373.46	457.643
Phum_OR502AA_v1_g_00993	299.596	474.692	198.646	179.711	176.89	194.251	127.64	190.892	282.994	228.732	329.79	225.635
Phum_OR502AA_v1_g_00994	246.108	158.194	264.407	345.778	345.588	333.963	164.538	293.365	214.899	226.386	480.426	274.263
Phum_OR502AA_v1_g_00995	16.03	20.6281	11.6256	20.3833	38.8323	27.3159	21.956	22.6497	24.1112	24.2996	27.695	36.0179
Phum_OR502AA_v1_g_00996	3.22093	4.25875	20.0871	6.15595	10.7157	6.33705	2.01197	9.40469	2.37727	5.81415	4.63032	6.32379
Phum_OR502AA_v1_g_00997	0.357275	0.323433	0	0.249865	0	0	0.925183	0	0	0.481853	0.393928	0
Phum_OR502AA_v1_g_00998	4.21039	7.10552	3.49548	4.03518	3.95945	7.40372	11.3876	6.5522	5.98662	6.9404	3.02611	5.09518
Phum_OR502AA_v1_g_00999	212.979	178.122	230.018	169.179	280.636	176.296	248.836	208.043	259.998	241.764	287.571	208.963
Phum_OR502AA_v1_g_01000	6.38129	8.93484	5.28681	11.0168	10.4072	14.1469	23.7578	7.07956	19.08	10.2949	7.78376	9.63345
Phum_OR502AA_v1_g_01001	11.4782	11.2142	8.98465	6.83953	10.2568	8.30884	15.6748	5.89152	15.2227	8.8857	8.60365	14.7673
Phum_OR502AA_v1_g_01002	187.63	372.245	104.229	117.853	113.563	110.244	377.531	107.186	379.713	126.431	102.862	102.718
Phum_OR502AA_v1_g_01003	1.9258	1.35596	0.816411	0.748241	3.5762	0.145132	8.03455	2.48022	16.4294	1.92393	0.80216	1.68245
Phum_OR502AA_v1_g_01004	0	0	0	0	0	0.219482	0	0.234426	0	0	0	0
Phum_OR502AA_v1_g_01005	42.2736	46.9778	61.2838	72.8314	54.3474	62.0136	40.1313	60.8656	83.8243	62.8463	51.5342	45.2741
Phum_OR502AA_v1_g_01006	17.2373	616.686	91.9325	91.2559	184.909	97.3016	189.106	67.4047	115.957	111.322	93.4341	81.4161
Phum_OR502AA_v1_g_01007	2.35237	7.28367	7.90211	24.892	6.8374	29.6903	23.6248	7.7057	29.6666	20.2312	14.5247	32.7388
Phum_OR502AA_v1_g_01008	4.02455	8.6746	5.02702	24.1253	12.0727	15.5981	31.3646	23.3243	32.6993	8.96029	7.43797	13.5951
Phum_OR502AA_v1_g_01009	139.054	145.869	56.9038	21.4745	84.5909	36.2974	111.32	26.0578	64.8658	42.2014	90.5403	77.4112
Phum_OR502AA_v1_g_01010	1.60177	3.01382	21.1202	11.4658	15.2021	6.13502	2.19593	10.6482	3.2153	8.21757	7.23059	9.3181
Phum_OR502AA_v1_g_01011	0.164496	0	0	0	3.17216	0.89256	0.851939	0.476667	0.935564	0.295804	0	0
Phum_OR502AA_v1_g_01012	0	0	0	0	1.50543	0.907688	0.173276	0	0	0	0.147556	0.935325
Phum_OR502AA_v1_g_01013	0	4.22237	0	0	0.642462	0	2.84699	0	0	0	0	0.523901
Phum_OR502AA_v1_g_01014	0	0	0	0	0	0	0	0	0	0	0	0
Phum_OR502AA_v1_g_01015	0	0	0	0.920336	0	0	1.3631	0	0	0	0	0.689802
Phum_OR502AA_v1_g_01016	54.7196	23.8262	27.0605	25.7694	11.2526	28.1468	23.1093	25.6291	32.0267	16.2899	18.7343	38.8428
Phum_OR502AA_v1_g_01018	9.93056	5.01338	9.70037	12.0768	13.7539	8.29768	3.87202	15.3911	4.15188	10.0492	10.0473	8.33921
Phum_OR502AA_v1_g_01019	0	0	0	0	0	0	0	0	0	0	0	0
Phum_OR502AA_v1_g_01020	6.92261	2.86096	1.72255	7.89361	7.73894	8.36988	5.57278	4.14282	2.99571	6.02133	4.31418	11.9905
Phum_OR502AA_v1_g_01021	0	0.61487	0	13.5378	7.36759	6.56463	8.97009	11.809	5.79446	11.9085	4.71798	5.87445
Phum_OR502AA_v1_g_01022	5.42293	0	15.7249	6.06815	7.25065	14.124	16.6269	5.02857	0	15.9929	8.80147	10.0059
Phum_OR502AA_v1_g_01023	2.93561	1.1404	0.289669	1.03833	2.21238	1.00699	6.67571	0.782222	2.68675	1.21356	0.446451	1.50931
Phum_OR502AA_v1_g_01024	286.181	348.603	192.904	229.063	174.505	155.746	326.494	202.894	385.495	312.059	431.039	254.312
Phum_OR502AA_v1_g_01025	24.6117	26.1649	37.2963	32.2834	17.0235	33.5784	23.643	34.5911	24.8349	39.2612	31.6385	27.8927
Phum_OR502AA_v1_g_01026	2.09425	1.6673	7.43789	2.11906	2.23412	3.26399	3.55391	3.48623	3.54796	4.16664	1.96519	2.39796
Phum_OR502AA_v1_g_01027	0.85558	0	0	0.341921	0	2.48701	0.379812	0.17709	1.04273	0.879171	1.07812	0.939669
Phum_OR502AA_v1_g_01028	1.22823	0.317683	0.753139	0.490846	0	0.238016	0	1.27111	0	0.788812	0.464309	1.165
Phum_OR502AA_v1_g_01029	10.2054	3.32271	2.30553	1.50259	2.67583	2.00371	4.45095	3.50204	5.34608	1.81105	2.13203	4.12943
Phum_OR502AA_v1_g_01030	0	0	0	0	0	0	0	0	0	0	0	0
Phum_OR502AA_v1_g_01031	0.829389	1.20132	6.24979	10.6728	10.1296	11.7008	5.75596	9.85378	7.07569	12.2299	2.56053	5.68073
Phum_OR502AA_v1_g_01032	9.94869	11.3222	8.22428	5.83125	5.96873	1.28529	3.82759	6.58944	3.77219	5.45227	4.93097	3.90704
Phum_OR502AA_v1_g_01033	1.03892	2.92603	1.87184	0.968775	2.07767	2.19225	0.717422	0.334503	4.59575	2.2834	1.12004	3.06579
Phum_OR502AA_v1_g_01034	0.563985	3.74412	0	3.9443	5.07545	2.29515	0.730233	5.72	7.21721	2.78901	1.74116	6.20822
Phum_OR502AA_v1_g_01035	2.73964	4.70589	0.904571	10.3169	5.1477	5.14572	2.83778	9.77082	2.39717	4.35812	2.69539	5.52333
Phum_OR502AA_v1_g_01036	0	0	0	1.60058	0	1.55228	0	0	0	1.54333	1.00937	1.79948
Phum_OR502AA_v1_g_01038	1.9654	1.22299	0.163017	0.307348	0.690538	0.231834	1.61853	0.106122	0.624866	0.482946	0.527624	0.204765
Phum_OR502AA_v1_g_01039	17.8947	20.1892	12.7869	20.6431	12.2538	24.024	4.39505	37.0642	6.99487	21.8951	19.0389	19.813
Phum_OR502AA_v1_g_01040	2.89512	1.74726	0.878662	1.34983	2.42494	0.714048	3.68038	0	0.249484	1.97203	2.5537	2.75921
Phum_OR502AA_v1_g_01041	0	0	2.17252	8.49541	0.32535	5.49268	4.19416	2.2	7.19664	5.461	7.8129	5.1293
Phum_OR502AA_v1_g_01042	0.927632	0.576308	0.260242	0.83956	0.806741	0.518141	1.92172	0.513891	1.00862	0.588747	0.445217	0.858082
Phum_OR502AA_v1_g_01043	4.88064	5.69473	1.5518	1.36533	0.209153	0	12.1331	2.82857	5.5517	0.877661	0.430507	1.25074
Phum_OR502AA_v1_g_01044	17.1244	10.7931	0.643709	3.30377	1.7352	2.05975	9.34948	4.15555	12.4742	2.27542	1.86021	2.24038
Phum_OR502AA_v1_g_01045	23.56	23.4419	2.1258	2.67194	0	1.29565	8.40946	1.38387	4.52692	0.858787	0.140416	1.00133
Phum_OR502AA_v1_g_01046	14.2693	11.8027	16.4199	23.5052	18.305	22.6909	26.7345	21.7944	19.0801	22.6574	24.0276	22.6849
Phum_OR502AA_v1_g_01047	0	0	0	0	0	0	0	0	0	0	0.224666	0
Phum_OR502AA_v1_g_01048	6.6528	4.14723	1.91177	3.67506	2.5767	2.92443	2.54709	3.95324	2.96954	4.14934	5.36313	4.96752
Phum_OR502AA_v1_g_01049	10.1381	6.69438	0	2.66925	2.6834	2.91228	6.48606	2.24653	2.03506	2.57377	2.47234	0.666879
Phum_OR502AA_v1_g_01050	0	0	2.42948	5.34389	17.6004	6.91014	7.25522	15.6839	1.81077	11.4505	4.21248	17.3563
Phum_OR502AA_v1_g_01051	382.093	532.784	28.8648	19.9474	10.9558	9.9086	67.5546	11.3392	91.4957	16.4191	37.5845	20.3598
Phum_OR502AA_v1_g_01052	0	0	4.11873	1.72563	2.37912	2.51032	0.958431	3.575	0	1.6639	2.72056	3.66458
Phum_OR502AA_v1_g_01053	7.05022	5.65917	11.4806	5.92169	11.2005	8.40087	18.8458	6.79303	12.9348	9.37486	10.3852	8.87675
Phum_OR502AA_v1_g_01054	158.269	70.3209	113.26	94.1991	95.6028	89.8495	32.9968	103.574	52.8318	100.225	70.3144	116.72
Phum_OR502AA_v1_g_01055	10.7814	21.459	17.1398	15.5696	25.5544	24.5047	47.273	14.5611	53.7221	23.6771	20.1982	16.6486
Phum_OR502AA_v1_g_01056	22.9031	40.9833	44.0323	63.8211	50.9837	61.5322	21.6927	47.516	40.2947	56.7303	48.2258	62.3158
Phum_OR502AA_v1_g_01057	11.9662	13.3632	3.63987	5.13982	2.96775	2.04501	2.9279	3.00334	6.43061	4.23586	3.36597	2.33776
Phum_OR502AA_v1_g_01058	9.84009	11.3049	2.60093	5.47227	6.85872	7.39779	22.2272	6.01201	16.857	6.82216	4.96727	5.1787
Phum_OR502AA_v1_g_01059	598.041	732.853	422.192	325.556	403.248	291.602	253.897	351.057	409.592	474.717	472.218	301.694
Phum_OR502AA_v1_g_01061	0	0	0	0	0	0	0	0	0	0	0	0
Phum_OR502AA_v1_g_01062	0	0	0	0	0	0	0	0	0	0	0	0
Phum_OR502AA_v1_g_01063	2.26473	0.704494	3.83037	1.97494	4.15616	2.31358	2.36033	2.99773	1.47093	1.7786	3.20302	1.73183
Phum_OR502AA_v1_g_01064	0	0	0	0	0	0	0	0	0	0	0	0
Phum_OR502AA_v1_g_01066	6.32009	5.64305	4.45938	8.84007	10.7965	10.9221	8.56423	8.15351	10.3404	6.92805	6.4148	8.50151
Phum_OR502AA_v1_g_01067	9.00774	11.8264	18.7737	13.9457	21.6095	13.0181	12.7828	17.11	10.0502	13.4339	9.4788	10.6533
Phum_OR502AA_v1_g_01068	1438.85	1273.25	5988.54	4992.86	5506.32	5661.66	2326.79	5273.92	1645.25	3979.7	4453.86	5832.65
Phum_OR502AA_v1_g_01069	14.6994	13.9692	16.917	19.1729	23.9603	26.9943	31.9153	21.6024	21.7127	18.7573	16.4924	25.2111
Phum_OR502AA_v1_g_01070	54.0106	49.3818	220.844	193.461	190.037	145.051	82.8226	213.446	85.1061	180.713	156.624	174.088
Phum_OR502AA_v1_g_01071	1.34363	0.834753	2.37476	5.91447	1.95601	6.48647	4.64601	7.78699	4.38282	6.57343	4.37469	3.71485
Phum_OR502AA_v1_g_01072	2.23288	3.34048	10.1392	6.95017	13.9892	9.55603	6.09161	13.1229	4.29276	7.63468	9.15427	7.73692
Phum_OR502AA_v1_g_01073	0	0	0.282427	0	0.507545	0	0.102233	0	0	0	0	0
Phum_OR502AA_v1_g_01074	0	0	0	0	0	1.69117	2.36749	0.802807	3.54529	1.61914	0.855307	0.774515
Phum_OR502AA_v1_g_01075	90.7678	203.439	65.4974	46.2528	100.425	70.9471	112.019	54.2667	112.268	92.8371	70.2417	66.7399
Phum_OR502AA_v1_g_01076	0	0	0	0	0	0	0	0	0	0	0	0
Phum_OR502AA_v1_g_01077	3.99225	0.26771	5.2889	12.409	4.84734	21.0604	9.18945	22.4944	15.1372	17.15	24.4545	22.6317
Phum_OR502AA_v1_g_01078	23.0392	9.29351	10.1757	15.9804	9.36632	11.7439	12.508	11.7896	9.35003	9.44306	16.0867	17.8299
Phum_OR502AA_v1_g_01079	272.296	1110	81.2216	74.6739	37.1579	38.421	86.2506	65.7013	51.0869	62.6563	80.8601	35.9963
Phum_OR502AA_v1_g_01080	16.2054	5.35002	2.87238	2.65699	2.6693	2.77656	5.80373	3.627	6.19754	3.86609	4.53312	3.04635
Phum_OR502AA_v1_g_01081	33.3819	37.0671	111.878	125.581	100.886	97.8664	49.211	111.643	50.8772	104.103	97.1724	85.8261
Phum_OR502AA_v1_g_01082	104.641	45.5481	61.4074	70.801	62.0517	65.4262	65.9937	76.0858	85.4485	60.8512	53.5662	59.4939
Phum_OR502AA_v1_g_01083	53.9103	58.164	84.3326	126.218	159.514	96.9815	156.871	74.7445	193.402	117.526	114.346	110.948
Phum_OR502AA_v1_g_01084	60.3463	115.047	42.3192	94.6631	67.1893	68.8546	132.416	52.8419	221.328	68.2886	62.5159	62.8049
Phum_OR502AA_v1_g_01085	2.81992	1.83279	0	0	0	0	0.898749	0	1.23371	0.780144	1.53069	1.66765
Phum_OR502AA_v1_g_01088	0	0	0	0	0	0	0	0	0	0	0	0
Phum_OR502AA_v1_g_01089	0	0	0	0	0	0	1.52871	0	0	0	0.32545	0
Phum_OR502AA_v1_g_01090	0	0	0	0	0	0	0	0	0	0	0	0
Phum_OR502AA_v1_g_01091	41.2202	46.681	18.2562	25.7885	29.9674	34.5379	23.8265	36.3807	25.2165	21.4716	17.6568	23.8695
Phum_OR502AA_v1_g_01092	181.211	264.409	393.175	286.121	643.641	283.059	69.7283	272.683	148.966	471.566	386.029	218.675
Phum_OR502AA_v1_g_01093	2.7713	1.34976	4.96219	7.48056	11.126	6.59527	6.04331	4.50837	2.21217	9.87958	15.9535	9.65044
Phum_OR502AA_v1_g_01094	20.5452	41.3312	0	4.50777	4.40218	0	4.17276	0.583673	9.16471	3.62209	2.3097	1.12621
Phum_OR502AA_v1_g_01095	0	0	0	0	0	0	0	0	0	0	0	0
Phum_OR502AA_v1_g_01096	0.287119	0	0	0	0	0	0	0	0	0	0	0
Phum_OR502AA_v1_g_01097	19.6254	14.5987	37.5481	22.3434	23.7637	14.5492	3.66383	26.1202	14.9258	20.1079	27.3755	23.2061
Phum_OR502AA_v1_g_01098	1.14195	0	3.57897	4.10729	2.51675	3.54073	0.337959	2.36364	7.42265	7.33399	4.02913	4.33264
Phum_OR502AA_v1_g_01099	543.244	232.663	127.374	125.454	79.2893	106.367	33.3552	162.901	151.587	120.721	149.884	171.719
Phum_OR502AA_v1_g_01100	0	0	0	0	0	0	0	0	0	0	0	0
Phum_OR502AA_v1_g_01101	0	0	0	0	0	0	0	0	0	0	0	0
Phum_OR502AA_v1_g_01102	0	0	0	0	0	0	0	0	0	0	0	0
Phum_OR502AA_v1_g_01103	0	0	0	0	0	0	0	0	0	0	0	0
Phum_OR502AA_v1_g_01104	18.969	26.4878	13.8109	18.4315	18.3413	12.1811	73.3103	15.9359	61.8001	16.1	15.8884	21.4089
Phum_OR502AA_v1_g_01105	0	1.85058	0	0	0	0	0	0	0	0.344627	1.01427	0.401827
Phum_OR502AA_v1_g_01106	2.90372	2.12418	2.69977	4.92305	3.86504	4.0583	5.27113	3.10223	4.25383	4.77331	5.21313	6.65203
Phum_OR502AA_v1_g_01107	0	0	0	0	0	0	0	0	0	0	0	0
Phum_OR502AA_v1_g_01108	30.8769	26.6679	19.0012	26.0903	8.84712	17.4418	16.6011	20.2037	12.8747	15.7943	14.5363	23.1622
Phum_OR502AA_v1_g_01109	10.6211	24.56	41.5708	19.8396	52.2741	28.1282	46.0003	17.9086	44.4653	29.879	21.5969	29.5512
Phum_OR502AA_v1_g_01110	25.3407	15.1103	27.8404	21.9937	30.366	20.506	27.6465	25.1289	18.4234	36.5887	13.8102	20.753
Phum_OR502AA_v1_g_01111	0.896117	5.22795	2.35059	1.67123	8.35242	3.44418	5.8787	0	0.42472	2.95431	1.64675	1.51356
Phum_OR502AA_v1_g_01112	0	0	0	0	0	0	0	0	0	0.0763366	0	0
Phum_OR502AA_v1_g_01113	904.35	478.133	1026.43	1051.75	1640.85	929.166	1715.52	527.35	991.461	1601.69	1260.54	701.27
Phum_OR502AA_v1_g_01114	1.01967	0.279724	0.86946	0.0864391	0.198622	0.461067	1.5843	0.179076	0.527216	0.0833469	0.204415	0.647871
Phum_OR502AA_v1_g_01115	41.7621	39.3715	50.9352	37.2062	34.582	26.6114	23.5577	46.9226	20.9911	23.0797	23.1112	27.9794
Phum_OR502AA_v1_g_01116	71.6023	77.2307	107.036	126.941	150.43	144.521	147.831	116.804	123.776	127.613	88.004	138.335
Phum_OR502AA_v1_g_01117	0	0	0.158223	0	0	0	0	0	0	0	0	1.62306
Phum_OR502AA_v1_g_01118	0.127729	0	0.274127	0.0446645	1.35473	0.129949	0.297685	0.231329	0.181614	0.287111	0.0844995	0.334765
Phum_OR502AA_v1_g_01119	0	0	0	0	0.3187	0	0	0	0	0	0	0
Phum_OR502AA_v1_g_01120	2.10554	5.08293	1.00419	1.65661	0.338364	0.535536	1.3631	0.953333	0.374226	0.946574	1.45097	1.14967
Phum_OR502AA_v1_g_01121	0	0	0	0	0	0	0	0	0	0	0	0
Phum_OR502AA_v1_g_01122	4.53957	1.41603	3.21106	10.4162	5.63939	15.4987	9.35152	11.6765	6.09204	12.1991	11.2928	11.5502
Phum_OR502AA_v1_g_01123	2.21377	7.79363	17.0688	22.7074	17.5506	25.025	15.8604	18.1757	9.44307	20.2363	17.0861	17.793
Phum_OR502AA_v1_g_01124	17.8541	30.1362	18.0655	19.7386	34.4301	19.9179	35.4486	12.1684	30.2197	21.3955	19.3518	24.0183
Phum_OR502AA_v1_g_01125	16.1407	13.3232	19.0334	16.228	23.4438	16.2118	30.9758	21.6348	22.759	17.6034	16.9497	18.6481
Phum_OR502AA_v1_g_01126	6.04126	2.71331	8.9787	27.9049	10.2051	23.4416	17.2449	25.0377	13.584	26.7803	19.3325	22.4861
Phum_OR502AA_v1_g_01127	4.90582	6.63338	12.8876	14.8487	21.7126	15.5642	18.7157	13.9828	17.8388	17.5474	10.3571	11.7476
Phum_OR502AA_v1_g_01128	1.59862	0	0.994462	2.52768	0.982922	2.07426	0.863938	1.20845	2.37185	3.74963	2.63626	4.08052
Phum_OR502AA_v1_g_01129	2.84766	6.95257	45.9909	49.9697	77.7959	70.9366	28.357	54.1993	34.2324	67.5016	42.2445	63.4618
Phum_OR502AA_v1_g_01130	3.66961	6.14573	1.70638	5.51774	2.53576	3.60896	18.1025	6.38017	19.5664	4.53674	4.3293	5.06532
Phum_OR502AA_v1_g_01131	2.10658	2.61335	2.5117	6.38415	13.8421	9.36659	11.88	5.76522	3.99371	10.8384	11.0457	12.8827
Phum_OR502AA_v1_g_01133	8.65443	4.66745	4.46123	3.81184	6.39166	4.59602	2.05991	2.56119	7.33091	3.70859	4.74271	4.60726
Phum_OR502AA_v1_g_01134	26.3693	18.2236	21.1479	26.7898	24.9819	26.0589	44.8713	24.082	34.2498	26.2494	28.1992	34.4951
Phum_OR502AA_v1_g_01135	5008.89	4025.86	893.329	779.685	1247.07	649.628	1036.55	590.652	1026.27	1164.05	1803.8	1136.97
Phum_OR502AA_v1_g_01136	9.24423	14.0192	3.9943	1.65771	4.11386	0.643072	2.08694	0.91581	1.79748	0.923525	1.4984	1.82229
Phum_OR502AA_v1_g_01137	4.32251	7.94654	8.65835	8.09234	15.6025	13.0802	27.2085	10.1168	29.3119	13.812	7.06827	11.2243
Phum_OR502AA_v1_g_01138	27.3645	21.9662	37.521	32.8181	40.6769	28.9276	29.8671	37.5569	37.6928	25.6132	31.7746	27.4738
Phum_OR502AA_v1_g_01139	12.4285	26.8518	31.2812	39.0047	43.5039	37.8275	138.853	21.3365	136.028	33.4306	34.4547	49.5636
Phum_OR502AA_v1_g_01140	135.911	186.411	125.549	62.4622	164.536	86.9149	185.611	52.5115	221.315	85.6863	104.184	108.503
Phum_OR502AA_v1_g_01141	13.4457	21.4091	7.09479	12.8047	13.6081	13.1944	23.7061	8.28985	26.0331	19.5488	30.0287	16.9951
Phum_OR502AA_v1_g_01142	0	0	0	0	0	0	0	0	0	0	0	0
Phum_OR502AA_v1_g_01143	10.1873	5.72803	9.05305	11.2764	12.9792	11.3835	11.5961	15.0787	10.2125	11.2684	10.8607	9.50186
Phum_OR502AA_v1_g_01144	248.239	170.664	227.782	241.244	222.801	314.618	386.464	264.028	391.562	326.262	206.718	243.226
Phum_OR502AA_v1_g_01145	39.7464	36.2826	33.3761	24.6903	35.2229	29.2014	35.2713	27.6738	44.7438	23.0153	26.5662	29.6118
Phum_OR502AA_v1_g_01146	13.231	18.2961	20.2171	23.7171	14.9731	25.557	15.346	37.7197	13.1507	21.6367	20.1688	23.3725
Phum_OR502AA_v1_g_01147	15.3908	28.2004	44.8142	81.2202	40.2309	88.1379	54.053	74.2488	46.5559	82.033	64.0055	64.8683
Phum_OR502AA_v1_g_01148	3.88808	2.16602	0	4.18335	1.92252	4.86851	27.8816	0	18.7113	3.76478	8.7058	7.73415
Phum_OR502AA_v1_g_01149	6.09601	18.5704	6.64535	41.4151	28.736	45.6781	38.7883	29.4412	57.7848	52.7228	26.8856	22.3171
Phum_OR502AA_v1_g_01150	13.2184	21.4862	16.3068	24.1588	52.5672	28.6894	57.3233	23.4929	43.1028	38.9828	34.6677	43.9749
Phum_OR502AA_v1_g_01151	0.74023	1.48914	0	4.83176	0	2.00826	8.17861	1.43	0	2.21853	3.91761	14.141
Phum_OR502AA_v1_g_01152	9.39062	2.0819	0	0.536118	1.47829	0.519938	3.77169	0	2.17995	0.344627	0.676179	0.267884
Phum_OR502AA_v1_g_01154	0	0	0	0	0	0	0	0	0	0	0	0
Phum_OR502AA_v1_g_01155	0	0	0	0	0	0	0	0	0	0	0	0
Phum_OR502AA_v1_g_01156	3.82548	49.0562	15.7634	8.30443	11.646	5.97808	4.81841	10.3758	1.21841	7.09931	3.67128	6.09593
Phum_OR502AA_v1_g_01157	16.9707	12.3849	7.61217	6.37857	5.69523	6.27443	14.3058	5.85214	9.81879	6.50184	7.183	6.6476
Phum_OR502AA_v1_g_01158	47.1883	116.472	163.719	106.411	53.4774	48.9567	29.7484	114.4	34.2103	54.6921	65.91	68.4474
Phum_OR502AA_v1_g_01159	4826.12	2181.96	304.797	308.27	1603.77	335.324	489.873	268.945	1866.84	824.073	1410.66	237.001
Phum_OR502AA_v1_g_01160	18.8622	13.3692	12.6569	8.89658	9.02303	8.9256	22.6048	10.1689	23.0772	11.0434	5.51367	6.43816
Phum_OR502AA_v1_g_01161	21.3588	8.61889	30.1602	31.4567	19.5714	24.4854	9.84731	30.2181	13.3387	21.9531	19.8928	19.9623
Phum_OR502AA_v1_g_01162	64.522	60.2015	42.1463	36.5514	31.9248	27.825	98.6673	31.6534	82.1032	31.5805	33.6459	44.4321
Phum_OR502AA_v1_g_01163	2.28863	0	0.682191	1.40051	2.7584	0.38807	12.2976	2.6942	6.1015	0.128611	0.252342	1.24964
Phum_OR502AA_v1_g_01164	15.6554	10.1878	27.2688	15.614	18.9017	28.8081	31.4454	5.91724	11.6139	12.485	18.6124	26.1649
Phum_OR502AA_v1_g_01165	1.70168	3.08098	7.62878	10.4728	24.2834	12.0034	8.81316	6.41034	8.71042	10.4042	8.1054	9.87131
Phum_OR502AA_v1_g_01166	0	0	0	1.2993	1.79134	3.78025	1.68383	0.672941	10.5664	1.25282	0.204842	0.324613
Phum_OR502AA_v1_g_01167	34.7586	62.1554	126.478	68.425	67.5808	87.8978	89.5647	42.9	85.421	58.6464	66.8076	124.914
Phum_OR502AA_v1_g_01168	17.4497	13.5006	16.8333	18.167	16.2958	13.7725	13.8746	18.2142	16.0665	14.9959	13.0472	13.6601
Phum_OR502AA_v1_g_01169	10.3849	6.18214	11.2451	8.22368	8.14306	8.13993	17.841	11.6508	12.238	7.08477	8.52759	12.3345
Phum_OR502AA_v1_g_01170	2.59205	6.6184	15.5319	5.57779	12.3896	1.53268	2.20299	3.46667	3.21305	3.1672	2.13981	3.85546
Phum_OR502AA_v1_g_01171	10.387	9.89013	36.4728	16.0914	30.2718	19.9844	9.08735	22.1845	5.64869	16.9669	15.988	24.4685
Phum_OR502AA_v1_g_01172	0	0	0	0	0.995187	0	0	0	0	0	0	0
Phum_OR502AA_v1_g_01173	38.505	36.5395	37.0949	47.0012	51.7751	51.3777	83.2442	47.2635	52.224	56.4825	50.6106	49.9964
Phum_OR502AA_v1_g_01174	8.20793	13.9571	35.439	32.9306	34.2398	32.5539	30.3556	32.8479	29.2169	29.8948	19.6466	26.8414
Phum_OR502AA_v1_g_01175	5.30128	2.18313	8.32855	3.05325	5.49239	1.18444	0.936729	2.98199	1.95094	1.73838	2.44808	3.18203
Phum_OR502AA_v1_g_01176	1165.62	1121.63	2339.85	1968.52	2790.22	1898.58	1451.53	1629.6	892.035	1745.27	2791.9	3170.67
Phum_OR502AA_v1_g_01177	0	0	0	0	0	0	0	0	0	0	0	0.0745732
Phum_OR502AA_v1_g_01178	0	0	0	0	0	0	0	0	0	0	0	0
Phum_OR502AA_v1_g_01179	0	0	0	0	0.145013	0	0	0	0	0	0	0
Phum_OR502AA_v1_g_01180	7.65848	8.85346	7.51081	28.968	6.65633	17.5586	26.033	23.13	13.4967	26.9618	24.8329	16.887
Phum_OR502AA_v1_g_01181	2.87592	7.81478	8.85119	10.7402	12.8222	9.30141	7.96828	11.3305	11.1999	9.96111	8.74745	8.37664
Phum_OR502AA_v1_g_01182	17.3635	8.25572	8.90749	13.0395	11.8821	9.99513	13.5057	11.9753	19.9513	12.8467	8.7317	12.2922
Phum_OR502AA_v1_g_01183	14.7068	32.2457	23.3926	29.9808	20.9186	38.202	20.5006	25.7287	30.032	34.8869	30.7061	35.1553
Phum_OR502AA_v1_g_01184	19.5786	9.59676	43.8504	34.7128	24.8236	37.517	57.8395	34.1061	28.7465	25.7097	29.6051	52.978
Phum_OR502AA_v1_g_01185	11.4634	63.6491	12.8279	14.6263	11.8619	9.63358	14.4516	7.7779	10.8133	10.3071	9.42101	14.7145
Phum_OR502AA_v1_g_01186	5.33965	19.1415	9.62433	22.8807	7.62236	16.6184	20.3664	12.368	10.9695	12.2354	12.6491	17.8983
Phum_OR502AA_v1_g_01187	22.6034	17.1251	17.0633	21.3239	22.1485	24.6251	35.462	15.0661	30.3223	16.639	19.1994	30.1173
Phum_OR502AA_v1_g_01188	26.4184	13.7312	15.5014	15.0248	11.7459	13.3346	10.2233	14.1851	11.9482	12.8301	15.9257	15.8322
Phum_OR502AA_v1_g_01189	16.1078	24.9947	36.183	25.0282	27.9436	28.9219	39.3112	26.8141	34.1625	27.8955	22.7046	36.6102
Phum_OR502AA_v1_g_01190	3.00731	12.2414	2.62439	4.2959	3.70171	1.90953	4.70569	1.29789	1.63762	1.55333	2.2858	2.39251
Phum_OR502AA_v1_g_01191	30.3067	43.6534	9.21464	23.1222	17.4861	23.1813	28.2133	13.1378	35.3068	14.8007	18.7344	39.95
Phum_OR502AA_v1_g_01192	31.3095	52.9367	83.6656	74.7933	83.7073	77.9443	67.2914	107.462	69.5281	75.3335	60.8199	61.7954
Phum_OR502AA_v1_g_01193	2.9984	1.50799	0	0.698989	1.92739	2.03368	1.5529	5.7924	14.2111	9.88511	2.204	3.31804
Phum_OR502AA_v1_g_01194	4.31801	0	0	0	4.36172	0	0	0.89375	0	0.554633	1.63234	0.862253
Phum_OR502AA_v1_g_01195	5.21187	5.15162	5.36279	5.74014	6.70044	8.46169	10.1595	9.98919	6.76874	5.82999	6.26238	9.0922
Phum_OR502AA_v1_g_01196	0	0	0	3.06779	0	9.6694	3.40776	4.76667	0	0.493007	0.725483	0.383224
Phum_OR502AA_v1_g_01197	10.4602	744.926	50.0483	42.0051	32.1012	35.7024	25.165	24.9333	15.3528	15.7762	19.495	27.8279
Phum_OR502AA_v1_g_01198	29.1741	16.0832	11.5054	11.8363	15.1781	11.3865	6.75071	13.2494	9.89741	13.0696	12.7765	11.769
Phum_OR502AA_v1_g_01199	2.59587	6.65829	0.959479	0.726183	3.50415	1.14443	1.61332	0.564164	4.24464	0.466804	0.658302	1.26999
Phum_OR502AA_v1_g_01200	24.165	22.5478	17.6445	19.8725	16.6782	20.8101	8.09196	22.4616	10.2445	19.0706	16.281	20.8214
Phum_OR502AA_v1_g_01201	11.2828	10.4158	9.13644	9.35424	9.04152	11.2375	18.6365	7.00153	21.7173	11.0563	10.3708	10.1322
Phum_OR502AA_v1_g_01202	20.8912	18.6213	28.1661	40.1601	37.4633	50.1747	61.5061	29.2985	51.6401	38.3141	34.3153	53.3684
Phum_OR502AA_v1_g_01203	2.81463	1.45282	6.42924	10.9819	4.90405	12.0069	5.19795	10.1415	2.5276	8.55779	8.88547	10.9488
Phum_OR502AA_v1_g_01204	44.0489	27.2609	33.1717	35.0203	34.0499	31.8724	31.825	32.7566	32.2125	30.1346	28.7904	36.1238
Phum_OR502AA_v1_g_01205	4.59453	1.23239	0.730415	1.50745	1.23969	1.5389	3.58402	1.80805	1.77435	1.53002	0.67545	1.76415
Phum_OR502AA_v1_g_01206	21.9141	7.47094	25.5757	21.9276	20.9224	17.8944	5.44581	23.06	5.84444	18.0921	27.34	25.3039
Phum_OR502AA_v1_g_01207	0.157245	0.3796	0.449964	0.175954	0.525605	0.255965	0	0	0	0	0	0.329698
Phum_OR502AA_v1_g_01208	3.53414	17.6876	3.04216	9.64544	5.20843	9.35434	34.2859	8.99214	37.2591	4.49519	8.36365	8.91622
Phum_OR502AA_v1_g_01209	0	0	9.01268	8.89804	5.0514	8.62949	1.06593	3.52417	3.19245	11.2714	12.6255	12.7499
Phum_OR502AA_v1_g_01210	2.85571	3.38647	18.3028	2.52275	4.50865	1.63107	0.518948	2.32284	0.284943	1.89195	2.25379	5.42738
Phum_OR502AA_v1_g_01211	5.76441	5.233	8.06275	9.95996	9.99522	11.3678	12.5439	5.54454	9.64262	7.36063	4.89234	10.072
Phum_OR502AA_v1_g_01212	19.315	46.3715	24.9022	36.8134	60.3051	40.885	102.892	47.9742	33.801	72.9015	61.0342	59.3378
Phum_OR502AA_v1_g_01213	0	0.071336	0.394609	0.33066	0	0	0	0	0	0	0	0
Phum_OR502AA_v1_g_01214	0	0	0	0	0	0	0	0	0	0	0	0
Phum_OR502AA_v1_g_01215	0	0	0.0738372	0	0	0	0	0	0	0	0	0
Phum_OR502AA_v1_g_01216	3.16089	1.86872	5.47626	4.33099	1.74158	4.55031	7.75097	2.99085	6.60398	2.90004	4.15375	4.5536
Phum_OR502AA_v1_g_01217	6.04919	0	0	4.45324	0.409311	0	7.25522	1.84516	0	2.2901	2.24666	1.11258
Phum_OR502AA_v1_g_01218	11.5379	31.0412	34.3421	48.9982	42.355	53.1765	34.7015	55.1859	34.7872	37.2464	34.0875	33.2271
Phum_OR502AA_v1_g_01219	15.873	26.7738	50.371	29.3179	44.214	31.4696	49.2192	35.3814	32.4072	33.3009	32.0409	45.7261
Phum_OR502AA_v1_g_01220	60.1872	38.5897	57.4095	39.2978	44.0599	45.997	13.1711	24.5644	34.4379	39.8519	32.6868	52.9836
Phum_OR502AA_v1_g_01221	5.36913	5.33708	8.1339	13.6946	22.332	21.4214	6.05217	30.6592	16.1665	15.0505	14.0686	10.485
Phum_OR502AA_v1_g_01222	5.23215	5.74126	5.21753	3.32652	3.669	14.8402	25.3734	19.9855	0	10.6917	11.7476	9.80683
Phum_OR502AA_v1_g_01223	1.31596	2.85915	0	0	2.70691	3.57024	0.545241	9.152	8.98141	0.946574	0.928619	1.65553
Phum_OR502AA_v1_g_01225	80.9708	54.5945	92.2811	108.257	103.305	94.7915	83.6159	131.423	106.193	90.6436	85.2281	103.363
Phum_OR502AA_v1_g_01226	206.015	74.2685	39.3849	52.2495	17.9086	17.4558	10.1586	49.9595	17.0533	12.0194	24.5195	36.4111
Phum_OR502AA_v1_g_01227	0	0	0.990973	0	0	0	0	0	0	0	0	0
Phum_OR502AA_v1_g_01228	20.0537	8.52794	14.1179	24.9028	18.2786	26.656	22.0202	20.6984	19.8428	27.7081	19.4375	21.5686
Phum_OR502AA_v1_g_01229	7.97068	3.80961	14.9505	19.6039	18.0185	17.5609	5.04237	12.4011	8.8232	10.6778	14.0614	22.6943
Phum_OR502AA_v1_g_01230	0	0.335581	0	0	4.28912	2.26283	6.04757	0	4.7437	0.499951	0	0.582932
Phum_OR502AA_v1_g_01231	0.795946	1.34503	17.0064	41.4151	29.675	39.3014	33.9676	32.2903	19.9185	41.2218	34.1211	30.151
Phum_OR502AA_v1_g_01232	0	0	0	0	0	0.473926	0	0	0	0	0.61634	0
Phum_OR502AA_v1_g_01233	17.6848	10.8059	37.657	12.522	53.5847	37.0296	29.0356	14.4595	17.9461	21.641	17.9294	30.8231
Phum_OR502AA_v1_g_01234	20.4774	15.1419	93.6145	53.6719	67.1193	28.0281	12.803	50.785	25.1815	21.8951	26.6869	34.8125
Phum_OR502AA_v1_g_01236	19.5782	15.9653	23.5981	27.0742	23.3035	31.4538	31.1606	28.9213	22.7058	20.0506	20.5062	25.6333
Phum_OR502AA_v1_g_01237	0	0	0.934747	5.09122	1.25986	5.69719	6.38048	3.44823	8.75847	6.29371	3.88983	3.0821
Phum_OR502AA_v1_g_01238	0	1.58842	0	2.94508	0	0	0.27262	2.288	0	2.83972	1.16077	0.551842
Phum_OR502AA_v1_g_01239	1.30031	1.9619	1.60206	3.33443	5.01509	2.79282	2.97438	4.70997	2.77331	3.31258	2.72405	1.66613
Phum_OR502AA_v1_g_01240	0	1.70187	0	0	2.53773	3.82526	0	0	0	0	0	0
Phum_OR502AA_v1_g_01241	105.941	211.366	244.348	262.798	324.644	336.773	348.908	177.688	416.68	339.951	495.719	254.589
Phum_OR502AA_v1_g_01242	0.684606	0.688619	1.8502	0	0.880136	0.309558	0.118188	0	0	0.410365	0.20129	1.35568
Phum_OR502AA_v1_g_01243	0	0	0	0	0	0	0	0	0	0	0	0
Phum_OR502AA_v1_g_01244	0	0	0	0	0	0	0	0	0	0	0	0
Phum_OR502AA_v1_g_01245	0	0	0	0	0	0	0	0	0	0	0	0
Phum_OR502AA_v1_g_01246	0	0	0	0	0	0	0	0	0	0	0	0
Phum_OR502AA_v1_g_01247	0	0	0	0	0	0	0	0	0	0	0	0
Phum_OR502AA_v1_g_01248	20.6286	12.6644	29.6845	54.7227	26.749	27.5005	92.7462	29.8883	76.3622	38.2147	41.7251	48.0997
Phum_OR502AA_v1_g_01249	0	0	0	0	0	0	0	0	0	0	0	0
Phum_OR502AA_v1_g_01250	5.64862	7.65947	7.61189	5.37932	7.57095	6.41252	7.23693	5.61862	8.52147	6.00814	5.27931	6.08139
Phum_OR502AA_v1_g_01251	0	0	0	0	0	0	0	0	0	0	0	0
Phum_OR502AA_v1_g_01252	0.50614	1.83279	0	0.707951	0	0.686585	1.57281	0	2.87866	0.910167	0.669677	0.176872
Phum_OR502AA_v1_g_01253	0	0	0	0	0	0	0	0	0	0	0	0
Phum_OR502AA_v1_g_01255	3.37514	6.54295	4.19495	2.0028	3.22147	4.43968	5.82673	1.03731	4.65358	3.77036	3.20265	4.46763
Phum_OR502AA_v1_g_01256	130.621	572.158	77.1318	111.202	117.61	117.449	153.561	73.9655	208.663	136.233	252.288	116.743
Phum_OR502AA_v1_g_01257	0	0	0	0	0	0	0	0	0	0	0	0
Phum_OR502AA_v1_g_01258	28.4293	26.8962	20.4593	19.6453	33.8242	23.3458	31.9358	17.115	25.1537	18.6249	23.955	22.5161
Phum_OR502AA_v1_g_01259	21.0477	41.7307	42.3182	71.0973	39.1542	96.4069	47.1307	38.8023	51.1004	58.3998	54.5937	82.4132
Phum_OR502AA_v1_g_01260	8.16619	14.2305	10.936	10.2876	13.9749	12.9116	11.1476	9.24603	6.15165	13.5179	10.0176	12.9645
Phum_OR502AA_v1_g_01261	2.1534	0.649806	0	19.5781	5.53686	4.86851	21.19	13.52	4.08246	7.7447	10.1304	10.1589
Phum_OR502AA_v1_g_01262	0	0	0	1.12694	0	2.18586	0	1.75102	0	1.08663	1.95436	1.54854
Phum_OR502AA_v1_g_01263	0	0	0	2.07595	0.381613	6.03988	1.99853	6.02105	1.68824	4.53715	3.6656	4.56411
Phum_OR502AA_v1_g_01264	0	0	0	0	0	0	0	0	0	0	0	0
Phum_OR502AA_v1_g_01265	0	0	0	0	0	0	0	0	0	0	0	0
Phum_OR502AA_v1_g_01266	0.986973	1.78697	4.3709	12.6218	8.42888	9.56314	27.3838	6.53714	13.6325	9.38123	5.34785	12.9092
Phum_OR502AA_v1_g_01267	0	0	0	0	0	0	0	0	0	0	0	0
Phum_OR502AA_v1_g_01268	7.51879	7.96962	12.8821	13.9192	19.5152	15.4275	14.889	11.9923	15.3623	17.3837	16.636	14.3517
Phum_OR502AA_v1_g_01269	0	0	0	0	0	0	0	0	0	0	0	0
Phum_OR502AA_v1_g_01270	2.70486	3.83077	4.85045	9.68539	9.78307	10.9586	19.4255	6.89744	12.9224	12.6464	6.10785	10.2588
Phum_OR502AA_v1_g_01271	0.323598	0	0.617327	0.150875	0.138674	0	0.502784	0.312568	0	0.290955	0.237863	0.866965
Phum_OR502AA_v1_g_01272	42.3622	18.8736	12.5876	10.5477	22.2407	5.11467	17.8046	15.7461	24.598	20.939	12.4229	13.331
Phum_OR502AA_v1_g_01275	0	0	0	0	0	0	0	0	0	0	0	0
Phum_OR502AA_v1_g_01276	0	0	0	0	0	0	0	0	0	0	0	0
Phum_OR502AA_v1_g_01277	0.573345	0.395456	0	0	0.1053	0	0.593883	0.237344	0.465841	0.294577	0	0.34347
Phum_OR502AA_v1_g_01278	2.34707	3.92261	0.861058	1.51519	10.9091	5.38801	13.6518	4.70854	1.02684	5.84394	4.93683	10.0947
Phum_OR502AA_v1_g_01279	1.57217	3.16277	3.99897	4.88674	10.5551	5.21318	5.60923	7.08672	3.97408	8.48147	5.54706	11.1101
Phum_OR502AA_v1_g_01280	3.89239	5.92035	21.4181	4.34292	15.2437	1.7702	0.139832	2.28191	0.127965	1.37563	1.01215	6.87182
Phum_OR502AA_v1_g_01281	10.8717	2.30756	5.86605	1.41755	6.95876	1.24979	2.81528	1.33489	0.655004	1.73962	1.46282	3.67036
Phum_OR502AA_v1_g_01282	3.46472	7.68129	6.67708	1.97804	18.2262	2.49384	2.67331	1.53672	2.41292	3.11522	2.65072	3.55815
Phum_OR502AA_v1_g_01283	91.0978	76.2012	67.589	11.3503	51.1685	11.663	10.9571	8.95791	18.406	12.4209	10.9923	25.9267
Phum_OR502AA_v1_g_01284	57.0606	22.4758	37.6824	41.2847	20.6511	28.4752	22.7092	43.7684	36.362	33.5804	28.5494	31.3343
Phum_OR502AA_v1_g_01285	33.1242	20.2816	50.8155	61.4729	42.6856	48.7449	16.8017	44.6679	16.9993	55.0163	64.1826	58.139
Phum_OR502AA_v1_g_01286	222.343	177.152	58.7518	27.6101	34.8937	31.2396	62.6648	27.2759	62.8907	35.9895	26.6817	31.8076
Phum_OR502AA_v1_g_01287	41.9288	181.278	97.571	139.202	122.523	170.304	137.78	105.439	216.541	193.913	162.337	132.501
Phum_OR502AA_v1_g_01288	0	0	0	0	0	1.03876	0.660987	1.47931	0	0	0.67545	0.356794
Phum_OR502AA_v1_g_01289	28.8203	75.8588	247.889	256.068	222.716	308.908	138.586	251.99	164.064	315.97	293.879	264.502
Phum_OR502AA_v1_g_01290	36.0511	40.3405	16.8554	22.7329	22.566	18.84	28.8333	15.7557	24.3695	19.3424	15.561	21.1071
Phum_OR502AA_v1_g_01291	11.5935	14.4467	8.43304	1.16662	5.03971	3.73367	3.58534	0.72507	1.89748	1.64984	1.54497	4.16796
Phum_OR502AA_v1_g_01292	88.9975	110.147	87.02	9.98037	80.0632	7.90135	3.74574	13.1513	5.65939	8.51044	13.1871	22.1868
Phum_OR502AA_v1_g_01293	5.89843	7.28913	16.9233	14.9727	22.6088	12.0231	4.46106	12.7061	8.16492	14.6756	13.3374	10.7206
Phum_OR502AA_v1_g_01294	9.35702	4.5899	9.12896	10.3986	7.03093	8.46193	16.1094	8.17143	13.3652	13.1383	10.2887	13.8856
Phum_OR502AA_v1_g_01295	21.5985	20.7613	42.2559	25.5383	34.1213	23.7014	10.7556	33.5054	14.1839	33.0504	20.7313	21.1061
Phum_OR502AA_v1_g_01296	12.3076	6.94193	27.8618	26.761	19.4786	24.7744	11.0474	30.8684	15.5917	23.0055	18.4769	24.1353
Phum_OR502AA_v1_g_01297	89.6591	69.6459	31.5877	41.0611	32.6279	44.5299	111.52	43.7905	148.868	49.2791	58.2938	39.5689
Phum_OR502AA_v1_g_01298	7.93815	9.14542	24.1537	25.7276	19.1131	19.1359	11.5915	24.0139	9.00126	22.8576	23.6112	28.9595
Phum_OR502AA_v1_g_01299	35.3408	102.782	21.942	31.7804	43.5841	34.3078	98.4788	29.5682	50.1404	36.6982	28.5206	33.0171
Phum_OR502AA_v1_g_01300	20.5736	45.2147	36.7859	50.0371	65.4639	53.1724	68.6796	33.3582	73.4135	47.1813	40.4773	48.2187
Phum_OR502AA_v1_g_01301	1.63648	0.435233	2.48695	2.56056	2.35349	2.93479	4.02227	1.84862	1.73528	1.54622	1.02757	2.52012
Phum_OR502AA_v1_g_01302	0	0	0	0	0	0	0	0	0	0	0	0
Phum_OR502AA_v1_g_01303	8.42286	7.92129	59.1963	59.8459	23.9822	36.3099	11.0261	37.5843	13.813	24.9962	18.5055	48.8279
Phum_OR502AA_v1_g_01304	65.7766	26.9613	21.0891	14.5316	12.3547	14.3573	5.54881	25.4954	12.7409	9.6331	11.7127	15.271
Phum_OR502AA_v1_g_01305	0	0	0	0	0	0	0	0	0	0	0	0
Phum_OR502AA_v1_g_01306	136.944	232.2	125.641	93.9248	120.361	90.8308	128.981	113.631	105.987	93.429	75.8093	73.4478
Phum_OR502AA_v1_g_01307	29.6092	35.9888	41.1072	43.5112	39.3281	44.3009	36.5575	27.1026	45.2597	37.0762	34.8232	34.7068
Phum_OR502AA_v1_g_01308	425.348	579.016	273.817	192.166	335.721	196.961	185.61	183.473	391.056	197.668	244.233	186.761
Phum_OR502AA_v1_g_01309	0	0	0	0.761657	1.05009	0.73867	2.53819	0	7.7426	1.71363	0.36024	4.09124
Phum_OR502AA_v1_g_01310	9.12099	6.90139	7.53139	4.95077	0.175016	9.23338	1.83314	5.52276	4.64556	4.16166	1.8012	4.37668
Phum_OR502AA_v1_g_01311	0.139996	1.35184	2.00303	10.9657	3.05967	1.51925	1.3051	0.811347	1.59245	6.29371	1.72881	1.95689
Phum_OR502AA_v1_g_01312	0.142011	0.857059	2.03185	3.57541	2.55598	0.770555	1.32388	3.29209	1.61536	1.27685	2.38	6.05438
Phum_OR502AA_v1_g_01313	9.94869	19.2516	54.3766	36.2244	45.6791	49.2693	21.7551	45.3024	33.2312	40.892	18.6652	37.3045
Phum_OR502AA_v1_g_01314	0	0	0.622429	7.30184	0.838918	6.63888	9.29388	2.83636	10.2062	1.17344	1.29508	3.30649
Phum_OR502AA_v1_g_01315	0	0	0	2.04519	0	2.47933	16.4708	0	6.23709	2.95804	3.38559	3.44901
Phum_OR502AA_v1_g_01316	1.64496	0	0	17.7493	4.83376	16.5761	23.8543	26.5571	5.34608	3.8032	1.86553	7.2265
Phum_OR502AA_v1_g_01317	0	0	0	0	0	0	0	0	0	0	0	0
Phum_OR502AA_v1_g_01318	14.415	13.9509	30.4724	21.0709	34.7268	24.3105	13.0481	22.9553	9.60184	21.2512	20.8481	29.0443
Phum_OR502AA_v1_g_01319	0	0	0	0	0	0	0	0	0	0	0	0
Phum_OR502AA_v1_g_01320	4.29811	6.533	13.8177	16.0317	10.8467	12.9565	16.4891	18.9129	15.3915	17.1757	13.6204	21.5841
Phum_OR502AA_v1_g_01321	3.06439	2.44987	2.80909	17.0336	6.90712	20.8384	28.8972	15.3379	33.7256	19.3943	11.9003	14.547
Phum_OR502AA_v1_g_01322	15.549	1.39763	13.2536	13.5737	5.95444	1.6455	2.74143	12.7821	8.78071	8.7254	6.27401	5.31803
Phum_OR502AA_v1_g_01323	0	0	0	0	0	0	0	0	0	0	0	0
Phum_OR502AA_v1_g_01324	5.72887	7.90973	14.6486	14.1706	10.8797	14.1246	11.6599	11.4167	13.7191	13.7721	16.7378	15.8191
Phum_OR502AA_v1_g_01325	221.356	110.346	134.465	107.345	56.6684	110.978	45.4468	138.613	60.4391	111.568	119.313	131.388
Phum_OR502AA_v1_g_01326	1.06478	0.790912	12.0315	11.4565	12.7413	5.55535	3.47846	7.83236	5.12425	6.62798	9.39215	6.12522
Phum_OR502AA_v1_g_01327	33.391	714.342	318.676	77.4114	748.274	138.639	2578.37	55.0617	1522.43	452.166	512.747	219.963
Phum_OR502AA_v1_g_01328	7.37924	15.1419	8.27045	2.58038	25.6144	14.014	59.6198	5.88037	32.5261	13.2697	24.897	10.0569
Phum_OR502AA_v1_g_01329	24.5155	42.6395	66.4123	41.8252	77.5451	57.4641	58.265	45.7671	70.0283	53.5084	47.257	46.4336
Phum_OR502AA_v1_g_01330	1.67881	1.36018	1.51359	0.643342	1.41916	0.873496	0.643173	0.666408	0.392392	1.03388	1.33883	1.23763
Phum_OR502AA_v1_g_01331	94.7681	332.89	210.504	230.826	249.563	211.93	740.727	189.763	504.406	262.271	362.013	267.486
Phum_OR502AA_v1_g_01332	0	0	4.75885	3.64089	0.278871	1.7655	0.674062	3.14286	0	1.17022	2.48737	1.97086
Phum_OR502AA_v1_g_01333	0	0	0	0	0.317216	0.66942	0	6.435	0	4.88077	3.26468	2.93166
Phum_OR502AA_v1_g_01335	0	0	1.25523	0.920336	2.53773	0	0	0	0	1.18322	1.16077	0
Phum_OR502AA_v1_g_01337	3.90677	3.16442	1.8142	0.431408	8.65735	0	0.106492	0	0	0	0.0453427	0.934108
Phum_OR502AA_v1_g_01338	53.0658	65.2591	84.5081	67.3399	112.912	73.9666	108.061	65.1857	103.447	77.0321	91.9875	89.6564
Phum_OR502AA_v1_g_01339	33.4752	41.6136	13.7092	5.59836	13.2149	13.5735	20.0696	7.90783	18.625	8.50608	13.0788	11.3802
Phum_OR502AA_v1_g_01340	10.8952	25.2187	9.41424	6.81288	17.6323	8.69377	140.205	7.05714	94.7714	9.21988	12.2107	16.9315
Phum_OR502AA_v1_g_01341	9.38958	12.7503	2.84972	2.08941	3.56653	5.21062	4.53139	3.09189	2.42741	1.91873	1.97645	3.50494
Phum_OR502AA_v1_g_01342	3.07321	8.70299	108.461	48.9376	73.8524	71.5117	30.3637	53.7748	29.5795	58.8775	30.8613	40.7273
Phum_OR502AA_v1_g_01343	1.67721	0	13.0446	56.6638	17.2499	101.157	43.8331	49.349	30.8186	63.1049	48.5932	35.1664
Phum_OR502AA_v1_g_01344	0.368962	1.11338	0.703868	0.516076	0	1.5015	6.68812	0.534579	2.09846	0.331743	0.976351	2.1919
Phum_OR502AA_v1_g_01345	0	0.916394	0	0	0	0	0.983006	3.3	6.47698	0	0	0.397963
Phum_OR502AA_v1_g_01347	0	0	0	0.731393	0	0	0	0	1.48699	0	0.461234	0
Phum_OR502AA_v1_g_01348	38.3263	107.131	59.7839	18.138	38.529	16.027	45.8181	22.9635	31.1399	30.5737	24.1475	25.4774
Phum_OR502AA_v1_g_01349	6.44953	2.35903	1.49136	0.546734	4.52268	4.7721	1.61953	1.13267	0	4.92031	4.48219	2.73189
Phum_OR502AA_v1_g_01350	7.02591	2.01917	0	0.467968	3.87111	2.26922	6.58448	5.3322	3.80568	3.91063	2.06578	5.61195
Phum_OR502AA_v1_g_01351	0	0	0	0	0	0	0	0	0	0	0	0
Phum_OR502AA_v1_g_01353	19.5028	9.01702	14.2605	26.2314	17.2447	16.0186	8.93696	24.9169	7.13659	16.827	20.9008	18.743
Phum_OR502AA_v1_g_01354	32.1275	14.0074	18.9317	20.0448	19.6754	16.1999	11.7247	21.0268	16.1683	19.071	15.4918	21.3654
Phum_OR502AA_v1_g_01355	1.47949	0.51694	1.37407	4.13879	2.80301	6.54896	5.60566	4.4	3.98583	3.71068	2.64437	5.8504
Phum_OR502AA_v1_g_01356	0.858237	2.9484	0	0.184683	0.169748	1.07465	0.88898	0.573913	0.750954	1.18717	0.291164	2.21475
Phum_OR502AA_v1_g_01359	0	0	0	0	0	0	0	0	0	0	0	0
Phum_OR502AA_v1_g_01360	3.67015	0.718379	1.51385	3.05237	1.65781	0.269114	3.39063	2.87437	0	3.03237	2.53737	1.59452
Phum_OR502AA_v1_g_01361	0.406999	0.0491262	0	0.683136	0	0	0.0421578	0	0	0.0731887	0.574403	0.227564
Phum_OR502AA_v1_g_01362	0	0	0	0.383473	0	0	0	0	0	0	0	0.287418
Phum_OR502AA_v1_g_01363	0	0	0	0	0	0.3719	0	0.794444	0	0	0.362742	0.479029
Phum_OR502AA_v1_g_01364	57.8878	43.0173	87.9894	82.1706	57.3587	70.6432	42.69	87.2641	37.8376	76.9293	86.2409	64.9309
Phum_OR502AA_v1_g_01365	2.04508	2.36116	4.70712	17.163	10.8025	20.6254	15.6112	12.7541	6.82709	9.75355	8.07836	19.6998
Phum_OR502AA_v1_g_01366	74.6667	20.8911	122.931	137.65	93.4178	185.497	96.7506	189.423	75.6586	191.115	152.415	109.869
Phum_OR502AA_v1_g_01367	0	0	0	0	0	0	0	0	0	0	0	0
Phum_OR502AA_v1_g_01368	8.61592	30.5783	15.9459	26.9805	20.9135	23.8985	17.3829	13.7876	31.0839	22.7779	25.8055	38.0178
Phum_OR502AA_v1_g_01369	6.57982	1.98552	0.224149	0	0	0	1.21706	0	1.33652	0.422578	1.24369	0.656955
Phum_OR502AA_v1_g_01370	22.7109	21.3856	97.4118	73.6729	138.711	109.281	111.032	99.3586	111.707	101.634	46.7862	71.3241
Phum_OR502AA_v1_g_01371	315.617	132.292	137.563	127.194	168.146	100.695	69.1844	143.661	75.1506	93.4501	99.9923	97.2105
Phum_OR502AA_v1_g_01372	4.82069	1.96	0.629229	0.567817	2.08759	0.55068	0.473056	0.294087	0	0.182501	0.447599	0.531981
Phum_OR502AA_v1_g_01373	37.3385	60.1875	80.9851	86.7112	91.5212	110.118	40.8931	81.3205	63.1224	100.645	120.133	97.7913
Phum_OR502AA_v1_g_01374	2.99083	4.65293	1.55319	5.94965	3.2042	8.20434	9.60368	2.79259	12.0962	5.6173	2.69675	4.57546
Phum_OR502AA_v1_g_01375	31.3742	27.678	39.5425	49.5323	44.5101	45.2026	56.8349	45.8255	49.1472	34.4809	28.9695	55.046
Phum_OR502AA_v1_g_01376	116.51	171.591	104.816	90.9662	122.577	79.9501	49.725	97.1723	94.8628	98.4241	95.7535	66.4904
Phum_OR502AA_v1_g_01377	18.3102	12.5193	20.6155	18.1546	30.9891	16.0346	19.8063	18.6376	17.4663	18.3387	8.43321	20.8561
Phum_OR502AA_v1_g_01378	8.7461	8.72407	8.0528	15.9714	19.2086	11.0403	10.0031	15.84	10.7086	20.9703	15.3222	12.8197
Phum_OR502AA_v1_g_01380	0	0	0	0	0	0	0	0	0	0	0	0
Phum_OR502AA_v1_g_01381	53.7829	48.1704	51.1449	52.8193	54.8002	46.3466	22.796	41.6269	34.1684	62.468	65.9514	48.8717
Phum_OR502AA_v1_g_01382	3.64982	1.48684	5.35263	8.99774	6.56915	8.60241	15.6421	4.62712	7.65461	9.80393	9.61796	12.866
Phum_OR502AA_v1_g_01383	3.44018	2.15143	5.01723	0.627634	5.23997	0.574875	0.58099	0.866849	0.283564	0.224141	0.472763	0.635937
Phum_OR502AA_v1_g_01384	0	0	0	0	0	0	0	0	0	0	0	0
Phum_OR502AA_v1_g_01385	37.1836	31.9947	23.5744	20.2571	19.3423	14.664	24.4193	18.6662	30.6567	17.0426	19.7889	16.756
Phum_OR502AA_v1_g_01386	3.81519	4.50496	8.4649	9.97675	11.2492	9.45063	11.2112	12.858	11.0853	9.54529	11.0469	9.12974
Phum_OR502AA_v1_g_01387	0	0.230205	1.04603	0	0.55168	0	0	0	0	0	0	0.0666476
Phum_OR502AA_v1_g_01388	90.3697	38.0972	343.62	290.625	304.461	264.142	55.5358	352.882	80.4	378.537	305.383	306.279
Phum_OR502AA_v1_g_01389	4.6467	3.06524	2.00997	2.56955	2.01444	1.02612	8.84275	1.40912	2.76572	2.33189	1.62042	2.00143
Phum_OR502AA_v1_g_01390	123.07	174.614	86.5403	61.1829	58.3796	51.0393	276.268	81.369	127.553	65.8269	72.2622	70.4052
Phum_OR502AA_v1_g_01391	12.1682	3.26387	9.02735	3.7822	6.25741	5.13528	1.96063	6.26849	10.7654	10.2113	9.06357	6.99252
Phum_OR502AA_v1_g_01392	155.567	131.406	512.278	439.314	493.079	392.532	204.514	486.658	238.392	502.567	459.356	405.048
Phum_OR502AA_v1_g_01393	5.9306	1.05715	2.58976	0.875029	4.6004	1.08623	0.23328	1.05143	0	1.41746	1.02638	1.42537
Phum_OR502AA_v1_g_01394	47.6419	45.4899	62.4768	71.7091	70.8574	65.4033	50.3696	70.3173	68.1927	78.5232	63.5682	54.6915
Phum_OR502AA_v1_g_01395	2.00802	3.83394	5.78088	1.32774	8.35478	1.48577	0.491624	2.01011	1.24588	0.984799	1.73901	2.24547
Phum_OR502AA_v1_g_01396	1.73335	5.09001	0.592246	2.24355	0.698457	0.982635	12.5413	1.79921	12.5069	2.51221	1.62021	3.16423
Phum_OR502AA_v1_g_01397	26.5389	32.7014	10.2061	11.7223	12.6717	12.0835	43.5137	10.8443	27.8796	12.8432	11.5535	13.925
Phum_OR502AA_v1_g_01398	7.57383	9.87451	53.7669	48.7237	33.0787	40.022	18.3691	50.9294	14.859	35.4491	38.5243	41.2406
Phum_OR502AA_v1_g_01399	45.3259	94.2096	44.3317	66.1072	77.106	70.8887	62.8804	45.7058	106.787	86.2515	93.9484	62.7099
Phum_OR502AA_v1_g_01400	1.37918	9.36402	2.38439	7.95749	7.20315	3.97559	7.05361	3.74672	0	2.79012	3.42149	3.19297
Phum_OR502AA_v1_g_01401	11.4309	5.519	11.2668	4.4413	12.0831	5.85787	4.8677	3.95646	2.70887	5.7099	4.00513	5.43705
Phum_OR502AA_v1_g_01402	87.3263	70.0693	50.8369	64.3976	85.8895	60.5307	44.752	61.2684	71.1556	92.8409	89.7924	63.9768
Phum_OR502AA_v1_g_01403	10.7082	9.71555	7.40343	9.44908	13.9513	9.1639	16.0793	13.7447	19.2108	12.4066	5.13473	8.28768
Phum_OR502AA_v1_g_01404	52.4456	36.1586	46.5466	44.4514	45.9916	42.8743	18.7077	38.2452	36.5446	40.2849	38.4485	39.2034
Phum_OR502AA_v1_g_01405	0	0	0	0	0.112289	0	0	0	0	0	0	0
Phum_OR502AA_v1_g_01406	0	1.51278	0	13.1477	0	4.25029	5.19277	1.81587	1.78203	12.3956	6.35662	7.00752
Phum_OR502AA_v1_g_01407	26.468	26.8511	35.3648	31.4035	44.4874	40.5145	82.2484	37.6028	106.02	39.6326	29.2515	33.2545
Phum_OR502AA_v1_g_01408	0	0	0	0	0	0	0	0	0	0	0	0
Phum_OR502AA_v1_g_01409	0.925287	0	0.294195	3.45126	0.79304	0.418387	3.99346	4.91562	2.63127	3.88243	5.3051	6.4669
Phum_OR502AA_v1_g_01410	0	0	0	0	0	0	0	0	0	0	0	0
Phum_OR502AA_v1_g_01412	11.4656	46.3297	7.01658	12.9907	8.71738	7.91597	40.3539	6.31145	35.0593	10.5677	10.0772	10.1675
Phum_OR502AA_v1_g_01413	1.41746	1.1723	3.305	4.259	6.14184	3.63196	4.10562	7.07393	1.34363	4.9563	3.72775	4.87999
Phum_OR502AA_v1_g_01414	5.71338	18.1725	10.0157	18.2147	28.355	23.8792	61.1263	14.2441	55.4752	26.5183	17.457	19.2641
Phum_OR502AA_v1_g_01415	0	0	0	0	0	0	0	0	0	0	0	0
Phum_OR502AA_v1_g_01416	23.1083	87.6499	10.755	19.4184	22.1483	19.7594	30.083	12.6629	34.3656	19.1119	15.4975	17.0681
Phum_OR502AA_v1_g_01417	12.9892	21.5424	13.0238	12.446	17.225	19.8398	47.5673	12.5959	31.4117	20.7829	20.7947	18.4066
Phum_OR502AA_v1_g_01418	77.0211	126.459	165.016	214.942	195.405	236.949	232.782	239.269	145.948	197.441	203.124	201.735
Phum_OR502AA_v1_g_01419	3.33068	15.0589	12.2771	28.1102	22.4984	29.8654	40.5227	27.3186	58.7559	22.3334	19.0216	16.6105
Phum_OR502AA_v1_g_01420	22.4553	55.0882	4.73871	10.7475	7.06816	10.0638	20.8582	5.95033	33.1529	9.7675	13.2632	11.7128
Phum_OR502AA_v1_g_01421	456.767	1379.93	542.228	483.375	378.136	348.87	364.767	413.917	869.185	517.717	452.651	322.637
Phum_OR502AA_v1_g_01422	168.007	158.752	83.5646	0.310226	92.2421	0.902589	0.918945	0.321348	0.630717	0.398837	0.684726	51.4639
Phum_OR502AA_v1_g_01423	0	0	0	0	0	0	0	0.35092	0	0	0	0
Phum_OR502AA_v1_g_01424	4.24773	1.65879	11.9168	14.3293	7.06709	18.981	25.7523	17.7392	10.6583	16.1756	19.6156	11.1765
Phum_OR502AA_v1_g_01425	11.8207	9.28115	26.9291	8.98933	21.2461	8.40667	7.01364	7.64884	8.48535	10.3188	4.85905	19.5711
Phum_OR502AA_v1_g_01426	14.0105	12.5978	4.32839	4.12564	2.69816	3.53946	6.81551	2.95862	21.9374	3.16205	4.75317	6.85838
Phum_OR502AA_v1_g_01427	0	0	0	0	0	0	0	0	0	0	0	0
Phum_OR502AA_v1_g_01428	148.547	51.8825	24.1496	38.0139	27.3081	37.2547	56.5984	59.4797	49.6256	38.8404	46.2417	52.7849
Phum_OR502AA_v1_g_01429	6.15256	5.835	5.03024	7.37635	3.24867	11.0287	23.1019	6.36735	8.74813	8.69303	14.4397	4.99115
Phum_OR502AA_v1_g_01430	33.1579	39.407	32.3681	39.4607	39.3775	50.6653	36.4821	44.2175	46.9254	36.5734	35.7231	43.8993
Phum_OR502AA_v1_g_01431	20.9864	32.8269	51.704	49.8133	64.0604	54.7038	33.7503	57.6697	71.2754	54.4893	36.3631	46.3296
Phum_OR502AA_v1_g_01432	11.7029	9.26576	43.0588	65.9345	40.2122	69.8062	44.2669	73.9426	42.0771	43.3258	29.5824	61.8534
Phum_OR502AA_v1_g_01433	0.78077	0.0724936	2.00506	4.36833	4.40113	3.0959	6.34548	6.09128	2.04951	3.24005	4.02621	6.63218
Phum_OR502AA_v1_g_01434	6.921	11.4131	14.226	23.8606	18.3594	22.9421	32.2853	17.9368	18.1569	17.0909	8.87777	16.436
Phum_OR502AA_v1_g_01435	1059.36	884.684	731.654	551.817	752.299	562.499	305.238	514.302	369.466	588.908	670.923	624.019
Phum_OR502AA_v1_g_01436	9.0649	15.4922	8.52534	7.22839	27.5011	10.9176	15.6201	9.94249	11.805	10.2833	7.80907	8.08224
Phum_OR502AA_v1_g_01437	0	0	0	0.665303	0	0	0	0	2.70524	0	0.209778	0.415544
Phum_OR502AA_v1_g_01438	108.367	149.035	85.4828	116.834	80.8168	137.895	291.45	93.0947	285.26	133.823	138.179	148.662
Phum_OR502AA_v1_g_01439	0	0	0	0	0	0	0	0	0	0	0	0
Phum_OR502AA_v1_g_01440	44.6415	30.7408	89.9027	27.2239	95.4576	23.4812	20.5466	17.04	16.0158	30.532	33.3864	47.0899
Phum_OR502AA_v1_g_01441	67.9689	68.2855	83.8547	23.3405	156.188	29.8133	29.7213	6.4866	50.9255	23.0544	45.5933	69.4069
Phum_OR502AA_v1_g_01442	10.7172	18.6959	4.55167	5.68979	7.54278	13.7952	21.3109	4.08032	17.3518	4.50154	3.38112	4.42859
Phum_OR502AA_v1_g_01443	0.986973	0	0.313808	0.920336	2.96068	8.9256	5.79318	3.81333	1.87113	4.73287	12.7685	5.97829
Phum_OR502AA_v1_g_01444	237.996	210.823	581.006	569.998	371.278	561.424	328.017	608.326	335.739	561.552	576.068	602.907
Phum_OR502AA_v1_g_01445	0	0	0	0	0	0	0	0	0	0	0	0
Phum_OR502AA_v1_g_01446	0	0	0	0	0	0	0	0	0	0	0	0
Phum_OR502AA_v1_g_01447	0.405605	3.59025	4.25575	8.13174	5.1276	4.40167	8.19262	6.46438	9.99644	8.63101	4.11438	7.03976
Phum_OR502AA_v1_g_01448	6.42127	8.69801	12.6582	15.5681	10.3649	11.2269	20.619	19.641	26.7819	12.5735	9.50296	19.4973
Phum_OR502AA_v1_g_01449	2.9984	2.71438	5.72004	6.98989	0	6.10104	7.24687	0.72405	2.84222	6.29052	4.8488	3.6673
Phum_OR502AA_v1_g_01450	121.137	226.097	125.668	190.664	196.71	163.55	203.244	123.658	292.026	140.276	160.965	171.268
Phum_OR502AA_v1_g_01451	139.083	122.474	37.5609	32.6813	58.1347	32.5147	40.8931	26.849	55.561	43.6462	76.2646	46.8784
Phum_OR502AA_v1_g_01452	13.1735	21.032	15.0311	10.0189	13.3126	11.7021	10.9195	8.66347	19.1295	13.2727	9.23003	7.85754
Phum_OR502AA_v1_g_01453	5.92825	5.37637	3.27053	2.37554	3.31635	3.30363	7.38531	3.11071	6.65222	2.6219	2.81243	4.1321
Phum_OR502AA_v1_g_01454	3.86095	1.90555	3.68277	4.36833	4.94162	5.12103	3.41269	4.52495	3.22066	6.6961	5.60037	4.94115
Phum_OR502AA_v1_g_01455	80.8149	165.596	250.437	113.752	160.253	135.731	106.218	131.015	77.1314	106.051	86.066	147.573
Phum_OR502AA_v1_g_01456	7.45812	11.5358	2.30031	1.12439	3.21522	1.45394	2.0354	3.49412	3.80999	1.12432	1.53632	2.02883
Phum_OR502AA_v1_g_01457	1.9258	2.833	10.1031	3.87215	12.3018	1.796	4.79995	1.91829	0.684559	3.5713	6.52935	12.3239
Phum_OR502AA_v1_g_01458	19.4624	39.2924	41.5548	38.1697	65.5357	53.3657	58.9721	36.5277	68.5424	44.5886	36.9004	41.6302
Phum_OR502AA_v1_g_01459	58.7954	69.4364	182.367	123.851	129.062	110.167	28.041	97.6486	38.4918	118.66	103.972	112.044
Phum_OR502AA_v1_g_01460	3.67246	6.37213	2.62723	8.98933	5.31152	6.84988	10.2233	2.66046	31.3305	4.54025	5.46643	4.97299
Phum_OR502AA_v1_g_01461	5.77984	17.5257	12.7431	20.7006	26.0715	21.9206	42.9439	13.0975	38.3325	23.3407	16.5472	20.5473
Phum_OR502AA_v1_g_01462	2.08993	1.95906	4.59136	7.71237	3.20134	10.8877	6.89739	8.69758	7.58708	5.19754	6.0501	8.24344
Phum_OR502AA_v1_g_01463	177.054	274.209	140.804	107.559	210.19	141.568	55.2945	95.7478	143.507	273.478	246.336	135.141
Phum_OR502AA_v1_g_01464	5.34807	10.2173	18.547	8.22358	33.1938	9.51281	11.0426	10.9816	8.05749	9.23504	7.46658	10.8669
Phum_OR502AA_v1_g_01465	45.7297	36.7888	5.51405	7.8886	8.82162	6.6942	18.767	4.63048	18.1767	7.22608	7.83522	9.62439
Phum_OR502AA_v1_g_01466	2.12314	11.1512	18.3906	26.8075	20.1395	29.2677	20.3277	23.7779	21.2134	20.7407	23.536	19.8519
Phum_OR502AA_v1_g_01467	219.244	327.913	44.1037	90.8332	208.857	91.3904	132.977	52.0188	235.315	192.852	225.215	88.4747
Phum_OR502AA_v1_g_01468	0	0	0	0	0	0	0	0	0	0.0635001	0	0
Phum_OR502AA_v1_g_01469	9.14962	5.21518	18.5861	13.9828	9.03997	30.1095	25.7995	12.5202	7.70937	20.719	17.7852	20.9605
Phum_OR502AA_v1_g_01470	6646.64	11217.9	2937.1	1859.9	2947.9	1511	1845.64	1588.04	2906.48	2949.1	4083.47	1763.44
Phum_OR502AA_v1_g_01471	5.51544	1.75193	3.87645	17.0533	9.32988	15.7511	21.0479	5.04706	3.30199	13.5722	11.7784	9.12974
Phum_OR502AA_v1_g_01472	1.41806	4.2449	2.75935	4.91904	4.81293	6.77114	12.7497	2.30115	7.41999	7.14011	4.55303	6.4223
Phum_OR502AA_v1_g_01473	36.6421	8.98834	87.9414	44.3084	32.5194	37.8403	8.69284	37.3341	6.05035	54.4138	36.3871	46.3448
Phum_OR502AA_v1_g_01474	2.93992	1.35184	10.9499	43.8628	5.5794	62.6691	12.1809	72.2099	12.7396	61.4266	52.8522	36.8873
Phum_OR502AA_v1_g_01475	5.45185	0.680749	26.5392	68.3678	51.7213	84.1557	25.7042	61.0133	27.7996	62.8796	36.9789	53.4761
Phum_OR502AA_v1_g_01476	0	0	0	8.12061	0	9.45063	30.9705	2.52353	6.60398	6.26409	3.84079	6.89802
Phum_OR502AA_v1_g_01477	2.5066	4.16014	2.68978	47.3316	8.05627	40.8027	23.3675	34.5016	30.2944	41.6943	47.8128	34.3806
Phum_OR502AA_v1_g_01480	4.30612	2.57661	7.05629	6.89823	13.8163	7.5887	14.7917	9.06526	8.16365	11.3836	12.239	9.26024
Phum_OR502AA_v1_g_01481	3.2347	16.135	6.52398	10.0301	10.4716	11.6835	7.66997	6.60651	6.64961	11.5986	9.12691	10.7862
Phum_OR502AA_v1_g_01482	2.10554	0	0.0836821	1.96338	1.91739	0.952064	1.27223	2.79644	1.99587	1.57762	1.31554	1.22632
Phum_OR502AA_v1_g_01483	0	0	0	0	0	0	0	0	0	0	0	0
Phum_OR502AA_v1_g_01484	0	0	1.82211	2.96883	1.63724	6.91014	0	7.38064	0	3.05347	1.68499	3.85696
Phum_OR502AA_v1_g_01486	1.05533	0.810613	0	0.0670962	1.01756	0	1.88814	0.139004	0.409238	0.129392	0.465438	0.234684
Phum_OR502AA_v1_g_01487	7.89578	1.62863	1.14401	4.05414	3.08382	3.93178	12.5785	2.8962	8.81088	2.69594	1.67504	4.75003
Phum_OR502AA_v1_g_01488	0.25973	0	0	0	0.133565	0	0	0	0	0	0	0
Phum_OR502AA_v1_g_01489	24.3205	24.3419	43.1558	40.6916	34.8598	34.5201	28.3746	53.8739	42.5944	50.1209	30.9867	29.6246
Phum_OR502AA_v1_g_01490	0.0235836	0.0284662	0.0224952	0	0	0	0	0	0	0	0	0.0329655
Phum_OR502AA_v1_g_01491	0	0	0.333247	0	0.673733	0.473926	4.52357	0	4.9676	0.314129	0.154085	0.488356
Phum_OR502AA_v1_g_01492	43.8847	29.9804	90.8022	61.294	64.646	49.0268	37.6202	76.1238	41.2985	59.4318	56.7619	49.5453
Phum_OR502AA_v1_g_01493	23.448	16.2874	37.4837	41.9365	26.5209	35.1132	13.0687	44.4385	12.6127	34.1222	42.0564	32.3382
Phum_OR502AA_v1_g_01494	35.5885	41.3311	49.9942	43.2988	39.6356	43.3073	29.5725	51.095	52.8999	47.0453	45.2818	38.0374
Phum_OR502AA_v1_g_01495	18.1487	10.4294	13.0696	11.2261	17.9407	16.6742	19.398	15.819	23.2349	15.2128	12.0542	16.0196
Phum_OR502AA_v1_g_01496	7.69551	7.59989	8.71422	14.8507	15.5544	16.7471	14.152	14.4292	12.6389	15.5405	13.7212	16.3942
Phum_OR502AA_v1_g_01497	0.570505	0.0688619	0	0.478788	0	0	0	0	1.29789	0	0	0
Phum_OR502AA_v1_g_01498	0.607368	1.46623	3.18636	21.6633	4.0994	17.3019	10.6951	15.84	6.04518	19.3866	17.0098	14.1144
Phum_OR502AA_v1_g_01500	0	0	0	0	0	0	0	0	0	0	0	0
Phum_OR502AA_v1_g_01501	0	0	0	0.530963	2.92815	0	3.73542	4.4	2.15899	1.36525	0.837096	0.663272
Phum_OR502AA_v1_g_01502	20.6713	50.3706	15.9842	32.5412	26.6551	27.6406	51.2209	16.2914	36.922	33.3181	46.714	31.5974
Phum_OR502AA_v1_g_01503	13.5013	25.1629	14.2941	12.4249	17.5695	12.3696	22.6126	15.3114	23.0164	22.2237	20.0044	14.7594
Phum_OR502AA_v1_g_01504	149.1	62.1107	78.887	93.435	84.3794	87.5723	62.3619	70.525	55.7511	83.0942	124.256	81.5691
Phum_OR502AA_v1_g_01505	31.1121	42.2289	53.5296	46.9848	40.7152	50.6952	60.0878	52.8898	81.9536	51.3223	46.1667	42.0812
Phum_OR502AA_v1_g_01506	6.04812	8.98498	14.993	12.3641	12.9877	13.3433	6.57456	8.76296	5.29208	11.1151	8.14886	11.7754
Phum_OR502AA_v1_g_01507	1.70742	3.66944	6.67338	5.00942	3.80124	2.93754	1.85485	6.39578	1.65796	4.86767	2.13053	5.00616
Phum_OR502AA_v1_g_01508	2.46743	1.14397	2.6497	1.37136	4.26456	2.03929	7.95519	3.03046	3.81041	5.96506	4.79972	3.47185
Phum_OR502AA_v1_g_01509	25.8738	50.1361	21.7633	28.4036	26.2549	29.4245	44.9664	20.8127	26.5768	25.3645	23.3059	25.8449
Phum_OR502AA_v1_g_01510	1069.86	882.649	282.512	233.874	357.234	259.044	607.567	167.976	760.982	274.817	428.751	245.894
Phum_OR502AA_v1_g_01511	0	1.12565	0.889534	0.434804	4.89561	1.0542	15.6971	0	15.912	1.53725	1.09679	1.30356
Phum_OR502AA_v1_g_01512	77.7087	144.868	79.5534	112.635	79.1756	94.2212	48.7166	74.078	63.197	95.3626	92.7722	74.0561
Phum_OR502AA_v1_g_01513	40.3569	49.8915	71.559	92.575	85.0612	65.4053	58.2154	90.4777	47.7178	71.7315	59.8602	75.8733
Phum_OR502AA_v1_g_01514	0	0	0	0	0	0	0	0	0	0	0	0
Phum_OR502AA_v1_g_01515	21.416	40.0803	55.8148	16.4904	68.8315	17.4599	52.1527	19.2756	38.4478	36.7608	21.371	16.6687
Phum_OR502AA_v1_g_01516	20.8361	7.56388	93.993	702.523	35.649	797.354	455.341	1021.88	424.122	489.063	335.519	371.179
Phum_OR502AA_v1_g_01517	0	0	0	0	0	0	0	0	0	0	0	0
Phum_OR502AA_v1_g_01518	8.36953	14.2957	63.7156	153.291	30.0467	213.358	111.72	241.613	89.8141	118.7	85.9437	93.7028
Phum_OR502AA_v1_g_01519	0	0	0	2.15144	0	0.695501	17.7911	0	4.37406	3.22696	2.48737	1.43336
Phum_OR502AA_v1_g_01520	0	0	0	30.6779	0	47.6032	43.4895	50.8444	44.5507	35.4965	18.5171	26.4972
Phum_OR502AA_v1_g_01521	0.875541	0.288221	0.531449	0	0	0	0.57712	0	0	0	0.0702081	0
Phum_OR502AA_v1_g_01522	0	0	0	0	0	0	0	0	0.920227	0.145478	0.142718	0
Phum_OR502AA_v1_g_01523	0.150683	0	0	0.421528	0	0.817612	1.09256	0.436641	1.71401	0.541932	0.398739	0.210627
Phum_OR502AA_v1_g_01524	19.0182	11.306	14.7324	23.5349	18.7401	21.4343	27.2784	17.6137	12.6301	18.6101	13.561	23.0819
Phum_OR502AA_v1_g_01525	0.196087	0	0	6.94823	1.59658	7.62518	9.88475	4.35629	11.5242	4.9366	3.2863	3.33481
Phum_OR502AA_v1_g_01526	0	0	0	0	0	0	0	0	0	0	0	0
Phum_OR502AA_v1_g_01527	0	0	0	0	0	0	0	0	0	0	0	0
Phum_OR502AA_v1_g_01528	11.147	11.9832	7.47601	6.98373	4.25442	5.35536	9.92258	4.37412	18.1609	5.01127	6.81101	7.58783
Phum_OR502AA_v1_g_01529	0	0	0	0	0	0	0	0	0	0	0	0
Phum_OR502AA_v1_g_01530	0.286079	0.805718	5.63945	4.26823	1.34855	3.62198	8.59347	3.03961	3.79649	3.77258	5.55152	2.86585
Phum_OR502AA_v1_g_01532	3.50161	6.9614	17.9771	15.8458	12.8431	12.8529	11.4145	13.4296	14.0579	8.51917	14.3532	17.9229
Phum_OR502AA_v1_g_01533	1.40369	3.8122	13.8912	43.1944	42.8594	40.7007	41.0748	22.1173	22.4535	28.3972	18.7271	36.6668
Phum_OR502AA_v1_g_01534	5.5354	11.724	118.251	157.772	216.848	108.524	79.0816	145.27	45.7387	92.4037	69.0015	98.7622
Phum_OR502AA_v1_g_01535	0	0	0	0	0	0	0	0	0	0	0	0
Phum_OR502AA_v1_g_01536	0	0	0	0	0	0	0	0	0	0	0	0
Phum_OR502AA_v1_g_01537	0	0	0	0	0	0	0	0	0	0	0	0
Phum_OR502AA_v1_g_01538	0	0	0	0	0	0	0	0	0	0	0	0
Phum_OR502AA_v1_g_01539	0	0	0	0	0	0	0	0	0	0	0	0
Phum_OR502AA_v1_g_01540	0	0	0	0	0	0	0	0	0	0	0	0
Phum_OR502AA_v1_g_01541	12.8736	12.6037	27.2876	14.0051	18.7571	13.9705	54.8204	13.6783	47.9985	11.0605	20.5659	14.1959
Phum_OR502AA_v1_g_01542	32.2599	21.6478	6.67066	10.0974	20.0118	17.1372	14.7215	18.9577	17.9628	11.7646	15.8197	9.38131
Phum_OR502AA_v1_g_01543	25.0141	35.5557	72.7983	63.5912	85.4429	82.8072	115.209	88.0927	108.518	56.5281	45.3901	62.6352
Phum_OR502AA_v1_g_01545	0	0	0	0	0	0	0	0	0	0	0	0
Phum_OR502AA_v1_g_01546	0	0	0	0	0	0	0	0	0	0	0	0
Phum_OR502AA_v1_g_01547	186.963	510.53	303.997	325.554	681.733	514.013	628.278	221.378	649.447	577.493	544.719	353.589
Phum_OR502AA_v1_g_01548	1.53316	3.93248	7.12923	63.2619	14.5365	83.71	53.9947	56.6446	46.869	53.7617	36.0065	36.2983
Phum_OR502AA_v1_g_01549	7.49947	8.72095	27.5666	23.282	19.0476	23.5719	37.7985	19.0814	31.9898	21.3801	21.1359	39.2149
Phum_OR502AA_v1_g_01550	0	0	0	0	0	0	0	0.762667	0	0	0	0
Phum_OR502AA_v1_g_01551	0	0	0	0.794535	0.821566	0.963194	2.05936	0.411511	0	1.14917	0.313158	0.595513
Phum_OR502AA_v1_g_01552	0	0	0	0	0	0	0	0	0	0	0	0
Phum_OR502AA_v1_g_01553	0	0	0	0	0	0	0	0	0	0	0	0
Phum_OR502AA_v1_g_01554	0	0	0	0	0	0	0	0	0	0	0	0
Phum_OR502AA_v1_g_01555	0	0	0	0	0	0	0	0	0	0	0	0
Phum_OR502AA_v1_g_01556	11.0162	15.3426	93.2866	111.556	94.7162	167.423	73.6282	98.5111	54.4328	74.6682	50.3002	121.099
Phum_OR502AA_v1_g_01557	0	0	0	0	0	0	0	0	0	0	0	0
Phum_OR502AA_v1_g_01558	5.29453	7.93241	2.78055	6.48349	5.3765	5.84069	8.7064	3.61169	10.3109	8.05757	5.94217	6.66645
Phum_OR502AA_v1_g_01559	15.1554	9.25948	7.58493	7.98206	14.5528	11.4214	20.5434	8.40379	18.3566	10.7667	6.47778	13.8614
Phum_OR502AA_v1_g_01560	1.95503	10.0481	2.70697	9.70322	9.32391	14.3722	16.7884	3.4722	24.7491	11.5676	11.5706	8.46275
Phum_OR502AA_v1_g_01564	0	0	0	0	0	0	0	0	0	0	0	0
Phum_OR502AA_v1_g_01566	0	0	0	0	0	0	0	0	0	0	0	0
Phum_OR502AA_v1_g_01567	45.5077	7.51172	16.4169	26.386	9.50085	26.9087	9.77002	31.5586	13.8261	20.6335	37.139	24.1261
Phum_OR502AA_v1_g_01568	566.908	288.239	1253.7	636.379	648.358	515.29	182.772	883.112	405.259	438.079	422.337	392.346
Phum_OR502AA_v1_g_01569	0	0	0	0	0	0	0	0	0	0	0	0
Phum_OR502AA_v1_g_01570	12.6637	16.5557	20.1783	14.7186	20.1992	21.2639	28.2267	19.6625	25.1777	12.9849	11.6504	16.8647
Phum_OR502AA_v1_g_01571	28.8429	46.2777	73.4766	72.6741	43.7669	79.8192	157.37	91.5879	140.894	67.9509	51.5478	83.5489
Phum_OR502AA_v1_g_01572	0	0	0	0	0	0	0	0	0	0	0	0
Phum_OR502AA_v1_g_01573	2.60301	0	0	3.03408	3.06758	0	0	0.628571	0	0.390072	0.191336	0.758025
Phum_OR502AA_v1_g_01574	0	0	0	0.6046	0	0	0	0.208759	0	0	0.190638	0
Phum_OR502AA_v1_g_01575	0.189803	0.0763661	0.482781	1.23891	0.32535	0.858231	1.70388	3.48333	2.87866	1.02394	0.279032	0.442181
Phum_OR502AA_v1_g_01576	0	0	1.88285	4.51801	0.92281	3.89481	2.04465	2.6	0	5.80852	1.74116	3.51172
Phum_OR502AA_v1_g_01577	0.633836	0	0	2.02643	0	0.982635	1.03171	1.04954	2.05996	1.1398	0.798697	1.13912
Phum_OR502AA_v1_g_01578	0.308429	0	0	0.862815	0	0.836775	0.851939	2.68125	3.50836	1.29414	0.634798	0.502981
Phum_OR502AA_v1_g_01579	29.6625	8.62896	4.5799	18.8047	14.2661	14.1845	18.7887	17.3146	16.385	20.9142	27.388	16.0332
Phum_OR502AA_v1_g_01580	10.7832	8.33649	4.29272	2.61766	2.97882	2.29688	3.83084	1.67855	2.53426	0.240383	0.943292	1.15227
Phum_OR502AA_v1_g_01581	0	0	0	0	0	0	0	0	0	0	0	0
Phum_OR502AA_v1_g_01582	0	0	0	0	0	0	0	0	0	0	0	0
Phum_OR502AA_v1_g_01583	0	0	0	0	0	0	0	0	0	0	0	0
Phum_OR502AA_v1_g_01584	0	0	0	0	0	0	0	0	0	0	0	0
Phum_OR502AA_v1_g_01585	1.58249	1.50799	0.953341	3.26195	4.71139	1.35579	1.89799	3.3789	1.42111	2.69594	2.8652	2.96877
Phum_OR502AA_v1_g_01586	2.1395	0.584127	1.19045	2.85007	1.53901	2.41855	3.69357	0.147613	4.20098	0.595426	0.606598	2.02935
Phum_OR502AA_v1_g_01587	44.6584	40.5671	92.7426	164.051	92.3718	156.523	95.5264	60.8688	96.884	107.214	84.2407	124.888
Phum_OR502AA_v1_g_01588	1.81461	14.7445	5.61477	25.8767	23.2151	26.6567	75.4138	4.74529	54.1201	24.1949	11.868	16.9512
Phum_OR502AA_v1_g_01589	11.9164	19.8735	7.63551	20.6121	14.0335	15.0542	13.9451	4.48111	28.4549	16.0307	6.73997	17.2927
Phum_OR502AA_v1_g_01590	0	0	0	0	0	0	0	0	0	0	0	0
Phum_OR502AA_v1_g_01591	0.347856	0.159952	2.19622	1.39016	3.64155	1.52796	2.05895	1.68	3.10895	2.50213	0.935113	0.9609
Phum_OR502AA_v1_g_01592	1.2663	3.32668	3.97885	3.33405	7.08648	1.01045	0.694411	5.18038	0.423652	2.81293	2.82528	2.60303
Phum_OR502AA_v1_g_01593	0	0	0	0	0	0	0	0	0	0	0	0
Phum_OR502AA_v1_g_01594	118.481	41.1739	63.8899	74.8264	41.6301	37.7884	17.3681	57.2	17.9124	37.0121	38.6577	34.2576
Phum_OR502AA_v1_g_01595	4.09687	11.0702	3.64136	3.64661	10.115	5.55745	16.3476	3.10283	9.26738	4.85566	2.54604	5.10844
Phum_OR502AA_v1_g_01596	1.17848	9.246	6.18249	1.64836	2.65136	8.79238	3.35689	4.26866	1.67564	3.70859	1.81912	1.8532
Phum_OR502AA_v1_g_01597	0.519459	1.41076	1.61033	0.726581	1.66956	2.81861	2.01775	2.63421	8.12463	1.63471	0.57275	0.635344
Phum_OR502AA_v1_g_01598	0	0.309432	4.40146	3.58573	9.88725	9.73702	5.04525	2.22857	1.45802	3.22696	4.29637	0.716678
Phum_OR502AA_v1_g_01599	0	0	0	0	0	0	0	0	0	0	0	0
Phum_OR502AA_v1_g_01600	0.297522	0.276246	0.196471	0.0640234	0.147115	0.0310456	0.0829714	0	0	0	0.0100937	0
Phum_OR502AA_v1_g_01601	0	0	0	0	0	0	0	0	0	0	0	0
Phum_OR502AA_v1_g_01602	0	0	0	0	0	0	0	0	0	0	0	0
Phum_OR502AA_v1_g_01603	0	0	0	0	0	0	0	0	0	0	0	0
Phum_OR502AA_v1_g_01604	14.5006	18.2931	26.9934	31.4048	28.9854	30.0763	45.3506	26.5668	24.4754	22.8793	24.2607	39.5901
Phum_OR502AA_v1_g_01605	14.6122	19.8642	19.5199	23.1043	20.9531	25.5559	25.4622	22.2687	30.5047	28.6711	21.284	24.4128
Phum_OR502AA_v1_g_01606	3.77002	5.00561	7.88362	6.16562	6.15169	6.1369	14.2986	4.5379	9.40145	4.38057	4.01609	6.38456
Phum_OR502AA_v1_g_01607	2.07364	2.88803	2.13009	2.00801	4.10138	1.08189	6.23723	1.73333	5.21648	2.07959	2.5326	1.50502
Phum_OR502AA_v1_g_01608	0	0.298574	0	0	0	0	0	0	0	0	0	0
Phum_OR502AA_v1_g_01609	3.24696	0	6.48919	9.08321	11.3303	13.8428	27.2265	5.82454	7.91443	6.95102	3.40958	16.4256
Phum_OR502AA_v1_g_01610	26.3653	15.4524	20.4914	28.3123	25.9695	25.6168	42.4046	23.788	30.028	22.411	25.1247	37.0157
Phum_OR502AA_v1_g_01611	0.455745	0.412575	0.163017	0.0796828	0.952105	0.0772779	0.0885131	0	0	0.0512215	0.025125	0.0796309
Phum_OR502AA_v1_g_01612	0	0	0	0	0	0	0.768667	0	0	0.266891	0	0.207459
Phum_OR502AA_v1_g_01613	1.7945	1.73282	0	2.51001	0	4.86851	11.5244	3.64	8.16492	4.19504	1.42459	1.88128
Phum_OR502AA_v1_g_01614	6.196	5.29472	18.567	13.4983	18.1165	10.8595	6.70192	8.10333	5.30153	11.5364	12.1398	17.2834
Phum_OR502AA_v1_g_01615	1.11208	0	10.6076	113.551	1.78713	71.6562	58.1718	85.3972	90.1304	117.988	52.48	76.364
Phum_OR502AA_v1_g_01616	135.178	100.304	561.949	436.777	411.361	357.273	67.67	520.119	82.0212	354.216	315.615	384.927
Phum_OR502AA_v1_g_01617	93.5134	212.418	95.2376	112.944	111.234	127.402	88.9398	109.067	193.035	137.553	144.148	101.399
Phum_OR502AA_v1_g_01618	0	0	0	0	0	6.20911	5.92653	2.48696	3.25413	3.6011	4.54216	3.59897
Phum_OR502AA_v1_g_01619	8.67097	20.7519	21.7386	1.95168	27.0999	1.71251	6.95125	1.49217	2.55082	2.24031	2.27108	6.24595
Phum_OR502AA_v1_g_01620	1.81811	0	0	7.26581	0	2.81861	3.2284	4.51579	0	4.6706	1.1455	1.45222
Phum_OR502AA_v1_g_01621	0	0	0	0	0	0	0	0	0	0	0	0
Phum_OR502AA_v1_g_01622	0	0	0	0	0	0	0	0	0	0	0	0
Phum_OR502AA_v1_g_01623	0	0	0	0	0	0	0	0	0	0	0	0
Phum_OR502AA_v1_g_01624	0	0	0	0	0	0	0	0	0	0	0	0
Phum_OR502AA_v1_g_01625	1.8286	5.0086	7.91601	13.969	10.8501	16.4095	19.3052	7.94822	9.60008	7.84128	3.53609	17.0075
Phum_OR502AA_v1_g_01626	251.452	201.504	71.2076	78.7589	76.7293	77.6428	170.971	78.4639	176.262	74.6879	92.4519	86.3322
Phum_OR502AA_v1_g_01627	1.34587	1.36459	3.79993	6.62642	6.57502	5.98827	20.8555	7.176	18.6773	3.58192	4.98605	7.44987
Phum_OR502AA_v1_g_01628	12.3807	20.5372	57.2108	66.0116	58.0154	86.9064	145.005	78.6385	87.8499	66.4919	40.7901	86.6461
Phum_OR502AA_v1_g_01629	0	0	0	0	0	0	0	0	0	0	0	0
Phum_OR502AA_v1_g_01630	34.6453	76.3974	36.684	46.588	41.8913	47.852	72.792	46.6987	126.727	51.6271	44.327	42.4629
Phum_OR502AA_v1_g_01631	0	0	0	0	0	0	0	0	0	0	0	0
Phum_OR502AA_v1_g_01632	16.1172	26.3808	37.3076	35.1815	31.1853	38.0948	68.0849	27.9513	56.2496	28.2508	29.3664	33.5088
Phum_OR502AA_v1_g_01633	1.26767	5.24614	11.5735	4.55946	8.6143	6.38713	4.68957	5.77248	6.17987	5.2105	4.63244	8.48014
Phum_OR502AA_v1_g_01634	0	2.32451	0	0	0	2.61237	2.74283	0	0	0.865769	0.849346	0.841223
Phum_OR502AA_v1_g_01635	6.14117	2.91209	15.8996	10.4305	7.89515	18.4462	12.0407	18.4311	8.73193	13.8042	17.0247	13.1829
Phum_OR502AA_v1_g_01636	9.01079	2.81689	3.02987	2.26684	3.3753	1.84668	2.61877	1.31494	3.5026	4.13835	3.40227	2.4919
Phum_OR502AA_v1_g_01637	47.3251	65.9957	7.9568	0.924187	7.22031	0.448147	0.513302	0.478661	0	1.48521	1.45704	1.78945
Phum_OR502AA_v1_g_01638	20.235	21.8324	5.27828	2.77256	2.44216	2.01666	2.90871	3.1113	3.28817	2.22782	2.62267	5.71468
Phum_OR502AA_v1_g_01639	0	0	0	0	0	0	0	0	0	0	0	0
Phum_OR502AA_v1_g_01640	6.71664	21.2815	18.8997	12.8395	24.034	12.9075	28.9305	14.5974	37.2457	15.1984	9.47928	10.0536
Phum_OR502AA_v1_g_01641	0	0	0	0	0	0	0	0	0	0	0	0
Phum_OR502AA_v1_g_01642	5.57162	10.6065	20.0129	19.0599	21.8163	21.3351	20.2487	17.529	23.7211	19.1796	12.6655	17.0225
Phum_OR502AA_v1_g_01644	0	0	0	0	0	0	0	0	0	0	0	0
Phum_OR502AA_v1_g_01645	0	0	0	0	0	0	0	0	0	0	0.0524446	0
Phum_OR502AA_v1_g_01646	0	0	0	0	0	0	0	0	0	0	0	0
Phum_OR502AA_v1_g_01647	1.71116	3.02438	6.12071	7.35129	5.65685	5.63722	8.35586	7.08359	5.21367	8.35212	3.82732	6.66311
Phum_OR502AA_v1_g_01648	6.64497	6.13349	12.1173	25.1498	26.3823	32.3443	6.27567	19.8218	5.5578	18.6269	24.8245	25.5432
Phum_OR502AA_v1_g_01649	2.6602	4.0486	1.54452	13.9129	3.56868	5.02065	7.06843	8.3789	13.8142	6.44761	4.38691	4.36516
Phum_OR502AA_v1_g_01650	44.5762	21.0385	59.5575	59.9649	44.5726	33.0427	14.0733	46.9782	20.6269	35.3343	33.8285	35.0135
Phum_OR502AA_v1_g_01651	0	0	0	0	0	0	0	0	0	0	0	0
Phum_OR502AA_v1_g_01652	0	0	0	0	0	0	0	0	0	0	0	0
Phum_OR502AA_v1_g_01653	216.786	223.266	76.2	116.612	105.54	158.141	180.05	116.082	200.761	146.162	185.587	181.053
Phum_OR502AA_v1_g_01654	0	0	0	0	0	0	0	0	0	0	0	0
Phum_OR502AA_v1_g_01655	29.7599	10.7309	37.8007	25.2917	33.2229	37.8146	23.334	32.5298	14.5691	26.2837	13.69	27.4868
Phum_OR502AA_v1_g_01657	0.104166	0.31433	0	0.291399	0.602626	0.706512	0.215795	0	0	0	0.229704	0.218407
Phum_OR502AA_v1_g_01658	0	3.50184	0.651129	0	1.5358	1.852	0.707085	0	0	0.613773	1.35479	0.477097
Phum_OR502AA_v1_g_01659	6.18503	7.38613	1.50628	0.920336	1.09968	3.57024	138.491	2.86	74.8451	4.49623	2.32155	3.63296
Phum_OR502AA_v1_g_01660	1.78222	1.95564	9.50439	5.89217	9.37327	12.088	3.5243	7.74665	5.06817	8.59492	2.71535	4.35963
Phum_OR502AA_v1_g_01661	2.94752	12.9373	3.45047	5.99676	3.61712	4.72532	26.6453	8.15294	14.478	4.57761	1.89085	4.58828
Phum_OR502AA_v1_g_01662	0	0	0	0	0	0	0	0	0	0	0	0
Phum_OR502AA_v1_g_01663	0	0	0	0	0	0	0	0	0	0	0	0
Phum_OR502AA_v1_g_01664	51.118	214.51	75.7432	118.537	93.8827	121.037	171.973	89.0897	176.778	105.883	79.1371	129.247
Phum_OR502AA_v1_g_01665	7.26879	6.00729	4.28735	5.99648	6.21718	5.89599	23.5478	5.09384	10.6306	3.80129	4.16099	4.25597
Phum_OR502AA_v1_g_01666	1.64361	9.56939	12.3115	17.3098	17.7744	18.7547	20.3798	7.70449	11.2726	19.6462	12.6643	15.4065
Phum_OR502AA_v1_g_01667	0	0	0	0	0	0	0	0	0	0	0	0
Phum_OR502AA_v1_g_01668	2.04917	0.720109	0.247418	1.30613	4.2351	1.75932	2.6868	1.42812	1.62279	1.49263	1.46431	1.68598
Phum_OR502AA_v1_g_01669	7.0055	19.6423	6.96062	12.5547	9.00635	11.5818	13.6058	9.8329	10.1684	6.69251	8.65752	15.0201
Phum_OR502AA_v1_g_01670	0	0	0	0	0	0	0	0	0	0	0	0
Phum_OR502AA_v1_g_01671	676.383	387.412	3287.64	3016.52	1833.33	3441.65	1557.17	3409.7	908.924	2312.69	2798.64	3172.31
Phum_OR502AA_v1_g_01672	8.80797	1.47103	4.94049	6.04374	5.09207	6.23707	5.8528	3.45126	4.09583	6.02677	11.9226	8.82741
Phum_OR502AA_v1_g_01673	0	0.131274	0.674298	0	0	0	0	0	0	0	0	0
Phum_OR502AA_v1_g_01674	5.54261	5.96389	5.93027	10.3028	9.51647	10.3628	17.1101	5.73233	15.1395	10.9342	10.4051	13.2778
Phum_OR502AA_v1_g_01675	57.0875	70.0647	44.0029	55.4282	49.6693	46.703	100.399	44.5164	125.191	52.7232	54.0455	47.5792
Phum_OR502AA_v1_g_01676	25.1519	20.7519	46.7675	33.8446	33.1542	37.142	15.0051	27.4468	21.7292	37.5004	37.1401	34.6014
Phum_OR502AA_v1_g_01677	25.734	38.2243	20.2146	31.1672	24.2096	33.6763	32.3005	16.1423	46.1468	20.5793	17.5184	32.5858
Phum_OR502AA_v1_g_01678	2.06266	14.617	6.79095	9.67904	13.0878	14.2609	13.922	8.29078	15.8941	20.4604	21.3634	10.3238
Phum_OR502AA_v1_g_01679	122.547	85.9567	1034.1	1074.68	562.793	1231.58	371.252	1479.5	259.52	765.187	942.446	808.593
Phum_OR502AA_v1_g_01680	0	0	0	0	0	0	0	0	0	0	0	0
Phum_OR502AA_v1_g_01681	0	0	0	0	0	0	0	0	0	0	0	0
Phum_OR502AA_v1_g_01682	1.4184	8.98834	6.53923	20.5009	23.2498	27.2578	24.4869	26.3736	40.3357	32.7333	18.1414	18.6701
Phum_OR502AA_v1_g_01683	1.0795	0.434332	0.735487	1.43803	2.64347	1.67355	1.59739	1.19167	1.16945	0.554633	0.49877	1.976
Phum_OR502AA_v1_g_01684	1.36134	0	0	1.90414	0	6.15559	1.17509	7.88965	0	4.48807	1.2008	0.792876
Phum_OR502AA_v1_g_01685	12.0471	7.75537	6.09457	7.48917	2.84519	4.21262	4.27048	5.94756	3.95881	4.17229	4.48671	7.4344
Phum_OR502AA_v1_g_01686	119.229	157.431	137.14	256.481	138.157	176.313	306.639	176.517	326.509	175.55	116.094	194.291
Phum_OR502AA_v1_g_01687	2.08883	5.04259	21.6179	30.6779	19.4693	34.0023	5.51732	24.2116	11.2862	21.5984	15.8455	20.2926
Phum_OR502AA_v1_g_01688	102.075	97.4259	131.255	64.9236	121.899	59.9924	68.1472	110.102	58.4051	55.2761	49.0343	74.8336
Phum_OR502AA_v1_g_01689	0.469987	0	11.8052	2.62953	7.25065	1.70011	0.973645	1.81587	0	3.38062	3.3165	7.55498
Phum_OR502AA_v1_g_01690	0	1.70187	0	3.9443	4.98482	2.39079	2.1907	2.55357	10.0239	5.07093	1.86553	0.985432
Phum_OR502AA_v1_g_01691	0.520265	0.701858	1.45957	2.0547	0.668858	2.15875	1.585	1.59628	0.522175	1.92617	0.917821	0.983904
Phum_OR502AA_v1_g_01692	64.1777	54.7413	26.4844	18.711	27.6004	20.1822	16.3572	23.8254	19.8556	15.3134	18.7355	20.5915
Phum_OR502AA_v1_g_01693	0	0	0	0	0	0	0	2.7054	0	0.239841	0	0.0932166
Phum_OR502AA_v1_g_01694	0	0	0	0	0	0	0	0	0	0	0	0
Phum_OR502AA_v1_g_01695	8.41274	23.4436	0.0348891	1.12555	0.846431	0.694642	2.27324	0.105991	0.832126	0.723524	0.935645	0.792485
Phum_OR502AA_v1_g_01696	0	0	0	0	0	0	0	0	0	0	0	0
Phum_OR502AA_v1_g_01697	0	0	0	0	0	0	0	0	0	0	0	0
Phum_OR502AA_v1_g_01698	0	0	0	0	0	0	0	0	0	0	0	0
Phum_OR502AA_v1_g_01700	0	0	0	0	0	0	0	0	0	0	0	0
Phum_OR502AA_v1_g_01701	0.772414	1.3985	1.84192	1.20044	2.20672	0.465683	2.13355	1.74087	0.48812	1.46616	1.5519	2.06941
Phum_OR502AA_v1_g_01702	782.724	285.678	37.2087	1.31477	25.478	2.12514	12.9819	1.81587	9.80114	3.02847	2.62556	28.4407
Phum_OR502AA_v1_g_01703	0	0	0	0	0	0	0	0	0	0	0	0
Phum_OR502AA_v1_g_01704	0	0	0	0	0	0	0	0	0	0	0	0
Phum_OR502AA_v1_g_01705	0	0	0	0	0	0	0	0	0	0	0	0
Phum_OR502AA_v1_g_01706	1.63902	0.516092	8.29269	10.1669	8.24532	4.64002	0.88577	7.43393	0.405298	2.56293	2.64003	5.47858
Phum_OR502AA_v1_g_01707	2.58032	2.33591	14.2752	11.5493	11.6105	10.8507	0.935462	10.468	2.9351	4.64007	8.19369	11.2713
Phum_OR502AA_v1_g_01708	0	0	0	0	0	0	0	0	0	0	0	0
Phum_OR502AA_v1_g_01709	0	0	0	0	0	0	0	0	0	0	0	0
Phum_OR502AA_v1_g_01710	9.27364	13.0706	51.1052	27.6035	34.004	33.5205	43.4312	34.8607	24.3617	26.6669	18.4923	23.2777
Phum_OR502AA_v1_g_01711	0	0	0	0	0	0	0	0	0	0	0	0
Phum_OR502AA_v1_g_01712	0	0	0	0	0	0	0	0	0	0	0	0
Phum_OR502AA_v1_g_01713	0	0	0	0	0	0	0	0	0	0	0	0
Phum_OR502AA_v1_g_01714	0	0	0.378082	0.887071	0.509584	0.215075	1.97075	0.459438	1.8035	0.142556	0.559409	0.277029
Phum_OR502AA_v1_g_01715	7.2378	3.17683	3.34729	3.06779	0	2.38016	0.227184	0	0	0.788812	1.74116	1.83947
Phum_OR502AA_v1_g_01716	2.38289	3.18949	2.49796	3.10201	3.06347	2.68835	4.25223	3.07649	4.96482	3.35166	2.85106	1.73138
Phum_OR502AA_v1_g_01717	0	0	0	0	0	0	0	0	0	0	0	0.158575
Phum_OR502AA_v1_g_01718	6.22934	9.4826	9.72647	14.5404	16.221	15.9853	7.15115	15.8665	12.6372	15.6613	12.2669	10.3436
Phum_OR502AA_v1_g_01719	531.284	411.184	1165.91	1548.4	1816.51	1272.58	1318.49	1150.38	1576.76	1265.13	2079.11	2022.81
Phum_OR502AA_v1_g_01720	15.3038	9.10107	26.7485	26.679	26.8453	29.9371	23.5016	26.3885	20.4627	28.1393	21.0306	25.6029
Phum_OR502AA_v1_g_01721	0.687677	0.150918	0.104354	0.349771	1.04483	0.381617	0.194266	0.090578	0.0888897	0.618309	0.882298	0.600778
Phum_OR502AA_v1_g_01722	16.0164	13.191	8.27036	15.1596	17.2622	9.39298	14.0953	10.3815	13.1845	11.6397	9.95834	12.0777
Phum_OR502AA_v1_g_01723	2.75652	2.67869	1.89399	3.82293	3.40866	3.5808	2.5165	3.14769	1.79363	3.67568	2.76113	2.98778
Phum_OR502AA_v1_g_01724	9.63333	27.5357	26.8334	31.4127	23.7817	49.5451	34.2816	28.4287	45.3776	32.4145	27.3685	40.7686
Phum_OR502AA_v1_g_01725	12.0376	15.3562	28.4604	30.9616	32.345	40.3974	31.1426	26.6988	25.6334	41.3955	28.1555	30.6224
Phum_OR502AA_v1_g_01726	1.85057	0.670113	0	0.776534	1.18956	0.502065	0.766745	0.268125	0	0.66556	0.326468	0.258676
Phum_OR502AA_v1_g_01728	33.8319	22.1112	37.584	40.9683	28.7612	31.7151	21.2083	39.3997	23.6761	29.6921	37.0011	37.9415
Phum_OR502AA_v1_g_01729	0	0.243125	1.92127	3.9443	2.58952	0.546465	0	2.33469	0	0	0.355339	0
Phum_OR502AA_v1_g_01730	7.84742	9.0476	4.19342	4.91939	3.67377	4.47274	10.2688	2.93007	8.12628	3.51803	3.87786	4.93155
Phum_OR502AA_v1_g_01731	27.3793	35.1074	4.14301	8.02808	19.6936	6.3128	27.8378	2.92181	41.9074	10.112	9.37285	10.0828
Phum_OR502AA_v1_g_01732	0	0	0	0	0	0	0	0	0	0	0	0.0481818
Phum_OR502AA_v1_g_01733	68.1974	76.5926	40.1368	30.5731	41.6559	27.9524	48.0494	27.6234	63.9378	34.5875	35.2479	33.733
Phum_OR502AA_v1_g_01734	3.89372	11.3205	21.5736	17.8068	29.6431	32.1505	23.4977	37.283	22.338	41.9504	22.2797	18.5052
Phum_OR502AA_v1_g_01735	0	0	0	0	0	0	0	0	0	0	0	0
Phum_OR502AA_v1_g_01736	0	0	0	0	0	0	0	0	0	0	0	0
Phum_OR502AA_v1_g_01737	0.771575	0.23283	4.04782	2.69805	5.12505	3.31439	3.92946	3.72638	2.19416	1.27186	0.453722	2.65136
Phum_OR502AA_v1_g_01738	0	0	0	0	0	0	0	0	0	0	0	0
Phum_OR502AA_v1_g_01739	0	0	0	0	0	0	0	0	0	0	0	0
Phum_OR502AA_v1_g_01740	0	0	0	0.606815	2.78871	3.53101	9.88624	6.91428	8.63597	6.63122	3.25272	2.12247
Phum_OR502AA_v1_g_01741	0	0	0	0	1.83893	0	0.44449	0	0	0	1.00937	1.29963
Phum_OR502AA_v1_g_01742	25.2681	41.1769	11.2893	11.3419	20.2176	12.444	23.0766	5.34025	21.1958	15.6126	16.6891	15.4848
Phum_OR502AA_v1_g_01743	1.85471	0	1.89548	0.370605	0.170317	1.43768	0.5489	1.15168	0	0.476464	0.467426	4.53696
Phum_OR502AA_v1_g_01744	29.591	16.1623	19.0454	24.8872	15.1679	21.7916	17.5727	21.5884	11.7959	21.0689	27.5296	25.9455
Phum_OR502AA_v1_g_01745	16.6655	45.2153	15.1778	17.2826	14.0253	10.7107	15.2334	19.2122	5.99904	13.1689	10.3672	11.3738
Phum_OR502AA_v1_g_01746	0.861117	0.479723	0	0	0.681269	0	0	0	0	0	0	0.0925909
Phum_OR502AA_v1_g_01747	445.712	115.06	360.911	221.58	194.313	190.759	31.291	376.579	70.7713	187.817	207.815	235.249
Phum_OR502AA_v1_g_01748	6.70397	9.35067	3.7657	5.20945	6.41614	8.48774	7.56136	1.72679	15.6751	4.55427	6.83323	9.89151
Phum_OR502AA_v1_g_01749	25.8421	40.4682	101.688	162.921	109.064	154.938	245.671	94.7511	158.117	106.354	101.346	133.537
Phum_OR502AA_v1_g_01750	11.955	9.28971	16.0628	13.8991	17.5881	18.0106	17.4144	16.2526	20.976	16.4677	15.6889	16.4385
Phum_OR502AA_v1_g_01751	623.029	265.87	479.482	357.713	343.889	287.115	92.0003	428.924	110.506	335.046	308.227	329.745
Phum_OR502AA_v1_g_01752	5.02916	5.84274	5.0669	4.48444	6.708	6.1399	8.30233	5.10064	4.11171	7.91324	4.32517	7.51314
Phum_OR502AA_v1_g_01753	8.29911	6.97467	3.36619	6.40077	9.67228	5.15545	16.0278	5.05697	19.4097	7.32247	5.74685	4.03853
Phum_OR502AA_v1_g_01754	0	3.07867	1.37511	5.27384	0.997982	6.91985	7.00696	2.57079	3.7843	3.98837	2.05418	5.58042
Phum_OR502AA_v1_g_01755	8.2857	9.70698	44.8629	46.3577	54.2008	48.2644	17.6698	48.0197	40.1946	41.1935	29.0193	39.3443
Phum_OR502AA_v1_g_01757	48.3059	58.5265	50.5524	50.0645	43.1164	60.5932	142.724	50.2784	123.301	66.9158	51.0476	57.6078
Phum_OR502AA_v1_g_01758	0.205619	0.74457	0	7.47773	0	7.25205	2.12985	7.74583	0	4.43707	4.53427	2.73047
Phum_OR502AA_v1_g_01759	0	0	0	13.1031	0	13.6153	18.0207	16.4814	1.90284	11.4311	10.4765	7.71643
Phum_OR502AA_v1_g_01760	0	0	0	0	0	1.391	0	0	0	0	0.452249	0
Phum_OR502AA_v1_g_01761	0.765095	2.77049	8.61147	9.84546	7.27875	5.81202	21.873	11.9721	21.7573	6.87917	2.69947	3.74311
Phum_OR502AA_v1_g_01762	4.28085	7.7507	23.8192	58.5467	21.9121	52.2631	16.8335	49.3895	22.9946	39.0604	37.7601	39.8922
Phum_OR502AA_v1_g_01763	2.02929	2.22675	9.59021	9.80545	5.33634	5.00501	1.91089	13.0972	4.19692	7.6301	4.88176	7.5427
Phum_OR502AA_v1_g_01764	78.4661	18.1452	44.2905	66.4214	37.1176	40.7846	22.0473	75.3167	44.7473	49.1393	67.6636	41.3881
Phum_OR502AA_v1_g_01765	0	0	0	0	0	0	0	0	0	0	0	0
Phum_OR502AA_v1_g_01766	0.664309	0	0	0	0	0	0.589804	0	0	0	0	0
Phum_OR502AA_v1_g_01767	0	0	0	0	0	0	0	0	0	0	0	0
Phum_OR502AA_v1_g_01768	0	0	0	0	0	0	0	0	0	0	0	0
Phum_OR502AA_v1_g_01769	0	0	0.141568	1.24557	0	0	0.153733	0	0	1.33446	0	0.207459
Phum_OR502AA_v1_g_01770	0	0	0	0	0	0	0	0	0	0	0	0
Phum_OR502AA_v1_g_01771	0	0	0	0	0	0	0	0	0	0	0	0
Phum_OR502AA_v1_g_01772	0	0.687295	1.85569	0.265482	0.305015	0.257469	0.638954	0.275	0.539748	0.597297	0.209274	0.397963
Phum_OR502AA_v1_g_01773	1.08379	0.941886	1.03377	1.21274	2.39654	0	0.449045	0.251244	0	0	0.0764785	0.636275
Phum_OR502AA_v1_g_01774	5.45527	2.07938	2.25942	1.6064	1.38421	2.53162	7.36075	0.208	2.85772	1.41986	1.13967	4.41474
Phum_OR502AA_v1_g_01775	0	0	0	0.0768013	0.635314	0	0	0	0	0	0	0.211066
Phum_OR502AA_v1_g_01776	0.954341	1.52351	3.17723	5.04663	3.94195	5.82976	6.1735	3.15795	2.87147	3.84195	3.7745	7.61236
Phum_OR502AA_v1_g_01777	8.23143	12.3472	17.558	20.4188	26.4389	17.2008	20.3638	26.4	23.4838	27.1134	15.7433	18.1527
Phum_OR502AA_v1_g_01778	11.4432	6.90615	13.6438	14.6053	40.1807	18.4333	185.797	6.42464	58.5744	12.7325	9.08431	14.9457
Phum_OR502AA_v1_g_01779	24.3035	56.7422	73.4637	62.8808	41.5131	75.5322	105.424	89.2717	122.002	85.3558	67.8348	56.6994
Phum_OR502AA_v1_g_01780	2.2069	9.76727	15.398	28.0102	29.3704	26.8322	19.3882	16.4613	21.6168	32.5569	26.7483	27.4493
Phum_OR502AA_v1_g_01781	675.801	545.754	1798.81	2031.53	1944.14	2020.79	1741.2	1757.24	1116.89	1554.69	2230.4	2135.72
Phum_OR502AA_v1_g_01782	2.56613	5.95656	21.4645	8.28303	8.3745	7.4975	1.84019	11.44	1.12268	7.80924	6.26818	5.38046
Phum_OR502AA_v1_g_01783	0	0	0	0	0	0	0	0	0	0	0	0
Phum_OR502AA_v1_g_01784	0	0	0	0	0	0	0	0	0	0	0	0
Phum_OR502AA_v1_g_01785	0.354601	0.285344	3.94609	8.26649	1.21568	3.52748	6.36659	7.87784	3.36131	9.77749	9.3835	4.461
Phum_OR502AA_v1_g_01787	1.89565	4.1783	4.4811	4.15016	8.15887	4.24851	5.33573	4.6572	2.10941	3.77938	2.39909	3.77303
Phum_OR502AA_v1_g_01788	0	0	0	0	0	0	0	0	0	0	0	0
Phum_OR502AA_v1_g_01789	5.10829	5.48079	77.4193	123.848	46.4574	147.315	104.846	265.898	332.499	80.6327	58.4095	65.983
Phum_OR502AA_v1_g_01790	5.98436	20.6997	17.2097	17.4906	23.1955	20.5975	13.8777	13.4588	19.3039	36.9421	24.7387	16.9173
Phum_OR502AA_v1_g_01791	0	0	0	0.380829	0	0	0	0	0	0	0.84056	0.666016
Phum_OR502AA_v1_g_01792	0	0	0	0	0	0	0	0	0	0	0	0
Phum_OR502AA_v1_g_01793	34.8965	44.4614	30.2601	19.7215	94.0318	36.8181	84.342	31.6643	60.1434	60.5343	67.159	56.5392
Phum_OR502AA_v1_g_01795	0.559985	0	1.33535	6.65775	2.69971	4.55775	6.96052	3.24539	3.1849	5.53847	3.58111	5.57713
Phum_OR502AA_v1_g_01796	0	0	0	0	0	0	0	0	0	0	0	0
Phum_OR502AA_v1_g_01797	18.7803	6.53546	11.8822	1.05921	13.4837	0.924519	0	0.768031	0	0.885144	0.36738	8.99742
Phum_OR502AA_v1_g_01798	0	0	0	0	0	0	0	0	0	0	0	0
Phum_OR502AA_v1_g_01799	0.901387	1.64849	5.02845	1.68106	5.79416	1.85264	2.82932	2.61199	6.05872	3.3892	1.92748	1.77541
Phum_OR502AA_v1_g_01800	36.7531	54.9558	18.9713	20.6133	24.9537	17.3094	22.2461	19.0956	29.1317	19.7682	23.3564	22.7562
Phum_OR502AA_v1_g_01801	951.33	185.143	218.315	206.931	187.864	132.683	21.1036	179.081	40.0237	168.197	230.918	201.424
Phum_OR502AA_v1_g_01802	65.3802	49.6097	17.6324	29.9386	20.652	37.7749	41.9904	17.2289	55.7034	26.7099	23.438	36.6132
Phum_OR502AA_v1_g_01803	17.3329	3.99705	26.0943	28.6255	19.2535	13.7594	7.9417	24.8107	4.75087	22.9073	30.0515	17.4101
Phum_OR502AA_v1_g_01804	21.7267	417.359	32.7287	19.2715	35.7666	16.8927	53.5178	19.5785	34.6598	25.2526	42.1852	45.3696
Phum_OR502AA_v1_g_01805	0	0	0	0	0	0	0	0	0	0	0	0
Phum_OR502AA_v1_g_01806	0	0	0	0	0	0	0	0	0	0	0	0
Phum_OR502AA_v1_g_01807	0	0	0	0	0	0	0	0	0	0.153665	0	0
Phum_OR502AA_v1_g_01808	197	42.683	138.416	80.1481	100.276	75.128	73.1402	131.56	73.7759	87.6257	59.9457	108.358
Phum_OR502AA_v1_g_01809	0	0	0	0.68173	0.783249	0.991733	2.52426	1.76543	0	1.31469	1.82714	1.61806
Phum_OR502AA_v1_g_01810	0	0	0	0	0	0.38807	0.44449	0	4.06767	0.257221	0.883197	0.899742
Phum_OR502AA_v1_g_01811	0	0	0	0	0	0	0	0	0	0	0	0
Phum_OR502AA_v1_g_01812	0	0	0	0	3.05967	1.13944	0.290022	0.811347	0.796225	0.251748	0.246973	0.293533
Phum_OR502AA_v1_g_01813	0	0	0	0	0	0	0	0	0	0	0	0
Phum_OR502AA_v1_g_01814	0	2.16602	0	0	0	0	0	0	0	0	0	0
Phum_OR502AA_v1_g_01815	0.67202	0	1.10253	0.300791	0.691165	0.437569	0.807466	0.155788	0.458651	0.0483384	0.189686	0.507254
Phum_OR502AA_v1_g_01816	17.6494	25.1717	57.6816	51.4522	68.6082	42.5909	48.6387	34.32	38.3031	40.3408	40.8865	48.3998
Phum_OR502AA_v1_g_01817	3.5999	2.43332	5.25366	6.79762	11.2462	9.86428	14.8408	12.7787	8.90634	8.22138	5.89031	9.79981
Phum_OR502AA_v1_g_01818	0	0	0	0	0	0	0.398957	0	0	0	0	0.403787
Phum_OR502AA_v1_g_01819	0.255941	0	0	0	0.16452	0	0	0	0	0	0	0
Phum_OR502AA_v1_g_01820	0	0	0.562978	0	0	0	0	0	0	0	0	0
Phum_OR502AA_v1_g_01821	12.7656	13.778	11.2262	14.7852	16.2163	10.2618	13.6777	13.2602	16.2303	12.6318	13.0773	12.25
Phum_OR502AA_v1_g_01822	1.06126	0	1.21474	1.7813	3.82023	3.45507	0.659566	0.615054	3.62154	0	1.49777	0.741723
Phum_OR502AA_v1_g_01823	116.49	85.4462	113.098	146.417	105.92	100.621	66.9184	128.41	82.9497	117.182	114.771	96.1748
Phum_OR502AA_v1_g_01824	0	0	0	16.9041	0	10.3828	0.834552	11.6735	2.29118	7.96861	3.02038	2.11164
Phum_OR502AA_v1_g_01825	0	0	0	0	0	0	0	0	0	0	0	0
Phum_OR502AA_v1_g_01826	0	0	0	0	0	0	0	0	0	0	0	0
Phum_OR502AA_v1_g_01827	0	0	0	0	0	0	0	0	0	0	0	0
Phum_OR502AA_v1_g_01828	0	0	0	0	0	0	0	0	0	0	0	0
Phum_OR502AA_v1_g_01829	0	0	0	0	0	0	0	0	0	0	0	0
Phum_OR502AA_v1_g_01833	3.05403	19.2408	1.84732	3.95918	2.96866	2.82925	7.94714	2.59019	0.423652	8.1709	3.41662	5.51842
Phum_OR502AA_v1_g_01835	0	0	0	0	0	0	0	0	0	0	0	0
Phum_OR502AA_v1_g_01836	0	0	0	0	0	0	0	0	0	0	0	0
Phum_OR502AA_v1_g_01837	0	0	0	0	0	0	0	0	0	0	0	0
Phum_OR502AA_v1_g_01838	0	0	0	0	0	0	0	0	0	0	0	0
Phum_OR502AA_v1_g_01839	0	0	0	0	0	0	0	0	0	0	0	0
Phum_OR502AA_v1_g_01840	0	0	0	0	0	0	0	0	0	0	0	0
Phum_OR502AA_v1_g_01841	3.99398	1.39064	4.7987	5.47904	5.08533	1.87542	0.636468	5.11907	1.96578	2.5552	3.55684	3.99924
Phum_OR502AA_v1_g_01842	0.784623	1.12984	1.61499	2.27196	1.75199	1.75524	3.17962	1.39609	0.782899	2.25257	1.46918	1.70286
Phum_OR502AA_v1_g_01843	6.64401	7.09806	8.36457	4.44455	9.65574	7.16536	6.92475	4.30495	5.16353	10.1295	5.38728	5.24923
Phum_OR502AA_v1_g_01844	1.86582	2.14817	9.50094	7.70887	10.0746	11.0586	6.15477	10.3975	8.48946	8.00091	7.14019	7.24242
Phum_OR502AA_v1_g_01845	0	0	0	0	0.0459733	0	0	0	0	0	0	0
Phum_OR502AA_v1_g_01846	0.872141	6.10569	14.5165	15.7365	18.164	15.8531	17.6159	7.20265	10.1686	12.3898	12.6933	11.9776
Phum_OR502AA_v1_g_01847	0.638341	0	1.82664	1.78573	2.58823	1.73183	2.44138	2.56119	3.63055	3.44369	1.7325	2.36798
Phum_OR502AA_v1_g_01848	0	0.574126	0	0	0	0	0	0	0	0	0	0
Phum_OR502AA_v1_g_01849	0.57133	0.44825	1.66214	1.43844	0.587607	0.620013	0.828514	1.1589	0.162471	1.43835	1.0835	0.738718
Phum_OR502AA_v1_g_01850	7.40383	9.12935	6.90989	11.7814	7.07175	9.49374	10.8994	6.79569	5.58661	7.6616	6.83395	10.7182
Phum_OR502AA_v1_g_01851	4.49028	4.37351	4.27245	4.60168	5.94422	4.70403	8.93385	4.18694	5.37317	5.25652	4.69603	3.87625
Phum_OR502AA_v1_g_01852	77.2912	89.639	61.9546	59.027	83.1494	80.3926	103.341	62.6054	115.05	62.607	57.3733	77.4224
Phum_OR502AA_v1_g_01853	10.8585	9.80825	10.4603	15.3892	19.969	15.315	27.9697	14.1698	13.0877	23.729	23.9766	19.1989
Phum_OR502AA_v1_g_01854	7.45349	1.3841	0.234379	1.37478	0.526499	1.33328	0.933244	0.474689	0.931682	0.883731	2.45641	1.03041
Phum_OR502AA_v1_g_01855	0	0	0	0	0	0	0	0	0	0	0	0
Phum_OR502AA_v1_g_01856	0	0.240669	0	0	0	0	0	0	0	0	0	0
Phum_OR502AA_v1_g_01857	0	0	0	0	0	0	0	0	0	0	0	0
Phum_OR502AA_v1_g_01858	1.98023	6.3739	4.81206	6.85856	7.03128	3.58161	4.78605	4.23535	2.94971	6.86756	3.8677	5.20647
Phum_OR502AA_v1_g_01859	0.10037	0.242301	0	0.280781	0.129037	0.453844	0.970344	0.0969491	0.380568	0.240654	0.0590224	0.116916
Phum_OR502AA_v1_g_01860	0	0	0	0	0	0	0	0	0	0	0	0
Phum_OR502AA_v1_g_01861	0	5.74126	5.21753	4.65712	6.42075	3.87134	17.2441	5.51325	4.05787	5.13203	3.14667	4.65409
Phum_OR502AA_v1_g_01862	9.54256	6.18692	5.4613	6.94066	8.41235	6.2134	15.1937	17.2232	16.592	8.62899	7.88813	10.5185
Phum_OR502AA_v1_g_01863	8.42538	10.3425	10.7981	12.6493	10.6561	9.86699	11.9485	14.3283	8.91777	13.162	14.1921	12.9003
Phum_OR502AA_v1_g_01864	9.11877	21.1393	11.1794	9.97864	24.7911	11.5693	14.8071	8.43234	19.3723	14.9028	14.5018	17.9199
Phum_OR502AA_v1_g_01865	4.0344	3.9299	11.9497	6.00602	13.4671	6.65686	12.3168	6.63155	7.7827	6.44877	5.41078	9.01965
Phum_OR502AA_v1_g_01866	1.03048	0.331688	0.39317	0	0.26496	0.372763	0.996235	0.597216	0	0.617689	0.242389	0.336099
Phum_OR502AA_v1_g_01867	80.7057	97.7687	311.667	274.699	448.211	400.607	408.677	372.632	327.001	336.217	183.582	245.51
Phum_OR502AA_v1_g_01868	15.6271	20.848	21.4435	49.0846	19.0329	21.5702	15.3349	16.6833	29.6262	22.1853	16.6861	35.8314
Phum_OR502AA_v1_g_01869	0.859863	0.315878	2.40705	0.522918	0.817071	0.862132	0.212985	0.920833	0	0.873968	0.857389	1.1758
Phum_OR502AA_v1_g_01870	0	0	0	0	0	0	0	0	0	0	0	0
Phum_OR502AA_v1_g_01871	0	0	0	0.118435	0.0272142	0	0.0219266	0	0	0	0	0.0147947
Phum_OR502AA_v1_g_01872	52.1052	59.2631	87.5966	1.61778	104.904	2.19653	7.90706	2.84883	2.63127	2.59984	3.8768	44.5812
Phum_OR502AA_v1_g_01873	2.443	3.6565	20.4131	15.5819	12.3117	19.8838	8.30008	22.6535	8.89249	10.3678	7.93004	13.5229
Phum_OR502AA_v1_g_01874	0	0	0	0	0	0	0	0	0	0	0	0
Phum_OR502AA_v1_g_01875	8.42578	0.926938	2.51734	3.66117	2.93403	3.99084	2.41997	2.82082	2.33763	2.31457	2.27066	3.32617
Phum_OR502AA_v1_g_01876	0	0	0	0	0	0	0	0	0	0	0	0
Phum_OR502AA_v1_g_01877	0	0	0	0	0	0	0	0	0	0.21777	0.10682	0.253915
Phum_OR502AA_v1_g_01878	0	0	0	0	0	0	0	0	0	0	0	0
Phum_OR502AA_v1_g_01879	76.9703	37.5386	40.199	34.6864	57.3166	38.9704	22.669	39.6604	50.0966	43.7411	63.5902	52.1377
Phum_OR502AA_v1_g_01881	48.1655	47.7248	16.0499	20.1734	40.6941	25.7813	70.7639	18.0323	48.8083	25.9356	27.2667	41.4196
Phum_OR502AA_v1_g_01882	15.3529	10.7452	11.3217	24.9032	19.9037	12.6008	57.3305	30.2823	26.4159	20.1843	8.7627	23.7148
Phum_OR502AA_v1_g_01883	0.189803	0	0	0	0	0	0	0	0	0	0	0
Phum_OR502AA_v1_g_01884	3.84919	0.833918	0	5.24592	2.91839	7.76527	23.1046	10.582	8.98141	7.80924	4.17878	8.27763
Phum_OR502AA_v1_g_01886	14.7624	1.62914	10.5407	13.4511	4.44644	6.40812	6.02911	7.08889	4.79776	7.12965	5.72946	6.89802
Phum_OR502AA_v1_g_01887	0.320594	0.276406	0	0	0.05888	0	0	0	0	0	0	0
Phum_OR502AA_v1_g_01888	15.6641	18.9562	24.3716	20.2594	20.8441	17.6059	31.7128	21.9879	23.14	16.974	16.329	16.3363
Phum_OR502AA_v1_g_01889	166.413	332.305	142.398	79.7218	109.912	109.944	520.506	101.521	314.498	150.684	215.166	92.3696
Phum_OR502AA_v1_g_01890	2.80586	2.0796	0.657353	2.75412	2.84782	3.60585	3.31428	2.99551	5.59938	2.47856	3.25653	3.47482
Phum_OR502AA_v1_g_01891	4.41928	3.91177	3.93431	4.94509	2.65136	2.39792	1.52586	0	0	3.17879	2.59875	5.35369
Phum_OR502AA_v1_g_01892	15.3088	10.7054	12.6561	19.5322	15.2688	15.6149	30.004	15.1743	26.1608	18.8759	13.9924	19.7997
Phum_OR502AA_v1_g_01893	0	0	1.44834	1.06193	0.32535	1.37317	1.57281	0.733333	0	3.86821	3.90645	2.74152
Phum_OR502AA_v1_g_01894	0.656694	0.186507	0.479002	1.83707	0.695268	1.57202	0.320102	0.223875	0.219702	0.277859	0.613324	1.24191
Phum_OR502AA_v1_g_01895	18.4901	110.083	10.0101	14.6788	48.5059	16.2694	60.5632	13.0329	18.4744	12.581	42.978	42.4359
Phum_OR502AA_v1_g_01896	4.41541	5.95656	7.68004	30.5164	10.0173	32.414	9.95423	19.5684	11.8176	36.8977	29.3248	17.9712
Phum_OR502AA_v1_g_01897	0	0	0	0	0	0	0	0	0	0	0	0
Phum_OR502AA_v1_g_01898	1.02691	0.688619	1.8502	0	8.50798	1.54779	2.36376	3.63699	5.84051	2.66737	0.603871	1.51517
Phum_OR502AA_v1_g_01899	0.0949013	0.458197	0.452608	0.265482	0.488024	0.257469	0	0.275	0	0	0	0.0663272
Phum_OR502AA_v1_g_01900	0	0	0	0	0	0	0	0	0	0	0	0
Phum_OR502AA_v1_g_01901	2.92865	9.70624	5.4923	0	20.74	0.538678	0.462746	0.431517	0.282316	0.624834	0.218922	8.25681
Phum_OR502AA_v1_g_01902	7.73644	8.97965	6.52948	10.0496	11.2916	8.01961	12.7309	9.59025	9.73326	12.8439	9.40651	10.1222
Phum_OR502AA_v1_g_01903	0	0	0	0	0	0	0	0	0	0	0	0
Phum_OR502AA_v1_g_01904	2.62776	15.7457	10.8316	18.6401	12.2462	25.7159	8.74891	19.1724	9.60769	13.4167	12.9138	18.3656
Phum_OR502AA_v1_g_01905	41.9403	48.7114	25.9647	33.0639	15.7276	24.7272	24.864	24.5748	28.1362	19.9832	22.2482	29.3634
Phum_OR502AA_v1_g_01906	5.27547	15.0874	10.4267	0.265908	15.7029	0.644706	0.196917	0	0	0.427326	0.125766	6.74301
Phum_OR502AA_v1_g_01907	0.0286217	1.86556	0.737123	0.640543	4.34198	1.08712	2.10494	0.746447	4.72078	1.3382	0.782638	0.940185
Phum_OR502AA_v1_g_01908	37.6167	56.3438	49.7948	45.6695	32.8787	28.6293	18.7748	56.8402	16.9461	28.5758	34.8232	41.7352
Phum_OR502AA_v1_g_01909	1.29836	1.77966	4.74385	4.86331	7.58206	5.19416	7.08904	5.67536	5.75732	5.26314	3.29986	5.10623
Phum_OR502AA_v1_g_01910	0.617736	0	0	0.706944	0.288788	0.152357	0.523524	0.244097	0	0.302958	0.743027	0.529862
Phum_OR502AA_v1_g_01912	0	0	2.44526	7.17145	0.988725	0.695501	5.31079	0.742857	8.74813	3.22696	1.58287	1.07502
Phum_OR502AA_v1_g_01913	2.81428	0.375451	0.80532	2.07179	3.37052	2.04945	4.52606	1.75978	3.95941	2.15749	2.61305	2.22573
Phum_OR502AA_v1_g_01914	11.8004	15.5859	11.5505	10.1972	18.5067	15.0017	17.9187	12.174	26.7053	12.2766	10.9265	12.7165
Phum_OR502AA_v1_g_01915	16.6387	28.0706	19.2325	23.6754	22.408	29.01	26.8702	17.9937	32.9985	27.1182	20.4075	27.2626
Phum_OR502AA_v1_g_01916	27.9508	20.7503	35.0333	25.7996	26.1573	33.471	39.0914	26.6074	27.6068	32.2233	36.6072	29.7407
Phum_OR502AA_v1_g_01917	8.48679	7.59015	2.11961	2.38075	4.8931	3.9123	8.98668	0.890539	5.37809	2.80571	5.08794	4.57665
Phum_OR502AA_v1_g_01918	24.7018	23.1272	39.2379	45.6956	27.1487	33.725	31.2852	36.9182	26.0084	33.1445	31.7495	37.1454
Phum_OR502AA_v1_g_01919	8.35802	10.9832	7.36224	9.71842	6.37235	8.39979	20.7326	6.27599	22.1559	7.00521	6.75693	9.31589
Phum_OR502AA_v1_g_01920	871.979	724.262	160.392	133.042	86.2827	96.3965	129.146	197.806	235.24	94.4373	153.182	85.3109
Phum_OR502AA_v1_g_01921	3.23286	5.04988	6.54825	4.84107	6.99219	6.24276	5.08209	5.5657	7.67919	7.07879	4.78064	3.78793
Phum_OR502AA_v1_g_01922	0.192894	0	0	0.0899351	0.371979	0.348883	0.0666011	0.186319	0	0	0.0567153	0
Phum_OR502AA_v1_g_01923	668.956	1017.54	2931.23	3749.93	2945.33	3981.28	2841	3637.51	2880.56	2840.42	2362.19	3369.92
Phum_OR502AA_v1_g_01924	91.3916	184.857	99.0024	92.2099	88.6514	96.45	246.482	65.7967	198.408	108.041	73.2201	81.2255
Phum_OR502AA_v1_g_01925	25.5061	19.4293	17.0849	29.0265	18.4877	27.8828	46.3418	22.8648	38.2578	28.8395	15.3816	37.3486
Phum_OR502AA_v1_g_01926	4.84105	7.81374	0.268467	1.41725	8.82897	0.458158	5.24768	0	3.20155	0.506129	2.03577	3.6195
Phum_OR502AA_v1_g_01927	108.7	114.644	103.346	154.022	103.216	150.334	149.727	72.5901	211.949	190.694	149.755	212.632
Phum_OR502AA_v1_g_01928	3.60299	8.69788	7.04966	1.80909	12.0552	3.00769	7.65549	1.87395	3.67804	4.73472	5.50054	5.81113
Phum_OR502AA_v1_g_01929	12.4725	33.6553	24.3836	31.575	17.6249	23.6307	456.55	25.5384	238.605	21.5945	20.8212	32.527
Phum_OR502AA_v1_g_01930	0	0	0	0	0	0	0	0	0	0	0	0
Phum_OR502AA_v1_g_01931	0	0	0	0	0	0	0	0	0	0	0	0
Phum_OR502AA_v1_g_01932	0.907561	0	0.216419	2.53886	1.16677	0	7.28555	0	2.58087	1.22402	2.00133	1.11003
Phum_OR502AA_v1_g_01933	0	0	0	0	0	0	0	0	0	0	0	0
Phum_OR502AA_v1_g_01934	0	0	0	0	0	0	0	0	0	0	0	0
Phum_OR502AA_v1_g_01935	0	0	0.46831	0	0.534088	0.614773	0.782393	0	0	0.0679143	0.099939	0.422328
Phum_OR502AA_v1_g_01936	6.9707	8.02071	21.6869	36.2667	33.1663	40.4745	25.7775	12.0818	25.1954	72.1646	58.4984	32.8282
Phum_OR502AA_v1_g_01938	1.77335	0.315812	2.63432	4.14761	3.70007	2.83937	9.69629	1.68483	6.28302	4.4436	1.89758	3.59632
Phum_OR502AA_v1_g_01939	3.33938	3.2246	3.16167	4.56708	2.22608	3.95948	7.76353	3.799	7.87843	1.73479	1.52733	6.31022
Phum_OR502AA_v1_g_01940	0	0	0	0	0	0.390902	1.04471	0	0	0.777296	0	0.805609
Phum_OR502AA_v1_g_01942	0	0	0	0	0	0	0	0	0	0	0	0
Phum_OR502AA_v1_g_01943	0	0	0	0	0	0	0	0	0	0	0	0
Phum_OR502AA_v1_g_01944	31.0411	33.1469	11.1703	35.9074	35.7648	43.1481	67.1663	55.4218	53.807	58.3026	45.8746	26.8773
Phum_OR502AA_v1_g_01945	0.727614	0.453293	0.223882	0	0.694027	0	0	0	0	0	0	0.0328087
Phum_OR502AA_v1_g_01946	0	0	0	0	0	0	0	0	0	0	0	0
Phum_OR502AA_v1_g_01947	0	0	0	0	0	0	0	0	0	0	0	0
Phum_OR502AA_v1_g_01948	26.738	16.4618	41.5938	5.27102	68.7493	13.6318	94.8905	6.24	29.0875	16.9415	20.7356	18.123
Phum_OR502AA_v1_g_01949	0	0	0	0	0	0	0	0	0	0	0	0
Phum_OR502AA_v1_g_01950	0.801602	1.81418	13.4762	15.6971	16.8752	14.136	15.9836	9.29137	3.41932	9.18946	5.56818	14.4964
Phum_OR502AA_v1_g_01951	0	0.693968	3.47321	7.50565	0	5.19938	18.0644	1.11068	5.44989	6.20328	7.60701	7.23288
Phum_OR502AA_v1_g_01952	0	0	0	10.8987	0.333911	8.45583	17.2181	6.02105	7.38603	5.60472	3.8947	2.7229
Phum_OR502AA_v1_g_01953	0.25973	0	0	0	4.67476	0	0	0	0	0	0	0
Phum_OR502AA_v1_g_01954	1.43015	0.421526	2.04623	2.74473	0.855173	1.53397	4.01352	1.01196	2.36453	2.45216	3.0364	2.49886
Phum_OR502AA_v1_g_01955	5.57047	9.10293	10.2998	32.6047	24.5693	18.8329	6.83524	23.8402	13.6476	25.5822	13.0776	17.5495
Phum_OR502AA_v1_g_01956	0.79922	1.33219	3.66647	1.06466	3.76745	2.37481	3.86329	1.98509	1.29873	2.8744	1.84635	2.55351
Phum_OR502AA_v1_g_01957	0.0894537	0.431895	4.0103	1.00097	2.18505	0.24269	1.01924	0	0	0.321721	0.315618	0.18756
Phum_OR502AA_v1_g_01958	45.6555	56.1454	43.8218	71.7417	51.1434	74.2408	82.1654	52.0335	86.9169	68.703	72.7917	77.1021
Phum_OR502AA_v1_g_01959	13.2199	15.0953	21.2842	18.8904	13.747	13.0915	12.6731	26.7246	12.4231	14.0685	12.832	17.9901
Phum_OR502AA_v1_g_01961	2.58493	1.70187	5.37957	11.1755	0.906331	7.65051	5.11163	10.8952	9.35564	4.22578	4.97474	6.56955
Phum_OR502AA_v1_g_01962	0	0	0	0	0	0	0	0	0	0	0	0
Phum_OR502AA_v1_g_01963	0	0	0	0	0	0	0	0	0	0	0	0
Phum_OR502AA_v1_g_01964	0	0	0	0	0	0	0	0	0	0	0	0
Phum_OR502AA_v1_g_01965	3.29361	8.13171	6.66401	4.74645	8.40444	3.79087	3.41158	3.56697	2.36519	3.11093	2.56772	5.39441
Phum_OR502AA_v1_g_01966	1.15661	0	0	0.215704	0.0991299	0	0	0	0	0	0	0.0538908
Phum_OR502AA_v1_g_01968	17.6095	12.9822	30.6164	25.6632	28.3325	26.4907	12.2111	22.6722	10.795	24.9538	30.9912	27.71
Phum_OR502AA_v1_g_01969	0.715564	0.497289	0.930738	0.545934	1.95138	0.588286	1.30271	0.188502	0.123326	0.545901	0.841571	0.818367
Phum_OR502AA_v1_g_01970	0	0	0	0	0	0	0	0	0	0	0	0
Phum_OR502AA_v1_g_01971	1.28736	1.7059	2.60271	3.44474	6.15243	4.44171	10.059	2.43289	5.80969	5.53585	4.48044	4.44003
Phum_OR502AA_v1_g_01972	186.349	100.747	104.201	92.8538	93.1293	79.2754	72.7329	87.0073	89.5719	82.914	74.8976	73.9629
Phum_OR502AA_v1_g_01973	0.519459	0	2.80776	15.016	4.22954	21.6093	3.94582	18.5649	2.95441	20.2393	11.455	16.8215
Phum_OR502AA_v1_g_01974	1.27351	0.384294	27.028	15.141	14.7352	25.913	3.62761	18.4516	1.81077	26.3361	27.8024	18.6914
Phum_OR502AA_v1_g_01976	4.8405	6.21787	9.17068	11.6776	8.30684	10.9637	6.23286	11.3885	4.16742	10.9404	10.1649	8.73698
Phum_OR502AA_v1_g_01977	0	0	0	0	1.77641	0	0	0	0	0	0	0
Phum_OR502AA_v1_g_01978	1.74674	1.07711	5.66846	0.690473	4.54008	0.618124	0.157331	0.825264	0	0.580418	0.452177	1.06157
Phum_OR502AA_v1_g_01979	0	0	0	0	0	0	0	0	0	0	0	0
Phum_OR502AA_v1_g_01980	13.9841	7.50193	10.9009	10.8057	17.6421	9.61286	9.4762	10.4357	9.91083	11.9598	8.64603	10.1288
Phum_OR502AA_v1_g_01981	1.5012	5.00685	1.92179	2.21028	3.25046	4.17997	2.37338	2.97638	4.04433	3.3389	1.74232	3.31326
Phum_OR502AA_v1_g_01982	3.90946	8.54613	14.6412	17.1356	33.2367	18.1825	27.824	18.6374	21.8251	19.3735	13.2534	18.8368
Phum_OR502AA_v1_g_01983	6.35611	9.12545	3.06904	5.57724	8.52676	7.33684	5.45922	5.6056	3.36803	8.02222	6.40747	8.22245
Phum_OR502AA_v1_g_01984	45.0606	76.626	21.721	71.8949	54.312	55.8418	68.1126	28.2567	89.9004	63.2905	47.1192	57.244
Phum_OR502AA_v1_g_01985	16.3623	27.1442	17.4301	25.3398	27.464	26.3506	30.3715	16.1586	33.3527	23.8213	18.8433	29.5133
Phum_OR502AA_v1_g_01986	64.2828	68.5735	29.4145	22.4434	28.0418	28.568	168.281	21.7951	110.366	38.8628	26.7587	33.503
Phum_OR502AA_v1_g_01987	0.177833	0.214651	3.9014	1.49244	3.20074	3.85972	7.92073	3.09189	8.09136	8.63429	0.313723	3.85295
Phum_OR502AA_v1_g_01988	16.7653	7.76234	10.6983	12.4296	13.1589	12.2253	17.0491	9.01786	10.9471	11.2409	16.3194	23.7303
Phum_OR502AA_v1_g_01989	0	0	0	0	0	0	0	0	0	0	0	0
Phum_OR502AA_v1_g_01990	1.69962	2.30155	3.93844	5.03119	3.23218	4.40674	3.3113	3.73815	2.14217	4.00458	4.00752	4.20528
Phum_OR502AA_v1_g_01991	3.55487	8.31519	5.98131	4.07666	13.3983	4.13333	3.54498	3.45503	6.65569	4.24847	4.57687	8.44121
Phum_OR502AA_v1_g_01992	14.6419	13.1241	10.1125	26.5482	11.4337	19.5677	14.5204	12.2571	14.8045	13.7988	12.6521	22.5702
Phum_OR502AA_v1_g_01993	64.187	134.073	100.333	147.952	135.088	118.424	227.898	77.6413	234.862	132.897	150.634	117.322
Phum_OR502AA_v1_g_01994	83.8209	259.1	126.381	170.855	178.948	161.021	244.672	118.948	320.208	172.554	145.123	130.838
Phum_OR502AA_v1_g_01995	4.95307	6.2423	3.1265	1.22259	7.30416	2.76661	1.13173	2.53284	0.828544	3.66754	1.99173	7.83982
Phum_OR502AA_v1_g_01996	3.7799	2.1545	49.4748	81.9491	27.2671	3.70317	16.3137	3.34681	17.9151	66.4616	3.7046	24.8769
Phum_OR502AA_v1_g_01997	0	0	0	0	0	0	0	0	0	0	0	0
Phum_OR502AA_v1_g_01998	0	0	0	0	0	0	0	0	0	0	0	0
Phum_OR502AA_v1_g_01999	0	0	0	0	0	0	0	0	0	0	0	0
Phum_OR502AA_v1_g_02000	1.23441	3.54373	4.6143	3.07989	5.10405	4.97822	2.21168	3.19031	4.17446	3.17969	2.64853	3.66081
Phum_OR502AA_v1_g_02001	0	0	0	0	0	0	0	0	0	0	0	0
Phum_OR502AA_v1_g_02002	1106.75	351.324	500.358	274.006	438.153	278.653	70.8148	296.851	159.73	294.265	391.643	393.617
Phum_OR502AA_v1_g_02003	0.53933	0	0	0	0.832041	0	0.893838	0	0	0	0.0951454	0.301553
Phum_OR502AA_v1_g_02004	2.134	0	4.07102	1.86555	1.88615	2.89479	4.69718	0.772973	0	1.67889	0.705876	1.02538
Phum_OR502AA_v1_g_02006	14.92	14.4608	15.7475	23.2833	18.0607	19.4277	28.8907	16.9867	14.0942	18.1324	20.2306	29.0971
Phum_OR502AA_v1_g_02007	10.0324	10.3287	22.4946	20.3821	21.4476	20.3828	21.771	17.4954	18.7184	23.0612	18.8197	16.4347
Phum_OR502AA_v1_g_02008	10.9653	32.1233	18.588	13.7508	17.2007	15.6242	27.1449	12.7267	29.1146	19.1953	12.9048	15.0428
Phum_OR502AA_v1_g_02009	0	0	0	0	0	0	0	0	0	0	0	0
Phum_OR502AA_v1_g_02011	19.2042	46.9659	24.9876	23.024	36.2594	25.7783	134.809	22.6861	136.053	29.2997	24.3467	28.4807
Phum_OR502AA_v1_g_02012	9.41067	6.64918	0	1.28419	1.77051	1.55679	14.5028	2.99302	5.87447	2.68288	1.41722	2.96775
Phum_OR502AA_v1_g_02013	8.31135	14.4211	1.23872	3.63291	7.01214	9.16048	16.142	6.77368	1.47721	3.73648	4.8111	4.7197
Phum_OR502AA_v1_g_02014	0	0	0	0	0	0	0	0	0	0	0	0
Phum_OR502AA_v1_g_02015	4.0989	16.7955	2.05776	9.05249	7.21103	6.43814	4.58092	10.9399	3.06742	9.69851	7.80192	7.61421
Phum_OR502AA_v1_g_02016	2.06776	3.42025	1.15053	1.28544	5.5382	1.86996	5.73138	1.16508	6.20684	3.27078	1.68881	2.23467
Phum_OR502AA_v1_g_02017	0	0	0	0	0	0	0	0	0	0	0	0
Phum_OR502AA_v1_g_02018	0	0	0	3.91324	0	9.69868	2.73694	3.15276	0	6.70801	3.83878	4.12795
Phum_OR502AA_v1_g_02019	5.66478	12.0089	4.54063	4.66087	14.9938	6.45743	6.16355	4.69003	4.87335	7.87544	10.6653	10.9126
Phum_OR502AA_v1_g_02020	0.224312	0	1.28376	5.02002	0	1.21713	0	1.3	0	4.43707	1.58287	0.47032
Phum_OR502AA_v1_g_02021	3.6659	1.3615	9.68322	7.8886	3.98786	2.29515	2.33675	5.72	6.41529	1.01419	1.24369	0.394173
Phum_OR502AA_v1_g_02022	0	0	0.238335	0	1.60616	0.677894	0	0	0	0	1.102	0
Phum_OR502AA_v1_g_02023	0	0	0	0	0	0	0	0	0	0	0	0
Phum_OR502AA_v1_g_02024	5.16263	2.93246	11.2971	11.044	12.103	0	1.57281	7.92	0	2.7305	5.62529	3.82044
Phum_OR502AA_v1_g_02025	3.31902	7.59066	4.83209	3.90939	8.53395	5.68711	3.43791	6.07434	6.95463	7.22496	8.78284	6.83698
Phum_OR502AA_v1_g_02026	4.62818	6.39405	2.65939	2.33984	5.87835	0.907688	2.42586	2.58531	4.43996	3.40927	5.80387	7.52158
Phum_OR502AA_v1_g_02027	4.67117	2.54631	0	1.47535	0.678019	1.63522	0.936483	0	0.857005	1.35483	2.92409	1.10579
Phum_OR502AA_v1_g_02029	0	0	0	0	0	0	0	0	0	0	0	0
Phum_OR502AA_v1_g_02030	0.139501	0	0	0	0.269017	0	0	0.10106	0	0	0	0
Phum_OR502AA_v1_g_02031	4.63273	0.696958	6.90378	5.07124	6.19758	4.226	4.46486	5.36979	3.28402	5.21582	7.79376	6.71032
Phum_OR502AA_v1_g_02032	24.4374	18.0897	27.029	27.8529	38.1903	30.2021	22.9542	29.1103	29.1179	40.4923	35.694	23.5805
Phum_OR502AA_v1_g_02033	27.1656	43.0669	39.4961	32.5233	56.0312	34.9082	47.5372	33.4681	31.3785	45.1774	25.7975	42.4422
Phum_OR502AA_v1_g_02034	0	0	0	0	0	0	0	0	0	0	0	0
Phum_OR502AA_v1_g_02035	13.379	16.546	21.6527	17.1796	26.3642	20.8264	5.566	30.1889	9.97935	18.3399	21.6678	172.527
Phum_OR502AA_v1_g_02036	701.534	498.649	355.798	330.883	213.894	160.023	127.71	381.106	213.843	234.249	366.749	201.411
Phum_OR502AA_v1_g_02037	0	0	0	0	0	0	0	0	0	0	0	0
Phum_OR502AA_v1_g_02038	0	0	0	0	0	0	0	0	0	0	0	0
Phum_OR502AA_v1_g_02039	0	0	0	0	0	0	0	0	0	0	0	0
Phum_OR502AA_v1_g_02040	29.7439	82.294	9.02867	13.0041	17.2791	13.2513	33.9496	12.0061	50.0032	20.4135	18.5704	13.8667
Phum_OR502AA_v1_g_02041	0	0	0	0	0	0	0	0	0	0	0	0
Phum_OR502AA_v1_g_02042	0	0	0	0	0	0	0	0	0	0	0	0
Phum_OR502AA_v1_g_02043	0	0	0	0	0	0	0	0	0	0	0	0
Phum_OR502AA_v1_g_02044	0	0	0	0	0	0	0	0	0	0	0	0
Phum_OR502AA_v1_g_02045	6.77034	4.93431	15.2392	17.4163	12.531	20.0452	16.5945	16.612	13.1632	15.9397	16.3222	17.8138
Phum_OR502AA_v1_g_02046	0	0.969672	0.0547339	0.802619	0.516398	0	0.891564	0.332558	0	0.103188	1.06292	1.12293
Phum_OR502AA_v1_g_02047	0	0	0	0	0	0	0	0	0	0	0	0
Phum_OR502AA_v1_g_02048	0.765755	0.256748	0	0.119009	0.164077	0	2.20329	0	0.967825	0.153002	0	0.237863
Phum_OR502AA_v1_g_02049	3.93648	2.10029	1.2516	2.07475	3.99729	3.09558	4.34341	1.8185	8.76077	3.07773	2.03806	2.27276
Phum_OR502AA_v1_g_02050	69.2942	23.9133	21.9928	19.8862	17.2846	15.345	28.3328	41.1983	39.5515	15.2287	10.496	11.7079
Phum_OR502AA_v1_g_02051	6.83273	5.96035	8.84047	15.1038	8.18065	13.6471	22.0183	10.9323	11.0146	11.601	9.75405	17.76
Phum_OR502AA_v1_g_02052	0.312333	0.603196	0.715005	2.09697	6.82616	6.10104	17.5995	4.3443	10.303	3.93158	2.6999	3.3617
Phum_OR502AA_v1_g_02053	15.5165	10.7981	22.9413	19.6799	17.6479	17.1237	19.2426	23.2977	21.3912	19.0307	16.9303	16.2988
Phum_OR502AA_v1_g_02054	245.027	127.591	105.057	162.459	414.587	194.035	241.284	81.0333	503.984	265.324	707.252	131.762
Phum_OR502AA_v1_g_02055	78.1286	31.2104	100.639	95.5704	64.9287	77.7486	16.7853	104.158	29.1494	73.291	94.6246	83.812
Phum_OR502AA_v1_g_02056	9.03506	17.9476	19.3538	23.542	28.8398	21.3607	19.8404	23.1144	28.6297	23.8604	22.7474	28.1093
Phum_OR502AA_v1_g_02057	16.8989	33.996	39.9531	42.8293	47.1646	47.4145	52.8119	48.6549	63.4586	43.375	40.5775	42.1957
Phum_OR502AA_v1_g_02058	18.9729	91.0991	24.2793	35.6762	25.8028	40.9806	164.366	29.8369	103.151	30.6404	46.3336	44.7854
Phum_OR502AA_v1_g_02059	2.81992	8.88756	9.56367	14.0242	26.5857	14.451	12.3328	4.53968	22.2753	15.7762	10.5022	11.0587
Phum_OR502AA_v1_g_02060	8.39017	3.46286	2.51276	6.20848	4.82493	4.45464	5.47608	6.16965	4.10485	4.63986	3.81973	4.56505
Phum_OR502AA_v1_g_02061	5.32141	5.9684	5.79453	5.92821	7.99157	6.32422	12.024	5.04906	9.90991	9.78095	6.48002	8.08015
Phum_OR502AA_v1_g_02062	16.1854	11.4647	10.0993	20.058	19.232	17.3696	40.5852	13.4926	22.6789	15.1205	12.3542	28.4663
Phum_OR502AA_v1_g_02063	27.3597	20.0419	25.279	34.257	22.901	38.8683	55.1503	28.437	57.7331	36.6342	33.397	40.268
Phum_OR502AA_v1_g_02064	25.0976	68.0366	40.4492	33.3385	41.4584	30.9081	42.2206	34.6982	57.9359	39.5445	44.3257	35.1512
Phum_OR502AA_v1_g_02065	484.347	629.657	850.665	799.7	1910.86	1368.28	1702.34	991.749	1327.99	1259.26	739.643	965.257
Phum_OR502AA_v1_g_02066	11.7526	37.063	26.4862	29.7517	23.5152	38.7337	53.1524	26.5015	39.3054	30.7339	18.4702	31.8437
Phum_OR502AA_v1_g_02067	1.23064	1.54484	2.01901	2.75412	5.69565	1.46905	1.27472	1.85436	1.67982	2.83264	1.08551	1.20414
Phum_OR502AA_v1_g_02068	0.32134	0.16623	0.0218936	0	0.295084	0	0	0	0	0	0	0
Phum_OR502AA_v1_g_02069	26.842	31.8704	25.2733	22.0623	34.5676	22.3349	97.9093	13.4313	55.7404	26.0418	19.5881	34.2967
Phum_OR502AA_v1_g_02070	0.487394	0	0	0	2.40196	0	0	0.706173	0.924014	0.438229	0	0
Phum_OR502AA_v1_g_02071	3.47613	1.1988	4.85514	2.08378	2.39408	3.36815	6.81551	4.31698	4.23652	3.12548	1.5331	1.30151
Phum_OR502AA_v1_g_02072	50.5046	14.1669	10.0079	3.48235	3.65798	2.41232	2.02623	2.06126	4.04568	1.27915	1.56861	1.61575
Phum_OR502AA_v1_g_02073	0	3.40375	4.13813	5.46134	7.25065	10.593	69.8777	7.54286	64.1529	12.4823	8.61013	9.85432
Phum_OR502AA_v1_g_02074	0.266749	2.89778	3.05327	68.6521	8.91634	92.6332	91.7331	72.6594	100.131	83.9445	70.3523	46.7947
Phum_OR502AA_v1_g_02075	114.555	75.9126	48.1025	51.3036	57.7226	38.3976	33.1251	38.3609	35.0048	37.6652	52.2103	66.4904
Phum_OR502AA_v1_g_02076	105.624	186.027	150.107	150.359	114.945	133.553	49.8078	205.608	109.737	149.279	133.398	116.293
Phum_OR502AA_v1_g_02077	7.53596	15.9183	33.3181	19.5146	76.3282	43.5152	76.213	23.0177	67.4764	67.3915	40.1979	31.3525
Phum_OR502AA_v1_g_02078	0.455088	0.755298	0.868172	1.59136	2.92533	1.69766	6.89408	1.31873	1.94123	1.12525	1.50533	2.18669
Phum_OR502AA_v1_g_02079	147.241	121.227	94.9101	102.501	72.2653	105.154	134.482	64.8103	125.277	109.156	127.71	126.503
Phum_OR502AA_v1_g_02080	90.2817	127.496	41.0213	47.2574	51.5501	45.6633	44.162	40.7034	61.5888	35.9416	54.1997	54.9247
Phum_OR502AA_v1_g_02081	1.48241	0.659224	0	1.52783	1.30397	2.32842	1.45469	0	4.8812	1.12242	0	0.708888
Phum_OR502AA_v1_g_02082	56.991	17.6611	98.7213	82.8303	115.481	79.2885	73.4325	133.875	54.8233	84.0453	63.5828	103.175
Phum_OR502AA_v1_g_02083	7.13451	2.53962	6.85999	5.99289	6.71317	7.16124	5.03238	4.98837	3.69874	7.25753	6.56309	8.35517
Phum_OR502AA_v1_g_02084	21.7577	22.6441	11.7402	15.6608	21.1576	16.7501	174.169	15.6471	62.3249	19.8128	17.2131	15.2621
Phum_OR502AA_v1_g_02085	0.202456	0.244372	1.25523	6.22997	1.3014	9.88682	5.66212	7.62667	2.87866	5.09694	3.6609	5.80142
Phum_OR502AA_v1_g_02086	4.3412	1.74666	8.2817	11.5215	19.1761	13.2877	13.2595	9.67669	3.79853	11.0093	6.1857	12.9921
Phum_OR502AA_v1_g_02087	0	32.2157	0.132595	0.777749	0	1.88569	8.49539	0.402817	2.37185	0.999902	0.613085	1.94311
Phum_OR502AA_v1_g_02088	5.00437	4.69813	4.37563	4.27762	9.82922	3.77138	22.4624	3.22253	15.8123	3.99961	6.62131	3.30328
Phum_OR502AA_v1_g_02089	1.48739	3.65153	1.73135	4.01986	3.20862	2.32544	4.93537	1.89936	1.5772	3.89872	1.95686	3.82343
Phum_OR502AA_v1_g_02090	0.0665749	0.200896	0	0	0	0	0	0.0964587	0	0	0.117448	0.0232648
Phum_OR502AA_v1_g_02091	0.235127	0	0	1.59741	0	1.73145	1.35692	2.04402	1.9104	1.14765	1.30365	0.798183
Phum_OR502AA_v1_g_02092	2.20653	2.59137	9.61333	0.333657	12.957	0	0.864808	2.59214	1.01753	0.214481	0.420824	8.96118
Phum_OR502AA_v1_g_02093	0	0	0	0	0	0	0	0	0	0	0	0
Phum_OR502AA_v1_g_02094	0	0	0	0	0	0	0	0	0	0.502309	0	0.0650757
Phum_OR502AA_v1_g_02095	0	0	0	0	0	0	0	0	0	0	0	0
Phum_OR502AA_v1_g_02096	0	0	0	0	0	0	0	0	0	0	0	0
Phum_OR502AA_v1_g_02097	0.850839	2.41343	2.63761	1.90414	7.65693	2.07751	1.6745	3.32845	2.41956	5.89059	5.14093	2.88409
Phum_OR502AA_v1_g_02098	6.6936	18.1485	29.9223	21.3102	31.8527	23.8518	18.5752	21.7847	25.4271	24.1185	11.9627	20.4933
Phum_OR502AA_v1_g_02099	28.3796	21.2591	39.6222	24.9141	57.761	42.0134	66.0898	33.8963	49.8967	38.604	32.5955	32.7017
Phum_OR502AA_v1_g_02100	8.76927	10.6678	2.27975	4.42531	6.58748	4.29175	7.9257	2.34181	6.94338	4.73081	3.92823	6.09285
Phum_OR502AA_v1_g_02101	14.0056	8.66188	42.4072	44.8734	24.6149	29.3263	14.9601	48.6229	16.0342	26.8122	24.9073	29.9031
Phum_OR502AA_v1_g_02102	45.5409	50.7505	33.5095	41.3088	54.8357	55.0425	98.5946	29.652	74.0448	48.6901	32.9539	56.1342
Phum_OR502AA_v1_g_02103	409.973	333.361	776.492	1301.09	1011.1	1422.9	775.36	1343.29	624.41	952.792	1508.67	1293.51
Phum_OR502AA_v1_g_02104	234.474	251.471	303.303	187.913	297.926	175.848	116.271	177.576	160.143	182.554	202.368	180.437
Phum_OR502AA_v1_g_02105	5.45738	3.3637	4.98401	5.68443	9.40452	5.04034	4.63054	3.02823	2.97179	5.74209	6.7598	7.4661
Phum_OR502AA_v1_g_02106	0.695051	0	0	1.94437	6.25496	5.27993	0.575959	3.62535	3.95309	6.99932	2.2071	4.37199
Phum_OR502AA_v1_g_02107	0	0	0	2.12385	0	2.05975	0.314562	0	1.72719	0.819151	0.803612	1.06123
Phum_OR502AA_v1_g_02108	6.2513	6.76379	7.9504	17.8028	20.0194	20.2449	15.9839	12.566	18.2575	17.7736	9.88562	18.3423
Phum_OR502AA_v1_g_02109	3.94789	1.25401	3.7657	12.7878	14.6921	12.4019	10.7613	12.6442	12.9994	10.8358	6.4148	13.3604
Phum_OR502AA_v1_g_02110	151.488	124.202	125.861	119.077	115.239	115.895	93.1628	128.48	121.191	119.414	127.105	133.503
Phum_OR502AA_v1_g_02111	7.51255	15.1805	55.8037	69.5995	56.2093	40.5984	20.478	31.5085	17.4715	55.8975	50.7727	29.3671
Phum_OR502AA_v1_g_02112	3.76955	4.10966	6.18595	0.680331	4.53352	0.329899	4.49236	0.822176	3.91899	1.96798	0.679303	2.26629
Phum_OR502AA_v1_g_02113	91.378	78.1648	29.6872	46.4875	54.6653	23.0288	27.6152	23.211	40.5705	34.8993	30.9683	28.4091
Phum_OR502AA_v1_g_02114	13.0811	34.9499	67.243	50.7366	134.083	85.0783	52.2943	74.4795	65.5509	82.5215	47.214	50.2588
Phum_OR502AA_v1_g_02115	1.50368	2.61573	13.2038	11.7534	11.9969	12.8385	13.2391	10.765	19.3681	11.9294	8.54326	11.313
[truncated: 16,657 more rows]

## Sheet: Apoplastic
Gene_ID	Annotation	NC18668CAS_RPKM_value	NC18668GAL_RPKM_value	NY481J1_RPKM_value	NY482CA_RPKM_value	NY507_570BC_RPKM_value	VT503A3_RPKM_value	WI510-1_RPKM_value	OR501BA_RPKM_value	JP490_RPKM_value	JP490-5_RPKM_value	JP498SA_RPKM_value	OR502AA_RPKM_value
Phum_OR502AA_v1_g_00034	6-phosphogluconolactonase	0.447494	1.44038	1.61251	1.53003	1.78983	0.94427	0.566529	1.00856	0	1.69883	0.570153	0.868769
Phum_OR502AA_v1_g_00289	Proline-rich protein BstNI subfamily 3 precursor	2.1506	3.24482	6.15406	4.72702	2.46861	4.58435	2.78455	4.22879	3.49471	1.10495	4.60696	6.8175
Phum_OR502AA_v1_g_00547	Serine protease family S08A	0	0	0	0	0	0	0	0	0	0	0	0
Phum_OR502AA_v1_g_00633	Loricrin	0	0	0	0	0	0	0	0	0	0	0	0
Phum_OR502AA_v1_g_00696	Glucanase inhibitor protein 1	0	0	0	0	0	0	0	0	0	0	0	0
Phum_OR502AA_v1_g_00698	Glucanase inhibitor protein 1	0	0	0	0	0	0	0	0	0	0	0	0
Phum_OR502AA_v1_g_00808	Calcineurin-like phosphoesterase	1.21044	8.03573	1.15458	2.47449	5.44654	5.05223	35.7332	4.04717	10.8561	5.19053	1.93006	5.46636
Phum_OR502AA_v1_g_00914	Necrosis-inducing	3.38391	4.279	7.14714	6.31088	7.76855	8.08769	9.76426	11.9069	2.29118	7.24419	11.3708	7.93977
Phum_OR502AA_v1_g_00990	Sig3	9.40636	3.91511	10.7402	14.518	11.9142	12.4456	6.04757	11.9502	6.85202	14.9985	13.6105	16.8402
Phum_OR502AA_v1_g_00994	Sig3	246.108	158.194	264.407	345.778	345.588	333.963	164.538	293.365	214.899	226.386	480.426	274.263
Phum_OR502AA_v1_g_01024	Glycoside hydrolase	286.181	348.603	192.904	229.063	174.505	155.746	326.494	202.894	385.495	312.059	431.039	254.312
Phum_OR502AA_v1_g_01231	Conserved gene of unknown function	0.795946	1.34503	17.0064	41.4151	29.675	39.3014	33.9676	32.2903	19.9185	41.2218	34.1211	30.151
Phum_OR502AA_v1_g_01248	Elicitin SOL1E	20.6286	12.6644	29.6845	54.7227	26.749	27.5005	92.7462	29.8883	76.3622	38.2147	41.7251	48.0997
Phum_OR502AA_v1_g_01258	Mucin	28.4293	26.8962	20.4593	19.6453	33.8242	23.3458	31.9358	17.115	25.1537	18.6249	23.955	22.5161
Phum_OR502AA_v1_g_01491	Type IV pilus secretin PilQ	0	0	0.333247	0	0.673733	0.473926	4.52357	0	4.9676	0.314129	0.154085	0.488356
Phum_OR502AA_v1_g_01522	NPP1	0	0	0	0	0	0	0	0	0.920227	0.145478	0.142718	0
Phum_OR502AA_v1_g_01530	Cyst germination specific acidic repeat protein	0.286079	0.805718	5.63945	4.26823	1.34855	3.62198	8.59347	3.03961	3.79649	3.77258	5.55152	2.86585
Phum_OR502AA_v1_g_01536	Conserved gene of unknown function	0	0	0	0	0	0	0	0	0	0	0	0
Phum_OR502AA_v1_g_01545	Endo-1,4-beta-xylanase	0	0	0	0	0	0	0	0	0	0	0	0
Phum_OR502AA_v1_g_01552	Cyst germination specific acidic repeat protein	0	0	0	0	0	0	0	0	0	0	0	0
Phum_OR502AA_v1_g_01553	Cyst germination specific acidic repeat protein	0	0	0	0	0	0	0	0	0	0	0	0
Phum_OR502AA_v1_g_01696	Ferric siderophore receptor outer membrane signal peptide protein	0	0	0	0	0	0	0	0	0	0	0	0
Phum_OR502AA_v1_g_01714	NPP1	0	0	0.378082	0.887071	0.509584	0.215075	1.97075	0.459438	1.8035	0.142556	0.559409	0.277029
Phum_OR502AA_v1_g_01737	Conserved gene of unknown function	0.771575	0.23283	4.04782	2.69805	5.12505	3.31439	3.92946	3.72638	2.19416	1.27186	0.453722	2.65136
Phum_OR502AA_v1_g_01804	Elicitin RAL13E	21.7267	417.359	32.7287	19.2715	35.7666	16.8927	53.5178	19.5785	34.6598	25.2526	42.1852	45.3696
Phum_OR502AA_v1_g_01833	Glucanase inhibitor protein 1	3.05403	19.2408	1.84732	3.95918	2.96866	2.82925	7.94714	2.59019	0.423652	8.1709	3.41662	5.51842
Phum_OR502AA_v1_g_01966	Glucanase inhibitor protein	1.15661	0	0	0.215704	0.0991299	0	0	0	0	0	0	0.0538908
Phum_OR502AA_v1_g_02027	Calcineurin-like phosphoesterase	4.67117	2.54631	0	1.47535	0.678019	1.63522	0.936483	0	0.857005	1.35483	2.92409	1.10579
Phum_OR502AA_v1_g_02037	Polygalacturonase	0	0	0	0	0	0	0	0	0	0	0	0
Phum_OR502AA_v1_g_02040	Tubular mastigoneme protein	29.7439	82.294	9.02867	13.0041	17.2791	13.2513	33.9496	12.0061	50.0032	20.4135	18.5704	13.8667
Phum_OR502AA_v1_g_02090	Carbohydrate-binding protein	0.0665749	0.200896	0	0	0	0	0	0.0964587	0	0	0.117448	0.0232648
Phum_OR502AA_v1_g_02136	Sporangia induced predicted protein	0	0	0	0	0	0	0	0	0	0	0	0
Phum_OR502AA_v1_g_02137	Sporangia induced predicted protein	0	0	0	0	0	0	0	0	0	0	0	0
Phum_OR502AA_v1_g_02146	Glucanase inhibitor protein 1	1.18912	6.02832	1.92822	5.65508	4.892	11.614	24.5112	6.20241	7.43942	7.27037	9.33514	11.6352
Phum_OR502AA_v1_g_02174	NPP1	0	0	0.529758	0.194209	0	0.188348	1.07866	1.00586	0	0.99873	1.04102	0.194083
Phum_OR502AA_v1_g_02224	Basal body protein NBP-1	5388.2	4449.51	970.503	1087.91	1251.5	864.045	513.966	1072.91	1320.79	1627.04	1936.04	919.38
Phum_OR502AA_v1_g_02515	Calcineurin-like phosphoesterase	0.621715	1.21945	1.11192	4.56545	3.99642	2.10841	2.17345	4.05354	0.883997	2.5155	2.39924	3.47617
Phum_OR502AA_v1_g_02564	Cysteine-rich protein	2306.71	2828.91	165.401	128.068	356.063	140.681	352.703	114.84	719.377	405.207	450.96	142.683
Phum_OR502AA_v1_g_02611	Conserved gene of unknown function	0	0	0	0	0	0	0	0	0	0	0	0
Phum_OR502AA_v1_g_02635	NPP1	0	0	0	0	0	0	0	0	0	0	0	0
Phum_OR502AA_v1_g_02862	Gene of unknown function	303.746	418.904	136.795	92.4093	190.847	148.639	329.857	65.9551	341.385	184.002	145.511	191.455
Phum_OR502AA_v1_g_03052	Elicitin SOL11B	0	0	0	0	0	0	0	0	0	0	0	0
Phum_OR502AA_v1_g_03096	Carbohydrate-binding protein	0	0	0	0	0	0	0	0	0	0	0	0
Phum_OR502AA_v1_g_03128	Gene of unknown function	4.98681	326.043	1.18917	0.581265	11.6201	1.40931	21.0922	0.301053	14.1812	1.12094	2.10772	3.48532
Phum_OR502AA_v1_g_03138	Glycoside hydrolase	7.31913	11.7793	18.088	16.9073	19.4607	18.2022	30.6124	16.0674	12.6143	19.3436	20.933	21.7792
Phum_OR502AA_v1_g_03182	Carbohydrate-binding protein	0.643678	0.998926	1.69573	0	1.02455	0.166316	0.349242	0	0	0	0.189257	4.71294
Phum_OR502AA_v1_g_03257	Thioredoxin reductase 1	4.07213	3.83219	5.00337	4.24771	4.88024	4.86851	3.64606	5	2.74781	3.72341	1.09583	2.07423
Phum_OR502AA_v1_g_03321	Polygalacturonase	0	0	0	0	0	0	0	0	0	0	0	0
Phum_OR502AA_v1_g_03340	Acidic chitinase	18.9589	20.0578	12.7525	10.5651	18.2561	14.7546	50.4643	9.63061	35.2268	23.9058	10.4603	18.7936
Phum_OR502AA_v1_g_03349	Acidic chitinase	5.98165	15.8842	9.61801	6.9324	11.7548	2.31834	3.3635	0.742857	0.972014	2.91963	10.6279	3.22505
Phum_OR502AA_v1_g_03361	Endoglucanase	0.1874	0.376997	0	0	0	0	1.35879	1.08608	0.355277	0.224662	0.0551	0.0873168
Phum_OR502AA_v1_g_03380	Plexin	0.936041	0.531687	0.748412	0.500601	1.52193	1.38179	2.62354	0.75788	2.81843	2.59912	2.31912	1.51045
Phum_OR502AA_v1_g_03462	Polyribonucleotide nucleotidyltransferase	0	0	0	0	0	0	0	0	0	0	0	0
Phum_OR502AA_v1_g_03473	Titin isoform N2-B	0	0	0	0	0.125838	0.0885183	0	0.189091	0	0.058672	0.057559	0.0456068
Phum_OR502AA_v1_g_03565	Imidase	0	0	0	0	0	0	0	0	0	0	0	0.233502
Phum_OR502AA_v1_g_03870	Tyrosinase	2.52876	4.46457	2.59207	4.11776	7.7636	4.40307	5.51235	3.1717	4.29322	3.52929	3.09614	2.82252
Phum_OR502AA_v1_g_03903	Expressed gene of unknown function	1.65751	0	1.0061	1.68611	0	0	9.36483	0	8.57005	1.89676	0.797478	1.15845
Phum_OR502AA_v1_g_03924	Carbohydrate esterase	0	0	0	0	0	0	0	0	0	0	0	0
Phum_OR502AA_v1_g_04035	Glucanase inhibitor protein 1	8.26133	1.85315	2.37099	2.86327	3.6656	2.38016	4.54367	1.69481	0.831612	2.89231	2.19257	3.01469
Phum_OR502AA_v1_g_04085	Glucanase inhibitor protein 2	4.60377	6.31814	4.81239	4.23413	6.64836	6.84391	7.18568	11.1476	2.51078	11.0005	7.39854	7.44899
Phum_OR502AA_v1_g_04179	Programmed cell death protein 2	0	0	0	0	0	0	0	0	0	0	0	0
Phum_OR502AA_v1_g_04410	Beta-glucan synthesis-associated protein	4.55526	1.51125	1.24507	5.81265	3.63022	1.66226	13.024	2.1614	4.24223	4.83826	2.93718	4.95243
Phum_OR502AA_v1_g_04488	Serine protease family S01A	0.969858	32.2274	4.35341	7.02222	6.67437	4.64338	14.4189	3.30636	5.19157	5.7451	3.17032	5.54234
Phum_OR502AA_v1_g_04495	Carbohydrate-binding protein	0	0	0	0	0	0	0	0	0	0	0	0
Phum_OR502AA_v1_g_04512	Expressed gene of unknown function	4.71288	9.89324	5.01658	3.05717	4.82958	5.18858	8.63141	2.77093	13.9849	4.05324	7.04899	10.4067
Phum_OR502AA_v1_g_04661	Hypothetical leucine rich repeat and GCG domain-containing receptor	80.6307	32.7555	27.374	35.4875	29.5112	28.2896	27.1562	35.5211	37.4226	36.1149	29.7243	35.5034
Phum_OR502AA_v1_g_04683	Elicitin protein RAM2A	5.37128	40.5208	27.4102	13.1477	23.3057	28.4162	19.612	19.4558	40.4775	17.869	18.3592	33.7862
Phum_OR502AA_v1_g_04733	Conserved gene of unknown function	0.849009	158.842	0.809827	2.37506	3.00161	0	10.9928	0.615054	0	1.14505	4.49332	1.03841
Phum_OR502AA_v1_g_04734	Elicitin	5.96522	145.314	2.89669	9.10223	1.11548	2.354	15.1664	0.942857	6.78541	3.31561	6.69677	2.80469
Phum_OR502AA_v1_g_04830	Tenascin	129.132	114.574	79.1835	83.125	64.0753	61.6533	48.6242	109.26	69.6179	96.447	57.3158	60.4743
Phum_OR502AA_v1_g_04943	Conserved gene of unknown function	0.754374	0	0	0	0	0	0	0	0	0	0	0.0878729
Phum_OR502AA_v1_g_05012	Endoglucanase	1.65751	1.72786	0.503051	0	1.25918	0	0.0780402	0	0	0	0	1.15845
Phum_OR502AA_v1_g_05046	Necrosis-inducing	2.91238	6.05421	4.93862	5.6578	6.44832	7.2429	3.85467	4.4541	2.30057	2.76407	6.49367	5.59758
Phum_OR502AA_v1_g_05067	Serine protease family S01A	10.8857	8.05887	7.68368	11.7749	8.21029	13.3884	7.44194	20.8191	6.60398	8.48263	9.666	14.9626
Phum_OR502AA_v1_g_05168	Secretory protein OPEL	8.24347	405.452	3.04893	6.90252	4.86638	4.1078	17.1937	3.33125	2.71101	4.0337	4.64969	3.91933
Phum_OR502AA_v1_g_05178	Glucanase inhibitor protein 1	0	0	0	0	0	0	0	0	0	0	0	0
Phum_OR502AA_v1_g_05181	Elicitin SOL10	216.826	473.732	72.372	43.5722	73.1579	25.94	26.0374	21.8969	28.0669	36.6058	40.5364	35.7835
Phum_OR502AA_v1_g_05220	Endo-1,4-beta-xylanase	0	0.0846403	0.836078	0	0.135225	0	0.0726342	0.101599	0	0.189147	0.123706	0.343063
Phum_OR502AA_v1_g_05221	ATP-binding Cassette (ABC) Superfamily	1751.1	1085.96	542.758	341.817	491.186	300.52	101.388	417.891	290.411	436.519	681.93	430.642
Phum_OR502AA_v1_g_05267	Conserved gene of unknown function	0	0	0	0	0	0	0	0	0	0	0	0
Phum_OR502AA_v1_g_05268	Conserved gene of unknown function	0	0	0	0	0	0	0	0	0	0	0	0
Phum_OR502AA_v1_g_05284	Conserved gene of unknown function	0	0	0	0	0	0	0	0	0	0	0	0
Phum_OR502AA_v1_g_05294	Carbohydrate-binding protein	0	0	0	0	0	0	0	0	0	0	0	0
Phum_OR502AA_v1_g_05330	putative diphthine methyl ester synthase	35.6283	174.856	15.0396	15.0807	16.3102	10.1169	26.6183	10.101	41.4952	13.9216	23.4538	16.4873
Phum_OR502AA_v1_g_05354	Conserved gene of unknown function	5.68764	0.908627	7.4197	7.48748	14.3016	10.8923	2.42586	16.9661	1.90284	12.9352	4.05779	10.9901
Phum_OR502AA_v1_g_05454	Glycoside hydrolase	0	0	0	0	0	0	0	0	0	0	0	0
Phum_OR502AA_v1_g_05486	Endo-alpha-1,5-arabinanase	2.98179	4.31895	8.07747	11.1775	8.89354	10.0312	3.82986	1.38248	7.80108	9.11542	9.41594	8.7111
Phum_OR502AA_v1_g_05496	Endoglucanase	0.0918114	0.664918	0	0	0	0	0.2853	0	0	0	0	0
Phum_OR502AA_v1_g_05577	Proline-rich protein BstNI subfamily 3 precursor	274.332	553.308	53.1727	33.3105	58.4998	32.786	28.7059	37.2776	8.06231	24.4078	48.1711	36.6326
Phum_OR502AA_v1_g_05607	Glucanase inhibitor protein	1.54819	0	3.39651	3.89789	2.28893	2.10014	2.7262	1.79451	0.440265	1.39202	3.2092	3.46254
Phum_OR502AA_v1_g_05653	Glucanase inhibitor protein 2	4.13892	9.37677	5.89149	21.7318	10.2328	22.6307	6.13396	44.0993	7.60523	36.2981	25.7242	21.3616
Phum_OR502AA_v1_g_05679	Titin isoform N2-B	13.0904	3.51123	8.56641	6.58767	5.84716	5.82513	4.99804	7.22526	4.85837	7.3484	5.33548	7.11586
Phum_OR502AA_v1_g_05684	Tyrosinase	12.6818	19.5668	2.80499	4.62739	6.04896	3.88937	12.0319	6.92365	12.7529	4.89151	3.98813	6.39705
Phum_OR502AA_v1_g_05761	1,3-beta-glucanosyltransferase	8.72209	17.1771	11.0927	7.27708	6.29514	3.7363	9.82702	4.87752	4.35146	3.85234	4.31916	9.30431
Phum_OR502AA_v1_g_05842	Serine protease family S08A	2.69941	5.60018	7.48311	5.19164	6.39854	12.8162	9.08735	5.86667	4.31799	5.461	5.87828	8.13613
Phum_OR502AA_v1_g_05899	Conserved gene of unknown function	0.372443	1.66976	1.31952	2.67915	3.28331	3.32003	3.25161	1.85013	3.6313	3.34873	3.19134	4.05329
Phum_OR502AA_v1_g_05939	NPP1	0	0	0	0	0	0	1.17316	0	0	0	0	0.508871
Phum_OR502AA_v1_g_06015	Conserved gene of unknown function	55.0892	94.454	67.0524	105.933	133.749	97.8173	101.815	85.5081	57.2794	110.112	65.3823	79.4681
Phum_OR502AA_v1_g_06059	Conserved gene of unknown function	19.1968	38.646	11.323	30.5514	12.0346	13.9865	18.69	14.3491	17.361	16.3455	19.9844	18.4896
Phum_OR502AA_v1_g_06101	(Fragment)	1.32399	2.833	1.26289	1.51519	3.3269	0.816366	31.2932	0	14.718	2.27264	3.60972	4.20611
Phum_OR502AA_v1_g_06522	Expressed gene of unknown function	1.89946	2.15785	2.45125	6.56391	6.46402	4.24387	6.48117	9.38943	1.27095	3.01386	2.26679	3.27982
Phum_OR502AA_v1_g_06614	Sporangia induced predicted protein	0	0	0	0	0	0	0	0	0	0	0	0
Phum_OR502AA_v1_g_06621	NPP1	3.38391	10.114	2.07498	0.225388	4.55755	0.218586	7.42752	2.56816	1.37471	1.73861	1.84776	2.02717
Phum_OR502AA_v1_g_06636	Glucanase inhibitor protein 1	0.523395	1.35376	1.35508	2.51001	3.65279	0.608564	7.35765	0.65	0.425256	1.61348	2.50622	1.61999
Phum_OR502AA_v1_g_06766	Cell 12A endoglucanase	0	0	0	0	0	0	0	0	0	0	0	0
Phum_OR502AA_v1_g_06767	Cell 12A endoglucanase	0	0	0	0	0	0	0	0	0	0	0	0
Phum_OR502AA_v1_g_06866	Cutinase	0	0	0	0	0	0	0	0	0	0	0	0
Phum_OR502AA_v1_g_06920	Expressed gene of unknown function	0	0	0	0	0	0	0	0	0	0	0	0
Phum_OR502AA_v1_g_06921	Expressed gene of unknown function	0	0	0	0	0	0	0	0	0	0	0	0
Phum_OR502AA_v1_g_06940	Conserved gene of unknown function	24.3739	19.1991	18.2827	18.0866	19.6398	20.4901	9.95657	23.2116	13.6674	23.3557	15.191	15.3556
Phum_OR502AA_v1_g_06944	Elicitin	11.6621	65.7469	60.7485	40.4384	13.3769	43.9544	248.107	23.2712	269.681	10.2973	5.1742	82.3858
Phum_OR502AA_v1_g_06945	Elicitin	23.0294	17.6049	27.5105	33.4389	19.1739	20.8264	101.665	55.2933	76.7162	28.2	14.5097	28.2053
Phum_OR502AA_v1_g_06991	Uncharacterized threonine-rich GPI-anchored glycoprotein PJ4664.02	0.722726	0	0.818629	0.252724	0.987216	0.245097	0.0467884	1.7016	0	0.487367	0.517965	0.662968
Phum_OR502AA_v1_g_07107	Gene of unknown function	15.4626	10.1261	34.5189	34.0524	19.6674	25.8842	3.91892	34.7967	0	20.4105	24.3762	28.5118
Phum_OR502AA_v1_g_07109	Gene of unknown function	18.166	486.884	46.2526	44.8164	33.8364	39.195	44.1527	39.7913	29.2872	28.5516	35.4541	52.485
Phum_OR502AA_v1_g_07137	Thioredoxin reductase 1	0	0	0	0	0	0	0	0	0	0	0	0
Phum_OR502AA_v1_g_07312	Protease inhibitor Epi5	323.343	233.774	174.169	137.387	166.893	120.445	105.774	146.869	138.809	122.914	111.8	91.9853
Phum_OR502AA_v1_g_07399	Conserved gene of unknown function	10.3432	5.89062	17.9947	25.2668	18.354	33.1993	35.4608	10.7646	24.0278	13.7533	13.2996	20.6686
Phum_OR502AA_v1_g_07493	Glucanase inhibitor protein 2	0	0	0	0	0.382572	0	0	0	0	0.178375	0	0.0693269
Phum_OR502AA_v1_g_07619	NPP1	0	0	0	0	0	0	0	0	0	0	0	0
Phum_OR502AA_v1_g_07620	NPP1	0	0	0	0	0	0	0	0	0	0	0	0
Phum_OR502AA_v1_g_07864	Carbohydrate-binding protein	0	0	0	0	0	0	0	0	0	0	0	0
Phum_OR502AA_v1_g_07865	Mastigoneme protein	6.42853	6.00528	14.674	12.7826	17.4213	22.165	53.962	15.2137	29.0412	23.0025	12.3225	18.5025
Phum_OR502AA_v1_g_07968	Bardet-Biedl syndrome 2 protein	0	0	0	0	0	0	0	0	0	0	0	0
Phum_OR502AA_v1_g_07972	Endo-1,3(4)-beta-glucanase	2.58407	6.41142	9.51694	8.29976	3.75276	8.11418	1.46224	9.36	1.76907	7.61562	5.82497	13.1272
Phum_OR502AA_v1_g_08027	Necrosis-inducing	0.485397	0	0	0.226312	0	0.658446	3.93847	0.703279	3.68091	0	0	0.508871
Phum_OR502AA_v1_g_08236	Conserved gene of unknown function	0	2.74918	0	0.404543	0.32535	0	0	0	0	0	0	0
Phum_OR502AA_v1_g_08265	Necrosis-inducing	0.326272	0	0	0.684548	1.46811	0.221296	0.760408	0.945454	0	0.58672	2.01457	1.19718
Phum_OR502AA_v1_g_08363	Carbohydrate-binding protein	92.7835	180.578	68.3771	60.8093	87.5361	62.0094	270.192	50.2526	132.267	73.2924	77.5415	77.1909
Phum_OR502AA_v1_g_08381	Conserved gene of unknown function	0.289223	1.04731	0	0	1.20844	0.196167	0	0.104762	0	0.390072	0.223226	0.328477
Phum_OR502AA_v1_g_08391	Conserved gene of unknown function	0.908015	1.9061	1.11088	0.773082	1.34499	0.856858	1.02233	1.2584	0.898141	0.887413	0.800934	1.32442
Phum_OR502AA_v1_g_08475	Conserved gene of unknown function	0.372443	0	3.78938	2.43108	0.957633	0.67363	0	5.03648	0	2.00924	1.6426	1.47505
Phum_OR502AA_v1_g_08488	Serine protease family S01A	19.6805	7.61017	31.4745	26.0441	37.8765	36.4484	21.6062	22.3678	21.113	26.0661	25.3638	24.8329
Phum_OR502AA_v1_g_08506	Glucanase inhibitor protein 2	16.8198	23.9795	37.778	33.2031	57.1192	36.506	7.23189	37.8881	18.4105	44.9699	46.3003	57.1361
Phum_OR502AA_v1_g_08631	Conserved gene of unknown function	5.62785	34.9789	6.97054	7.51934	4.31953	6.38085	4.17631	2.43404	4.29961	4.83357	6.07554	7.86668
Phum_OR502AA_v1_g_08667	Cutinase	0	0	0	0	0	0	0	0	0	0	0	0
Phum_OR502AA_v1_g_08770	Exoglucanase 1	0.861806	0.842091	0	0.229606	1.63554	2.00408	4.12331	0.118919	2.33405	0.664176	0.615379	1.1186
Phum_OR502AA_v1_g_08773	Elicitin SOL11B	0	0	0	0	0	0	0	0	0	0	0	0
Phum_OR502AA_v1_g_08901	Necrosis-inducing	2.97331	0.697839	5.82974	0.924187	1.91126	0.672221	0.513302	0.23933	0	1.63373	3.35119	1.09676
Phum_OR502AA_v1_g_09201	Glucanase inhibitor protein 1	0	0	0	0	0	0	0	0	0	0	0	0
Phum_OR502AA_v1_g_09216	Hypothetical leucine rich repeat calcium binding protein	26.535	76.1658	27.7797	13.5787	24.1292	9.65721	36.5356	15.941	60.735	32.0051	30.2562	18.9978
Phum_OR502AA_v1_g_09230	Protease inhibitor Epi4	2.90642	8.03953	59.8353	52.1712	43.7485	32.855	114.275	44.2159	66.8096	34.1899	20.2957	26.6611
Phum_OR502AA_v1_g_09270	Conserved gene of unknown function	34.5234	217.427	10.399	22.6426	37.9066	21.5111	77.9364	15.0778	171.925	53.7646	64.4011	25.8027
Phum_OR502AA_v1_g_09323	Carbohydrate-binding protein	0	0.150799	0.536254	0	1.36523	0	0	0.362025	0	0.224662	0.1653	0
Phum_OR502AA_v1_g_09428	Endo-1,4-beta-xylanase	0	0	0	0	0	0	0	0	0	0.195873	0.0960787	0.0507519
Phum_OR502AA_v1_g_09642	Elicitin SOL10	5411.1	5558.32	1874.46	831.551	3483.51	871.709	678.687	720.047	2176.48	1624.79	3450.72	867.296
Phum_OR502AA_v1_g_09679	Thioredoxin reductase 1	0	0	0	0	0	0	0	0	0	0	0	0
Phum_OR502AA_v1_g_09699	Whole genome shotgun sequence assembly, scaffold_94	0	0	0	0	0	0	0	0	0	0	0	0
Phum_OR502AA_v1_g_09769	Phosphatidylinositol kinase (PIK-5)	32.7027	23.8262	10.3978	15.6595	21.9684	56.7508	229.184	27.3194	139.078	77.3506	99.532	35.0049
Phum_OR502AA_v1_g_09804	Thrombospondin	5.80186	2.46991	2.08509	1.58626	2.14471	3.56727	1.61734	3.50058	1.02826	2.60091	3.39244	4.04347
Phum_OR502AA_v1_g_09814	Cell 12A endoglucanase	0	0	0	0	0	0	0	0	0	0	0	0
Phum_OR502AA_v1_g_09937	Carbohydrate-binding protein	0	0	0	0	0	0	0	0	0	0	0	0
Phum_OR502AA_v1_g_09996	Endoglucanase	0.0822478	0.794208	0	0	0.105739	0	0	0	0	0	0	0
Phum_OR502AA_v1_g_10030	NPP1	0.401209	0	5.3577	1.57131	0.722117	0.435395	0.498696	1.39512	1.82549	0.432885	0.849346	1.00947
Phum_OR502AA_v1_g_10035	Glucanase inhibitor protein 1	0	0.895723	0	0.207595	0	0.201329	0.9224	0.645113	0.844118	0.400337	0.4582	0.259324
Phum_OR502AA_v1_g_10037	Glucanase inhibitor protein 2	8.02314	11.6057	14.7591	41.3261	18.419	35.069	13.1913	51.111	14.4861	53.1303	47.0113	33.244
Phum_OR502AA_v1_g_10043	Protein kinase	29.1392	41.0513	13.7749	11.4743	24.1688	4.86851	12.9229	9.65714	15.5522	9.37354	15.678	20.1864
Phum_OR502AA_v1_g_10192	FAD linked oxidase domain protein	0	0	0	0	0	0	0	0	0	0	0	0
Phum_OR502AA_v1_g_10212	Glucanase inhibitor protein	0.731091	0	0	0.454487	0.104433	0.44077	1.5987	0	0	0	0.358263	0.340643
Phum_OR502AA_v1_g_10309	ATP-binding Cassette (ABC) Superfamily	0.640199	0.515162	4.1728	5.96975	8.36764	8.39489	8.6207	7.11135	10.9233	4.9887	3.10585	6.71159
Phum_OR502AA_v1_g_10311	Calcium channel subunit Mid1	0	0	0	0	0.440705	0	0	0	0	0	0	0
Phum_OR502AA_v1_g_10319	ATP-binding Cassette (ABC) Superfamily	13.9858	22.5441	61.8891	100.783	122.903	96.3004	82.0612	63.356	61.42	119.86	87.6826	77.2084
Phum_OR502AA_v1_g_10331	Pentapeptide repeat protein	0.363303	0	0.346536	5.75916	0.934132	5.25679	5.51931	1.05276	5.51007	1.74216	1.70911	4.90902
Phum_OR502AA_v1_g_10611	Exoglucanase 1	4239.4	2847.62	266.514	277.882	461.048	314.872	435.665	172.953	1355.66	348.553	944.645	299.834
Phum_OR502AA_v1_g_10760	Carbohydrate-binding protein	3.55929	219.791	3.78866	13.1316	2.58636	8.9567	10.2055	5.38118	1.76029	4.267	6.96161	6.12891
Phum_OR502AA_v1_g_10876	Elicitor-like transglutaminase	2.30851	3.47298	5.77619	4.3053	3.22592	3.81229	1.07431	5.81695	1.90284	7.76111	4.07254	6.61743
Phum_OR502AA_v1_g_10993	Protease inhibitor Epi5	0	0	0	0	0	0	0	0	0	0	0	0
Phum_OR502AA_v1_g_11013	Calcineurin-like phosphoesterase	47.1796	41.6438	70.2652	55.2486	57.6768	77.9738	75.1671	81.34	80.6039	65.4393	43.2557	56.9806
Phum_OR502AA_v1_g_11252	Conserved gene of unknown function	5.1342	3.75586	51.0131	37.702	38.5784	48.2246	19.0163	51.7336	18.8034	40.7423	31.3409	45.792
Phum_OR502AA_v1_g_11299	Cell 12A endoglucanase	0	0	0	0	0	0	0	0	0	0	0	0
Phum_OR502AA_v1_g_11522	NPP1	0.561692	0.968546	2.14308	9.87678	1.54739	7.61941	50.1189	5.11545	10.0402	5.19461	4.45907	15.2542
Phum_OR502AA_v1_g_11616	Glucanase inhibitor protein 1	0	0	0	0	0	0	0	0	0	0	0	0
Phum_OR502AA_v1_g_11639	Expressed gene of unknown function	7.21338	10.1994	11.0088	14.0293	17.4873	19.3837	5.62161	23.2914	20.3176	24.8311	15.5129	11.0913
Phum_OR502AA_v1_g_11650	Gene of unknown function	4.40784	24.8672	6.48943	7.50565	11.5799	10.3988	31.6624	6.94175	12.5347	10.3388	12.5938	7.29985
Phum_OR502AA_v1_g_11651	Pectinesterase	5.18372	9.24938	35.0951	43.0307	24.0492	31.7959	13.4819	46.2063	11.2161	23.8107	23.2099	41.4275
Phum_OR502AA_v1_g_11842	FAD linked oxidase domain protein	0	0	0	0	0	0	0	0	0	0	0	0
Phum_OR502AA_v1_g_11914	Elicitin SOL13F	1.0638	22.5422	9.35787	9.91979	8.81366	8.33769	10.6518	7.87784	14.1175	13.6035	5.42158	12.8047
Phum_OR502AA_v1_g_11950	Conserved domain protein	2.48966	0.59029	0.339252	0	0.171468	0.120616	0.322355	0.128829	0.252855	0.639577	0	0.0932166
Phum_OR502AA_v1_g_12030	Conserved gene of unknown function	0	0	0	0.103473	0	0	0	0	0	0	0.0326264	0.0258514
Phum_OR502AA_v1_g_12070	Haustorium-specific membrane protein	26.0215	32.3828	22.5667	26.1187	21.6355	22.6723	12.8351	27.8902	12.9477	22.9043	21.9107	15.7094
Phum_OR502AA_v1_g_12250	Conserved gene of unknown function	21.3893	26.8845	13.9949	22.2529	8.93886	21.5813	28.442	21.514	26.8102	15.4701	14.9688	20.5088
Phum_OR502AA_v1_g_12253	Conserved gene of unknown function	0	0	0	0	0	0	0	0	0	0	0	0
Phum_OR502AA_v1_g_12264	Glucanase inhibitor protein 1	0.872024	0	0	0.443535	0	0	0	0	0	0	0	0.110812
Phum_OR502AA_v1_g_12296	Conserved gene of unknown function	0.322277	0.5835	6.30178	12.3964	10.6688	17.4869	10.1815	7.47102	4.58235	9.8521	5.47222	10.8116
Phum_OR502AA_v1_g_12359	Glycoside hydrolase	1854.62	1042.78	987.278	773.827	1307.66	793.107	52.2829	970.688	195.702	914.144	797.229	938.576
Phum_OR502AA_v1_g_12376	Tyrosinase	9.55264	13.4159	14.6897	43.7541	27.7803	49.3338	72.2301	27.0428	52.7358	33.888	30.2598	35.3136
Phum_OR502AA_v1_g_12379	Cutinase	0	0	0	0	0	0	0	0	0	0	0	0
Phum_OR502AA_v1_g_12399	RTX family exoprotein	11.4118	8.42828	16.7637	19.2249	18.3592	23.5197	18.4982	18.8637	18.3776	13.662	12.4713	18.926
Phum_OR502AA_v1_g_12413	ATP-binding Cassette (ABC) Superfamily	91.4401	271.432	42.4564	57.3857	45.6542	43.5779	24.3554	63.3686	37.9729	51.1568	70.756	52.682
Phum_OR502AA_v1_g_12503	Expressed gene of unknown function	5.22515	13.3147	23.0741	32.4825	16.9182	28.3519	165.777	16.8235	95.7577	25.0564	21.167	24.4812
Phum_OR502AA_v1_g_12511	Endoglucanase	0	0	0	0	0	0	0	0	0	0	0	0
Phum_OR502AA_v1_g_12665	Expressed gene of unknown function	0	0	0	0	0	0	0	0	0	0	0	0
Phum_OR502AA_v1_g_12783	CDS Pa_1_8450	78.6518	47.0984	28.5346	87.3249	49.2791	101.918	92.0094	103.536	67.4476	92.0433	80.6468	84.6479
Phum_OR502AA_v1_g_12826	Conserved gene of unknown function	490.054	76.3857	35.675	47.7648	24.5643	49.1419	95.4484	51.9643	52.4087	31.7601	50.9598	58.8147
Phum_OR502AA_v1_g_12829	Kazal-type serine protease inhibitor	35.7703	13.4293	37.9993	27.4427	20.3018	9.08788	7.06335	38.48	4.76287	10.7565	12.7685	24.8329
Phum_OR502AA_v1_g_12838	Notch	68.4941	792.774	42.1462	66.0852	74.6045	43.8842	258.847	27.0111	200.626	66.3095	72.105	80.924
Phum_OR502AA_v1_g_12970	Conserved gene of unknown function	0	0	0	0	0	0	0	0	0	0	0	0
Phum_OR502AA_v1_g_12986	Outer membrane protein	0	0	0	0	0	0	0	0	0	0	0	0
Phum_OR502AA_v1_g_13011	Hypothetical protein	9.44974	24.2064	22.2336	5.28704	19.4379	7.97607	49.5937	3.34681	17.9151	10.5734	15.2815	12.7687
Phum_OR502AA_v1_g_13035	Necrosis-inducing	0.485397	6.05421	0.462995	3.39468	6.24031	4.38964	5.53062	2.57869	5.06125	3.20051	7.84949	1.30045
Phum_OR502AA_v1_g_13112	Whole genome shotgun sequence assembly, scaffold_94	4.9073	4.85842	8.46756	11.4142	9.64052	14.5103	13.5929	12.6223	12.8575	10.3118	12.1589	19.1526
Phum_OR502AA_v1_g_13115	Cys-rich cocoon protein	83.5831	642.121	27.5132	35.7607	44.1059	37.3492	126.753	23.4288	66.4906	47.3505	65.2453	26.3449
Phum_OR502AA_v1_g_13151	Conserved gene of unknown function	0	0.772743	8.54915	0	1.50892	0	0	0	0	0	0	0.0745732
Phum_OR502AA_v1_g_13169	SCP-like extracellular protein	20.6367	1.27992	4.12359	1.14091	2.93621	3.98333	7.60408	0.945454	5.56699	1.76016	3.74134	3.93358
Phum_OR502AA_v1_g_13178	Exoglucanase 1	24.9227	16.0058	5.93282	2.53747	3.77605	3.63274	1.25274	5.50722	2.21096	4.66038	3.27658	7.36594
Phum_OR502AA_v1_g_13214	Conserved gene of unknown function	0	0	0	0	0	0	0	0	0	0	0	0
Phum_OR502AA_v1_g_13393	Conserved gene of unknown function	21.9988	12.0566	60.909	47.9018	50.7545	34.5195	8.37569	82.3542	8.79205	37.2072	42.2703	36.5678
Phum_OR502AA_v1_g_13401	Glucanase inhibitor protein 2	0.897248	0	3.85128	1.88251	0	1.21713	8.82919	6.825	1.91365	1.41179	0.593577	1.33257
Phum_OR502AA_v1_g_13409	GPI anchor protein	299.027	42.7185	102.474	101.156	124.775	78.8612	7.70816	99.2141	14.108	102.909	116.55	109.465
Phum_OR502AA_v1_g_13458	Glucanase inhibitor protein 1	0.146762	2.48005	0	0.205279	0.188679	0.597252	3.04038	0.637918	0	0.923702	0.45309	3.07719
Phum_OR502AA_v1_g_13629	Transcription factor	0	0.643952	0	0	0	0	0	0	0	0	0	0.372866
Phum_OR502AA_v1_g_13630	Transcription factor	0	0	0	0	0	0	0	0	0	0	0	0
Phum_OR502AA_v1_g_13639	SCP-like extracellular protein	9.21175	10.6857	4.22214	4.68535	9.2281	10.0616	21.314	4.50667	8.84533	8.60522	2.32155	24.8329
Phum_OR502AA_v1_g_13660	Sporangia induced predicted protein	393.184	604.179	144.658	107.298	105.429	63.1323	88.4354	155.789	42.899	84.5568	119.05	86.3655
Phum_OR502AA_v1_g_13686	Carbohydrate-binding protein	0	0	0	0	0	0	0	0	0	0	0	0
Phum_OR502AA_v1_g_13794	Conserved domain protein	0.444582	0.912266	0.551284	1.74118	0.457248	1.08555	0.644711	0.644144	1.01142	0.639577	0.196077	0.310722
Phum_OR502AA_v1_g_13804	Glucanase inhibitor protein 1	0	0.227639	1.31919	0	0.242458	0.341106	0.195349	0.182166	0.35754	0.90437	0.609961	0.659047
Phum_OR502AA_v1_g_13923	Endo-1,3(4)-beta-glucanase	5.35018	2.35903	8.71516	5.12563	6.37572	6.82676	2.07502	4.88465	1.66734	4.56886	4.69768	8.81035
Phum_OR502AA_v1_g_13954	Conserved gene of unknown function	0	0	0	0	0	0	0	0	0	0	0	0
Phum_OR502AA_v1_g_13956	Conserved gene of unknown function	0	0	0	0	0	0	0	0	0	0	0	0
Phum_OR502AA_v1_g_13975	Conserved gene of unknown function	2985.65	4238.2	2119.31	1802.45	2030.26	2230.82	4371.89	1581.92	4779.3	2467.53	3734.48	2124.71
Phum_OR502AA_v1_g_14034	NPP1	0	0	0.771659	1.58419	1.14406	0.219482	0.0837973	0.468852	0	0.58191	0.570872	1.41353
Phum_OR502AA_v1_g_14039	Conserved gene of unknown function	0	0	0	0	0	0	0	0	0	0	0	0
Phum_OR502AA_v1_g_14049	SCP-like extracellular protein	0.364197	0.263759	0.6253	2.44517	1.311	3.55707	1.65987	0.63321	1.65709	1.70279	1.86323	2.79994
Phum_OR502AA_v1_g_14059	SCP-like extracellular protein	78.1937	194.145	123.053	209.124	200.562	252.22	122.943	166.803	68.8092	175.193	146.931	229.548
Phum_OR502AA_v1_g_14171	Elicitin SOL10	10.1881	926.456	2.18653	10.3315	1.96469	6.91014	31.1315	4.42839	10.8646	4.80921	7.07697	1.78014
Phum_OR502AA_v1_g_14265	Conserved gene of unknown function	421.86	192.766	95.6666	90.4559	123.382	93.3363	118.493	125.023	111.198	103.785	124.203	108.989
Phum_OR502AA_v1_g_14595	Conserved gene of unknown function	2.79132	24.6934	5.52721	2.86644	6.67743	6.99776	8.27133	6.65513	3.2153	8.38701	4.08279	5.82793
Phum_OR502AA_v1_g_14608	Conserved gene of unknown function	1.86221	3.89611	10.8945	4.16756	4.46895	9.43082	14.274	8.63396	13.4156	3.57198	2.08063	5.72666
Phum_OR502AA_v1_g_14609	Conserved gene of unknown function	0.744885	0.449552	0	0	0	0	1.28595	0	0	0.669746	0	0.173535
Phum_OR502AA_v1_g_14641	Conserved gene of unknown function	0	0	0	0	0	0	0	0	0	0	0	0
Phum_OR502AA_v1_g_14646	Cutinase	0	0	0	0	0	0	0	0	0	0	0	0
Phum_OR502AA_v1_g_14668	Necrosis-inducing	0.242698	0.488242	0	1.35787	1.76809	0.219482	0.335189	1.17213	0	1.3093	0.642231	0.113082
Phum_OR502AA_v1_g_14727	Conserved gene of unknown function	0	0.850937	1.82521	0	0.517903	0	0	0	0	0	0	0
Phum_OR502AA_v1_g_14736	Serine protease family S01B	584.691	397.046	809.075	848.859	1605.25	1175.05	608.322	467.62	2741.95	3781.03	6764.85	824.641
Phum_OR502AA_v1_g_14858	Conserved gene of unknown function	0	0	0	0	0	0	0	0	0	0	0	0
Phum_OR502AA_v1_g_14872	Carbohydrate-binding protein	0	0	0	0	0	0	0	0	0	0	0	0
Phum_OR502AA_v1_g_14957	Carbohydrate-binding protein	8.48401	3.75485	12.0848	20.0944	9.38013	7.82588	8.78791	16.8814	7.39873	14.0359	13.4204	18.9745
Phum_OR502AA_v1_g_15001	Conserved gene of unknown function	25.9138	12.0432	85.1247	63.1888	127.025	55.3916	27.5119	83.7922	24.6954	58.644	46.0416	83.3574
Phum_OR502AA_v1_g_15002	Conserved gene of unknown function	4.24033	8.47155	5.50907	9.6124	10.1509	4.56197	12.6466	4.66074	10.811	8.15106	4.06271	9.19737
Phum_OR502AA_v1_g_15106	Trans-sialidase	2.40523	2.80309	3.63912	5.3364	3.09219	5.17535	4.20958	3.36471	1.88685	2.23718	3.80422	3.478
Phum_OR502AA_v1_g_15112	Outer membrane protein A	0	0	0	0	0	0	2.34283	1.7875	0	0.369756	0.725483	0.431127
Phum_OR502AA_v1_g_15115	Conserved gene of unknown function	0	0	0.521876	1.44053	1.48954	0.61121	0.900092	1.30565	1.09827	0.578748	0.596158	0.62982
Phum_OR502AA_v1_g_15312	Extracellular lipase	1.09664	0.170797	1.72088	8.01583	5.09364	1.24766	7.10865	2.97276	0.402393	2.41733	7.67608	6.67551
Phum_OR502AA_v1_g_15315	Conserved gene of unknown function	28.1801	53.6665	22.5376	29.0217	34.1055	37.3937	49.9357	22.2092	74.7782	46.7153	43.0279	27.6118
Phum_OR502AA_v1_g_15340	Glucanase inhibitor protein 1	0.0733809	0.354293	0.349972	0.821118	1.03773	0.398168	0.684085	0	0	0.263915	1.16509	1.1283
Phum_OR502AA_v1_g_15341	Gene of unknown function	1.01228	0	0	2.35984	1.5183	1.37317	0	0	0	0	0.148817	0.70749
Phum_OR502AA_v1_g_15379	Carbonic anhydrase	4.68086	117.861	2.07667	3.65428	3.70863	0.885997	3.72097	0.630882	0.309562	0.685135	2.54453	0.798852
Phum_OR502AA_v1_g_15460	Carbohydrate-binding protein	10.1616	19.99	98.2463	100.098	100.314	79.5385	26.3364	120.226	26.4376	77.5247	51.5864	56.3477
Phum_OR502AA_v1_g_15609	Glucanase inhibitor protein 1	0	0	0	0	0	0	0	0	0	0	0	0
Phum_OR502AA_v1_g_15659	Thioredoxin reductase 1	11.7952	6.04595	10.0949	10.3962	2.28499	2.41101	0.334732	7.2573	0	4.50365	2.13785	3.10552
Phum_OR502AA_v1_g_15712	Conserved gene of unknown function	23.0294	70.3705	15.1795	13.698	15.246	12.2468	13.0763	10.4202	14.3598	18.2986	19.7736	24.1164
Phum_OR502AA_v1_g_15727	Conserved gene of unknown function	3149.93	422.578	202.021	160.104	123.375	80.6672	29.4482	280.963	137.687	131.605	233.743	151.019
Phum_OR502AA_v1_g_15808	Carbohydrate-binding protein	0	0	0	0	0	0	0	0	0	0	0	0
Phum_OR502AA_v1_g_15837	Glucanase inhibitor protein 1	2.44888	5.19519	0	3.7367	22.229	8.45583	78.4809	1.93534	71.75	17.081	4.25471	6.27565
Phum_OR502AA_v1_g_15941	OMP85 family outer membrane protein	112.916	342.452	172.967	61.3037	158.07	76.6996	171.716	53.8068	251.175	126.344	121.881	102.418
Phum_OR502AA_v1_g_16030	Glycoside hydrolase	1.80597	6.1177	3.05627	2.03714	2.02219	3.00301	2.6853	3.03866	4.47303	2.4095	1.64438	0.895759
Phum_OR502AA_v1_g_16197	Conserved gene of unknown function	21.2536	22.497	114.625	89.4151	115.808	77.9029	13.3744	89.4298	17.6935	90.9444	85.1881	94.4558
Phum_OR502AA_v1_g_16266	Calcineurin-like phosphoesterase	0	0	0	0	0	0	0	0	0	0	0	0
Phum_OR502AA_v1_g_16267	Calcineurin-like phosphoesterase	0	0	0	0	0	0	0	0	0	0	0	0
Phum_OR502AA_v1_g_16293	Loricrin	0	0	0	0	0	0	0	0	0	0	0	0
Phum_OR502AA_v1_g_16311	Calcineurin-like phosphoesterase	10.8567	46.6778	52.3774	54.9692	32.4137	24.8294	29.7404	29.64	19.3917	38.4008	97.7424	22.3245
Phum_OR502AA_v1_g_16377	Pectinesterase	1.29371	0.705216	0.0398065	0.700467	1.07303	1.47187	1.29682	0.483721	0.949409	0.825501	0.920275	0.875014
Phum_OR502AA_v1_g_16491	ATP-binding Cassette (ABC) Superfamily	6903.5	5468.89	1764.61	1571.1	1698.91	1319.84	527.213	1902.36	2104.11	1717	2368.73	1400.22
Phum_OR502AA_v1_g_16594	Conserved gene of unknown function	0	0	0	0	0	0	0	0	0	0	0	0
Phum_OR502AA_v1_g_16656	Glucose-6-phosphate isomerase	0	0	0	0	0	0	0	0	0	0	0	0
Phum_OR502AA_v1_g_16659	Expressed gene of unknown function	0	0	0	0	0	0	0	0	0	0	0	0
Phum_OR502AA_v1_g_16700	Carbohydrate-binding protein	2.38235	45.1877	12.0113	46.0803	15.1389	57.9856	25.0999	65.0896	24.0021	39.5358	40.2268	32.3018
Phum_OR502AA_v1_g_16744	Cellulose binding elicitor lectin (CBEL)	0.822478	9.64395	6.94861	0.657383	1.96372	1.27509	6.93722	0.340476	2.00478	0.633867	0.725483	2.29934
Phum_OR502AA_v1_g_16775	Novel protein containing SEA domains	8.78406	52.656	6.02511	5.52202	3.42593	4.81982	74.2209	2.574	18.5242	6.38938	8.27051	9.17437
Phum_OR502AA_v1_g_16792	Carbohydrate esterase	0	0	0	0	0	0	0	0	0	0	0	0
Phum_OR502AA_v1_g_16857	Programmed cell death protein 2	0	0	0	0	0	0	0	0	0	0	0	0
Phum_OR502AA_v1_g_16904	Conserved hypothetical protein	49.25	59.5656	201.088	50.8026	142.113	62.3899	118.692	44.616	48.2751	60.6991	118.921	134.167
Phum_OR502AA_v1_g_16924	SCP-like extracellular protein	1856.06	3061.84	590.971	410.97	936.152	434.352	109.865	345.309	1473.97	934.687	2042.45	333.267
Phum_OR502AA_v1_g_16948	Expressed gene of unknown function	8.9952	17.7943	33.1286	70.5979	59.749	97.6167	149.079	62.9924	167.691	88.966	48.9288	57.4544
Phum_OR502AA_v1_g_17037	Cutinase	0.982507	1.07811	8.51967	9.74474	11.8274	10.1776	4.34836	7.7647	10.16	11.4039	3.86049	5.1189
Phum_OR502AA_v1_g_17043	Loricrin	0	0	0	0	0	0	0	0	0	0	0	0
Phum_OR502AA_v1_g_17094	Gene of unknown function	2.67438	13.9883	32.4336	39.901	41.9134	32.1322	26.9103	23.9871	26.0751	36.1836	31.9025	37.8279
Phum_OR502AA_v1_g_17095	Gene of unknown function	881.908	1771.6	1591.77	1334.64	2466.3	1046.45	1200.41	1172.14	1309.19	1820.91	1640.2	1453.81
Phum_OR502AA_v1_g_17192	Conserved gene of unknown function	0	0	0	0	0	0	0	0	0	0	0	0
Phum_OR502AA_v1_g_17347	GPI-anchored serine rich tenascin-like glycoprotein	1623.27	2949.57	871.806	821.538	1209.86	904.788	695.08	676.533	1120.43	1100.66	1231.09	1111.82
Phum_OR502AA_v1_g_17454	Cysteine protease family C01A	8.67669	11.324	12.7247	16.0806	16.2442	13.8298	3.37031	16.5	4.62641	9.84931	12.2455	18.041
Phum_OR502AA_v1_g_17564	Polygalacturonase	0	0	0	0	0	0	0	0	0	0	0	0
Phum_OR502AA_v1_g_17647	Conserved gene of unknown function	0.150836	0.254891	0.287751	2.61614	5.39089	1.88242	6.87454	2.36026	3.43151	3.79739	1.6498	1.89757
Phum_OR502AA_v1_g_17666	Sporangia induced predicted protein	0	0	0	0	0	0	0	0	0	0	0	0
Phum_OR502AA_v1_g_17770	GPI-anchored leucine-rich lipoprotein	1.74381	1.97597	0.30551	0.597334	2.51638	1.06206	0.368627	0	0.404811	0.959942	0.659213	0.746181
Phum_OR502AA_v1_g_18013	Acidic chitinase	0	0	0	0	0	0	0	0	0	0	0	0
Phum_OR502AA_v1_g_18087	Conserved gene of unknown function	488.578	419.039	142.06	134.106	171.599	102.857	148.102	150.415	226.317	143.113	148.137	117.96
Phum_OR502AA_v1_g_18093	Tenascin	5.28368	2.94032	6.05435	10.8457	14.8647	10.9838	14.9973	19.8841	21.2697	13.2649	8.38299	7.98508
Phum_OR502AA_v1_g_18134	Conserved gene of unknown function	0	0	0	0	0	0	0	0	0	0	0	0
Phum_OR502AA_v1_g_18234	Necrosis-inducing	0	0	0	0	0	0	0	0	0	0	0	0
Phum_OR502AA_v1_g_18257	Tubular mastigoneme protein	10.2061	10.775	17.6534	4.69226	20.0289	4.24212	2.79753	5.60192	3.88059	6.90163	5.71749	8.74258
Phum_OR502AA_v1_g_18258	Elicitin SOL10	37.3139	1807.41	5.95223	94.7649	12.2793	91.5594	144.049	88.9368	99.9544	92.062	109.3	68.2682
Phum_OR502AA_v1_g_18259	Elicitin SOL10	259.561	843.356	190.119	124.425	156.383	54.5968	48.992	119.971	41.5536	102.11	121.881	49.2716
Phum_OR502AA_v1_g_18262	VsaB	17.8851	13.4293	38.1134	28.6141	43.9104	31.483	19.2074	30.68	9.86595	27.8594	29.2304	29.557
Phum_OR502AA_v1_g_18324	Necrosis-inducing	10.9664	8.43233	5.42384	19.7702	15.1428	13.6639	4.96438	10.1218	13.8602	19.5742	14.9754	11.3548
Phum_OR502AA_v1_g_18378	Gene of unknown function	2.05433	0.862488	3.06708	10.2445	2.64107	2.42324	0.925183	3.10588	4.06399	3.37297	4.25442	4.30736
Phum_OR502AA_v1_g_18380	Glycoside hydrolase	5.28307	26.8407	55.9815	55.0858	48.8404	41.3053	58.7527	55.2516	33.3252	48.4515	39.102	52.1967
Phum_OR502AA_v1_g_18408	Membrane protein	207.56	528.069	508.024	610.367	519.346	673.436	823.484	640.831	790.926	811.747	618.953	617.626
Phum_OR502AA_v1_g_18552	Cysteine-rich protein	30.8518	12.8269	17.5751	14.3844	13.3313	9.30019	14.8245	8.19508	18.5217	16.3356	22.0732	18.7475
Phum_OR502AA_v1_g_18572	Pectinesterase	0.397058	0	0.595153	3.80829	0	4.77058	2.52644	5.91724	2.58087	2.14203	3.55237	2.37863
Phum_OR502AA_v1_g_18670	NPP1	0	0	0	0	0	0.438964	0	1.17213	0	0.145478	0	0
Phum_OR502AA_v1_g_18715	Gene of unknown function	4249.95	5104.55	1108.67	674.231	1366.61	624.131	268.834	659.565	950.117	1075.19	2262	722.675
Phum_OR502AA_v1_g_18752	Adhesin	10.6225	5.8556	1.59563	4.21171	4.62382	3.63075	6.15129	6.54407	2.85426	5.26432	5.0169	5.26121
Phum_OR502AA_v1_g_18793	Isoform 2 of Mucin-19	9.57773	87.5508	14.9291	21.892	14.4155	21.5482	46.5794	39.6	40.5226	36.9668	26.0659	21.3063
Phum_OR502AA_v1_g_19097	Conserved gene of unknown function	202.297	108.075	537.165	313.275	363.243	298.92	38.7549	363.388	53.5656	224.811	319.782	429.12
Phum_OR502AA_v1_g_19159	Glucanase inhibitor protein 1	41.6212	2.21639	2.55425	10.4876	5.80333	1.453	25.043	0.886822	2.61088	1.23825	5.39895	4.11743
Phum_OR502AA_v1_g_19197	NPP1	0.483415	0.29175	0	0	0	0.218586	0.16691	0.466939	0	0	0.0710678	0
Phum_OR502AA_v1_g_19256	Thioredoxin reductase 1	20.5977	26.369	25.2287	47.9084	31.5962	58.9513	29.5788	31.9913	37.9403	57.3837	40.2944	46.9229
Phum_OR502AA_v1_g_19285	Carbonic anhydrase	0	0	0	0	0	0	0.625914	0	0	0	0	0
Phum_OR502AA_v1_g_19293	Conserved domain protein	4.43281	1.53718	0.770893	0.753625	0.881592	0.73088	2.30848	0.92258	2.64651	1.18909	1.33935	1.50627
Phum_OR502AA_v1_g_19295	Adventurous gliding motility protein AgmQ	1786.32	1537.32	187.039	227.783	352.856	195.707	95.2167	228.099	463.379	379.239	408.447	254.111
Phum_OR502AA_v1_g_19350	Gene of unknown function	1.4304	4.14369	0	0	2.57451	1.16421	3.40776	0.414493	4.06767	1.02888	0.883197	3.09911
Phum_OR502AA_v1_g_19351	Gene of unknown function	0	0	0	0	0	0	0	0	0	0	0	0
Phum_OR502AA_v1_g_19373	Conserved gene of unknown function	1.25729	7.89149	15.3506	18.9929	20.8514	14.3264	23.7024	4.7363	15.7318	18.9918	31.4961	16.2565
Phum_OR502AA_v1_g_19463	Necrosis-inducing	1.4385	0.868162	1.0672	3.80058	1.9521	4.11951	4.80121	2.54737	1.36357	3.73648	4.08855	5.08276
Phum_OR502AA_v1_g_19517	Glucanase inhibitor protein 1	7.87585	107.699	9.60443	5.85668	40.3729	15.6874	24.7837	8.08889	8.50513	14.8799	8.52993	31.4243
Phum_OR502AA_v1_g_19576	Protease inhibitor Epi7	191.875	290.171	28.1513	23.482	48.2907	25.373	42.64	17.8819	62.1287	35.9101	53.8576	32.414
Phum_OR502AA_v1_g_19643	NPP1	0	0	0	0	0	0	0	0	0	0	0	0
Phum_OR502AA_v1_g_19653	Elicitin SOL11B	0	0	0	0	0	0	0	0	0	0	0	0
Phum_OR502AA_v1_g_19655	Elicitin SOL11B	0	0	0	0	0	0	0	0	0	0	0	0

## Sheet: RXLRs
Gene_ID	Description	NC18668CAS_RPKM_value	NC18668GAL_RPKM_value	NY481J1_RPKM_value	NY482CA_RPKM_value	NY507_570BC_RPKM_value	VT503A3_RPKM_value	WI510-1_RPKM_value	OR501BA_RPKM_value	JP490_RPKM_value	JP490-5_RPKM_value	JP498SA_RPKM_value	OR502AA_RPKM_value
Phum_OR502AA_v1_g_00076	RXLR-No WY	0	0	0	0	0	0	0	0	0	0	0	0
Phum_OR502AA_v1_g_00148	RXLR-EER-No WY	8.1455	8.39659	19.3389	23.6183	36.2314	27.0994	6.52811	22.3976	7.77758	19.4589	23.0232	26.2208
Phum_OR502AA_v1_g_00204	EER-WY	9.11415	6.72607	9.63946	10.3042	6.79965	9.09642	6.75029	5.74737	5.37166	8.49199	4.582	14.2251
Phum_OR502AA_v1_g_00276	EER-like-WY	7.02015	1.86783	15.3004	12.2477	7.95769	9.31812	3.32305	16.0772	5.58118	7.94091	9.05536	14.8776
Phum_OR502AA_v1_g_00357	EER-like-WY	20.8227	18.015	172.977	206.178	118.53	184.716	39.3554	257.167	52.4828	93.9359	90.0661	156.215
Phum_OR502AA_v1_g_00526	XLR-EER-WY	3.80167	0.705962	10.4603	0.818077	0	6.34709	4.24076	3.38963	6.6529	1.31469	2.32155	6.54035
Phum_OR502AA_v1_g_00556	QXLR-No WY	8.68965	11.6541	32.2335	13.5049	21.1017	16.59	8.22306	11.1913	12.8132	18.327	12.3017	18.2948
Phum_OR502AA_v1_g_00558	RXLR-WY	7.71989	42.1677	8.06269	8.61107	9.67351	6.76048	3.54272	2.97327	12.2272	8.78627	7.88694	7.78589
Phum_OR502AA_v1_g_00565	EER-like-WY	0	0	0.055054	0.484387	0	0.469768	0.597852	0.669006	0	0.207582	0.254556	0.161357
Phum_OR502AA_v1_g_00627	RXLR-No WY	0	0	0	0	0	0	0	0	0	0	0	0
Phum_OR502AA_v1_g_00641	EER-like-WY	1.13806	5.8263	5.2031	6.69668	13.2184	7.45279	6.95101	6.36819	13.615	10.162	4.36155	7.0763
Phum_OR502AA_v1_g_00653	EER-WY	1.13156	2.37756	5.35672	3.04825	5.22632	2.61514	4.68838	3.27898	4.7672	3.24066	3.47493	4.8623
Phum_OR502AA_v1_g_00881	EER-WY	1.94404	1.75989	4.77844	3.8696	5.67143	5.07136	4.68566	1.84167	4.46519	5.44549	3.66039	6.74125
Phum_OR502AA_v1_g_00887	XLR-EER-WY	1.92894	18.9368	2.08524	7.19481	7.35693	3.83772	12.9206	6.14853	28.1583	6.59056	3.17606	4.85333
Phum_OR502AA_v1_g_00910	RXLR-EER-No WY	0.112156	0	0	0	0	0.304282	0	0	0	0.40337	0.197859	0.0783866
Phum_OR502AA_v1_g_00958	RXLR-No WY	2.21268	2.7645	1.66624	0.76016	3.94258	0.579242	1.86974	0.393707	0.551955	1.0471	0.958751	1.26159
Phum_OR502AA_v1_g_01010	RXLR-EER-WY	1.60177	3.01382	21.1202	11.4658	15.2021	6.13502	2.19593	10.6482	3.2153	8.21757	7.23059	9.3181
Phum_OR502AA_v1_g_01023	EER-like-WY	2.93561	1.1404	0.289669	1.03833	2.21238	1.00699	6.67571	0.782222	2.68675	1.21356	0.446451	1.50931
Phum_OR502AA_v1_g_01026	EER-like-WY	2.09425	1.6673	7.43789	2.11906	2.23412	3.26399	3.55391	3.48623	3.54796	4.16664	1.96519	2.39796
Phum_OR502AA_v1_g_01029	EER-WY	10.2054	3.32271	2.30553	1.50259	2.67583	2.00371	4.45095	3.50204	5.34608	1.81105	2.13203	4.12943
Phum_OR502AA_v1_g_01157	RXLR-EER-WY	16.9707	12.3849	7.61217	6.37857	5.69523	6.27443	14.3058	5.85214	9.81879	6.50184	7.183	6.6476
Phum_OR502AA_v1_g_01179	XLR-EER-like-WY	0	0	0	0	0.145013	0	0	0	0	0	0	0
Phum_OR502AA_v1_g_01214	XLR-EER-WY	0	0	0	0	0	0	0	0	0	0	0	0
Phum_OR502AA_v1_g_01241	RXLR-No WY	105.941	211.366	244.348	262.798	324.644	336.773	348.908	177.688	416.68	339.951	495.719	254.589
Phum_OR502AA_v1_g_01272	RXLR-No WY	42.3622	18.8736	12.5876	10.5477	22.2407	5.11467	17.8046	15.7461	24.598	20.939	12.4229	13.331
Phum_OR502AA_v1_g_01321	XLR-EER-WY	3.06439	2.44987	2.80909	17.0336	6.90712	20.8384	28.8972	15.3379	33.7256	19.3943	11.9003	14.547
Phum_OR502AA_v1_g_01365	RXLR-No WY	2.04508	2.36116	4.70712	17.163	10.8025	20.6254	15.6112	12.7541	6.82709	9.75355	8.07836	19.6998
Phum_OR502AA_v1_g_01438	RXLR-EER-No WY	108.367	149.035	85.4828	116.834	80.8168	137.895	291.45	93.0947	285.26	133.823	138.179	148.662
Phum_OR502AA_v1_g_01441	RXLR-EER-No WY	67.9689	68.2855	83.8547	23.3405	156.188	29.8133	29.7213	6.4866	50.9255	23.0544	45.5933	69.4069
Phum_OR502AA_v1_g_01442	RXLR-EER-WY	10.7172	18.6959	4.55167	5.68979	7.54278	13.7952	21.3109	4.08032	17.3518	4.50154	3.38112	4.42859
Phum_OR502AA_v1_g_01463	QXLR-EER-No WY	177.054	274.209	140.804	107.559	210.19	141.568	55.2945	95.7478	143.507	273.478	246.336	135.141
Phum_OR502AA_v1_g_01491	QXLR-EER-No WY	0	0	0.333247	0	0.673733	0.473926	4.52357	0	4.9676	0.314129	0.154085	0.488356
Phum_OR502AA_v1_g_01541	RXL-EER-No WY	12.8736	12.6037	27.2876	14.0051	18.7571	13.9705	54.8204	13.6783	47.9985	11.0605	20.5659	14.1959
Phum_OR502AA_v1_g_01659	EER-WY	6.18503	7.38613	1.50628	0.920336	1.09968	3.57024	138.491	2.86	74.8451	4.49623	2.32155	3.63296
Phum_OR502AA_v1_g_01692	EER-WY	64.1777	54.7413	26.4844	18.711	27.6004	20.1822	16.3572	23.8254	19.8556	15.3134	18.7355	20.5915
Phum_OR502AA_v1_g_01948	QXLR-EER-No WY	26.738	16.4618	41.5938	5.27102	68.7493	13.6318	94.8905	6.24	29.0875	16.9415	20.7356	18.123
Phum_OR502AA_v1_g_02046	RXLR-No WY	0	0.969672	0.0547339	0.802619	0.516398	0	0.891564	0.332558	0	0.103188	1.06292	1.12293
Phum_OR502AA_v1_g_02047	RXLR-No WY	0	0	0	0	0	0	0	0	0	0	0	0
Phum_OR502AA_v1_g_02082	RXLR-WY	56.991	17.6611	98.7213	82.8303	115.481	79.2885	73.4325	133.875	54.8233	84.0453	63.5828	103.175
Phum_OR502AA_v1_g_02320	RXLR-EER-WY	64.9826	40.1442	34.0178	35.7307	42.4909	48.1532	53.2641	34.1277	86.3234	36.2423	23.5203	43.7068
Phum_OR502AA_v1_g_02458	RXLR-EER-WY	0	0	0	0.0758519	0.0348589	0	0.308945	0	0	0	0	0
Phum_OR502AA_v1_g_02555	RXLR-No WY	0	0	0	0	0	0	0	0	0	0	0	0
Phum_OR502AA_v1_g_02669	RXLR-EER-No WY	48.4422	87.4641	61.7209	148.334	96.33	136.206	32.4954	65.5173	76.468	153.305	161.146	94.4959
Phum_OR502AA_v1_g_02834	EER-WY	2.33757	0.731507	0.949682	0.242194	1.27999	0.117442	1.25549	0.752631	0	0	0	0.423563
Phum_OR502AA_v1_g_02966	QXLR-EER-No WY	8.35927	5.49452	7.3814	4.63062	9.68273	6.06267	4.28649	3.59748	13.1803	4.24172	5.29283	7.37525
Phum_OR502AA_v1_g_02968	XLR-EER-like-WY	9.68351	13.037	15.1575	19.1013	10.534	6.39949	3.92213	7.37484	4.58956	8.92994	5.91337	9.84812
Phum_OR502AA_v1_g_02978	QXLR-EER-No WY	23.8155	38.0236	18.162	17.7552	18.7897	17.3773	9.83122	13.6673	16.5587	16.7535	24.2941	17.9878
Phum_OR502AA_v1_g_03010	RXLR-No WY	3.33103	42.8872	88.2585	76.618	89.1376	39.1611	111.178	20.735	79.9907	78.3142	129.934	42.078
Phum_OR502AA_v1_g_03093	RXLR-EER-No WY	0.436231	0.526547	0.832198	1.8305	4.767	3.25464	3.84079	5.05635	1.24053	2.54947	0.961967	2.28664
Phum_OR502AA_v1_g_03135	EER-WY	24.69	31.2388	16.9755	7.8886	15.6292	7.4805	21.7447	11.0768	24.2356	7.77543	8.95454	11.5624
Phum_OR502AA_v1_g_03171	EER-WY	7.76081	0.509108	3.37947	0.235984	0.2169	1.14431	2.70873	1.95556	4.31799	3.03389	1.78581	2.71204
Phum_OR502AA_v1_g_03188	EER-like-WY	13.7738	13.7133	8.82846	8.83523	12.745	6.78346	9.35997	9.53333	8.48245	14.3564	10.4857	14.8078
Phum_OR502AA_v1_g_03280	RXLR-EER-No WY	7.11332	13.4157	11.4498	11.9395	13.0316	17.1275	6.53921	11.8522	18.2056	7.99471	12.1567	11.5589
Phum_OR502AA_v1_g_03338	EER-WY	2.21218	14.0356	14.2296	12.853	35.8053	19.8518	13.5723	3.94483	14.84	8.46613	26.7178	19.9012
Phum_OR502AA_v1_g_03360	RXLR-EER-WY	28.6267	11.3741	20.0212	23.6122	19.4061	18.6589	13.2764	18.6353	13.716	17.5876	12.6451	16.3867
Phum_OR502AA_v1_g_03458	RXLR-EER-No WY	1.3901	2.12534	2.5635	3.37024	13.4631	6.28563	3.83972	8.05634	6.32494	6.66602	2.2071	4.01575
Phum_OR502AA_v1_g_03690	RXLR-WY	0.867669	1.63642	0	0	0	0	0	0	0	0.390072	0.0478341	0
Phum_OR502AA_v1_g_03717	RXL-EER-like-WY	1.74907	0.603196	0	2.44646	5.70185	1.52526	1.68231	2.17215	2.84222	4.26857	0.8816	1.44073
Phum_OR502AA_v1_g_03903	RXLR-EER-No WY	1.65751	0	1.0061	1.68611	0	0	9.36483	0	8.57005	1.89676	0.797478	1.15845
Phum_OR502AA_v1_g_04063	EER-WY	3.9016	2.03541	5.10924	5.17978	8.37407	4.30582	7.021	14.1802	11.0951	10.8808	7.55378	5.36128
Phum_OR502AA_v1_g_04242	RXLR-No WY	60.043	31.5093	138.254	116.43	78.1822	90.2503	41.2115	157.546	57.7588	96.4416	76.8592	101.461
Phum_OR502AA_v1_g_04330	RXLR-WY	2.65328	4.83151	0.436349	4.671	4.91078	5.77113	7.32095	4.24195	5.33369	6.33426	5.85094	5.40332
Phum_OR502AA_v1_g_04338	RXLR-EER-No WY	0.25973	0	0.495486	0.181645	0	0.352326	4.97712	0	2.21581	0.46706	0	0.589963
Phum_OR502AA_v1_g_04342	EER-WY	38.2054	51.6662	15.4542	20.3859	19.1012	25.4332	57.3089	17.734	64.5841	19.4658	15.6954	21.7819
Phum_OR502AA_v1_g_04372	EER-WY	0.0949013	0	0	0.796445	0.366018	0.257469	2.45752	0.275	1.0795	0.511969	0.251129	0.862253
Phum_OR502AA_v1_g_04458	EER-like-WY	1.11208	0.922847	4.24304	4.27762	3.84233	1.69712	6.83951	3.82676	7.11556	1.12489	1.10355	3.35186
Phum_OR502AA_v1_g_04559	EER-like-WY	0.877309	0.264736	0.383543	0.920336	0.610934	1.38843	0.946599	0.741481	1.03952	0.262937	0.483656	0.919737
Phum_OR502AA_v1_g_04582	RXL-EER-No WY	47.6636	50.226	55.1077	32.5164	65.2558	30.0423	21.3727	30.6927	52.0265	28.4467	38.7666	56.7705
Phum_OR502AA_v1_g_04606	XLR-EER-No WY	0.795768	1.28069	2.90966	11.8726	18.8411	16.3719	9.75389	8.83942	8.67466	14.1907	4.91346	13.9042
Phum_OR502AA_v1_g_04685	RXLR-WY	0.0533499	0	1.32308	1.49244	2.81208	2.89479	0.497348	1.08216	0	0.767493	0.988226	2.7965
Phum_OR502AA_v1_g_04703	RXL-EER-No WY	1.0767	0	2.52802	7.18248	3.19434	4.71871	3.00264	5.28	5.18158	6.85108	4.82167	3.64679
Phum_OR502AA_v1_g_04714	EER-like-WY	14.3719	7.2986	18.2225	7.47709	13.5477	10.4611	5.44636	12.1891	12.3357	9.25825	6.39649	9.17185
Phum_OR502AA_v1_g_04783	XLR-EER-like-WY	3.14991	3.61196	5.70863	4.40586	3.44213	5.69719	1.79451	5.17234	3.28443	4.72028	1.62076	7.52178
Phum_OR502AA_v1_g_04849	RXLR-WY	8.35336	14.1288	54.4554	54.6248	56.6371	54.4197	51.8052	46.0992	46.9043	35.4009	21.6354	53.8083
Phum_OR502AA_v1_g_04852	EER-like-WY	2.00062	1.69037	3.02146	4.9437	1.62895	2.6234	2.48674	2.12568	0	0.599604	1.20587	1.35164
Phum_OR502AA_v1_g_04920	EER-WY	6.13047	1.93709	0.214308	1.07747	0.577694	1.82866	3.49087	2.51122	3.65098	1.67382	1.727	1.9292
Phum_OR502AA_v1_g_04994	RXLR-EER-No WY	8.95497	25.2209	9.82755	10.5053	37.0137	24.295	42.5886	17.5785	30.1206	26.8388	16.5623	18.2377
Phum_OR502AA_v1_g_05031	EER-No WY	3.00992	0.337961	0.200303	0.587449	0.719922	0	0	0.202837	0	0.503497	0.432203	0.538144
Phum_OR502AA_v1_g_05047	EER-WY	39.9851	24.2335	39.226	14.631	17.352	14.5327	20.2718	15.7667	34.304	16.6864	20.0531	21.6374
Phum_OR502AA_v1_g_05126	XLR-EER-WY	0.253612	1.17345	0.685405	1.18244	1.68457	2.40819	2.75831	0.734903	3.84643	1.74822	1.00667	1.94976
Phum_OR502AA_v1_g_05167	RXLR-EER-No WY	0	0	0	0	0	0	0	0	0	0	0	0
Phum_OR502AA_v1_g_05237	RXLR-No WY	1.72481	0.693968	0	0	0	0.519938	0.99255	1.66602	0	0	0.338089	3.21461
Phum_OR502AA_v1_g_05251	RXLR-EER-No WY	0.690881	1.42957	2.87134	3.17516	4.69479	2.5438	4.80494	5.863	5.89405	3.37217	2.48115	3.51799
Phum_OR502AA_v1_g_05334	EER-WY	2.50815	1.06156	1.83314	8.20101	2.21946	3.00466	6.47811	3.77558	1.48208	4.39314	1.81012	3.41486
Phum_OR502AA_v1_g_05371	XLR-EER-like-WY	5.53397	3.99589	3.39337	2.48802	5.55822	3.08319	5.06685	3.72265	3.23173	4.22049	2.26634	4.45479
Phum_OR502AA_v1_g_05403	XLR-EER-WY	0	0	0	0	0	0	0	0	0	0	0	0
Phum_OR502AA_v1_g_05449	RXLR-EER-WY	0	0	0	0	0	0	0	0	0	0	0	0
Phum_OR502AA_v1_g_05482	XLR-EER-like-No WY	2.92436	0.264736	0	1.43163	1.22187	0.991733	0.151456	2.11852	0.415806	3.28672	1.87013	0.357675
Phum_OR502AA_v1_g_05504	EER-No WY	0.563985	0.151278	0	0.525906	0	0.170011	2.0122	1.08952	0	0	0	0.656955
Phum_OR502AA_v1_g_05595	QXLR-EER-No WY	8.6604	15.8214	1.11631	0.654785	3.61099	1.48172	21.7396	0.904348	13.7561	2.10454	0.894667	3.48991
Phum_OR502AA_v1_g_05693	XLR-EER-like-No WY	0	0	0	0	0	0	0	0	0	0	0	0
Phum_OR502AA_v1_g_05743	RXLR-No WY	10.9664	4.09137	8.5584	8.36669	7.69008	11.3599	10.5331	15.0222	7.93812	9.32232	9.84899	9.05801
Phum_OR502AA_v1_g_05774	EER-WY	22.0104	23.8262	9.33093	6.35276	8.75852	9.47851	13.3898	8.09911	12.9157	6.5967	4.46846	9.64503
Phum_OR502AA_v1_g_05778	XLR-EER-like-WY	7.53216	7.00157	3.34453	11.1409	8.01387	7.04653	6.95003	3.13596	5.41642	7.31727	4.31472	8.62253
Phum_OR502AA_v1_g_05874	RXL-EER-No WY	12.7385	3.62159	2.25942	1.47254	1.21811	1.28529	7.30623	0.610133	2.09566	0.946574	1.67151	1.69232
Phum_OR502AA_v1_g_05883	XLR-EER-like-No WY	0	0	0	0	0	0	0	0	0	0	0	0
Phum_OR502AA_v1_g_05973	XLR-EER-No WY	8.87101	21.9116	34.1827	17.2563	16.2384	17.8512	20.3248	16.1726	27.0645	12.6773	13.1623	18.8874
Phum_OR502AA_v1_g_05977	RXLR-EER-No WY	1.10541	39.1703	7.53139	6.8473	6.49658	3.64164	6.05217	4.1184	5.38885	5.25349	5.8503	5.46324
Phum_OR502AA_v1_g_06047	RXLR-EER-No WY	4.25753	55.5945	69.1608	86.9808	151.6	136.859	80.9843	84.4915	79.2478	116.698	121.085	91.4326
Phum_OR502AA_v1_g_06087	RXLR-No WY	63.4334	53.1431	159.903	112.192	162.082	121.486	63.0687	41.7209	23.0232	48.3293	41.7437	143.59
Phum_OR502AA_v1_g_06413	EER-like-WY	3.49299	2.69638	8.60066	5.45384	6.16156	7.71348	4.54367	5.2963	4.15806	6.93862	9.20737	8.60124
Phum_OR502AA_v1_g_06440	RXLR-No WY	6.40892	14.1307	12.9599	13.1477	26.0364	9.73702	23.279	11.8857	4.86007	11.5248	7.23599	10.8696
Phum_OR502AA_v1_g_06479	RXLR-EER-WY	42.2316	113.685	136.452	175.895	177.596	134.995	156.137	164.482	88.5854	260.162	208.616	228.384
Phum_OR502AA_v1_g_06485	QXLR-No WY	6.35293	15.0626	37.8734	35.8614	22.6062	33.5479	19.1539	30.2437	20.0017	32.0285	26.7178	45.1147
Phum_OR502AA_v1_g_06499	QXLR-WY	0	0	0	1.67334	0	0.973702	0	0	0	0.21513	0	0.501675
Phum_OR502AA_v1_g_06559	QXLR-EER-WY	15.8978	9.76727	13.9557	33.0406	9.14212	20.1796	25.4418	19.5404	26.0331	15.5068	24.5493	26.0211
Phum_OR502AA_v1_g_06604	EER-WY	7.17799	0.659224	17.5261	7.53002	6.77061	6.45607	4.9298	9.83478	3.99371	5.82255	5.84975	9.56999
Phum_OR502AA_v1_g_06648	QXLR-WY	20.2137	18.4558	13.292	13.4575	9.84313	7.90436	9.73199	14.8563	11.6892	7.22927	5.89683	9.97609
Phum_OR502AA_v1_g_06671	QXLR-EER-No WY	5.56454	2.89874	5.3636	4.91574	9.71415	3.17826	6.79529	9.33531	12.3261	4.73989	4.18498	5.1991
Phum_OR502AA_v1_g_06684	RXLR-EER-No WY	0.631663	0	4.82009	4.41761	2.63924	0.856858	15.7029	3.6608	2.69442	0.851917	0.835757	1.21405
Phum_OR502AA_v1_g_06764	XLR-EER-like-WY	5.7638	2.9175	0.975416	0.260064	0.597581	0	0.288884	0.808163	0	0	0.410006	0.714709
Phum_OR502AA_v1_g_06839	XLR-EER-WY	0.182773	0	0	0	0	0	0	0.264815	0	0	0	0.127741
Phum_OR502AA_v1_g_06865	RXLR-WY	2.35099	4.33691	10.0701	14.8908	8.55413	9.74796	4.59473	6.04135	7.06403	10.4495	7.98195	12.1529
Phum_OR502AA_v1_g_06871	RXLR-EER-WY	0	0	0	0	0	0	0	0	0	0	0	0
Phum_OR502AA_v1_g_06889	RXLR-EER-No WY	2.29594	0.16898	2.37693	1.95816	0.971895	1.51925	0.754057	1.78496	2.70716	0.956644	1.40775	2.25042
Phum_OR502AA_v1_g_06891	RXLR-EER-No WY	1.84741	0.122186	2.12424	0.920336	0.976049	1.92244	1.46796	2.78667	0	0.5461	0.446451	1.69798
Phum_OR502AA_v1_g_06904	RXLR-EER-No WY	357.95	3561.88	310.013	521.702	202.133	324.124	3563.4	463.253	2981.62	164.687	805.388	466.74
Phum_OR502AA_v1_g_06920	RXLR-No WY	0	0	0	0	0	0	0	0	0	0	0	0
Phum_OR502AA_v1_g_06921	RXLR-No WY	0	0	0	0	0	0	0	0	0	0	0	0
Phum_OR502AA_v1_g_06933	RXLR-WY	5.323	25.7002	53.0159	40.5775	68.4331	30.2066	16.0815	34.4485	45.4116	51.7691	35.7231	42.9383
Phum_OR502AA_v1_g_07054	RXLR-EER-No WY	2.51229	2.16602	3.59453	0.502002	8.53599	0.486851	1.48702	1.04	2.04123	0.322696	0.949724	4.13881
Phum_OR502AA_v1_g_07084	RXLR-No WY	49.4153	2.97828	117.487	88.2403	38.5803	212.405	102.578	108.023	47.4103	76.5094	62.7053	133.393
Phum_OR502AA_v1_g_07142	EER-WY	11.9043	6.89707	3.63357	0.484387	8.06952	1.99652	3.18356	1.6307	1.47721	1.94608	0.9164	3.32799
Phum_OR502AA_v1_g_07199	EER-like-WY	19.6991	14.1788	86.2491	112.473	67.517	107.764	26.1749	102.82	36.2746	59.9594	49.1726	109.945
Phum_OR502AA_v1_g_07298	RXL-EER-No WY	46.0059	1.95046	60.2028	25.2612	22.363	21.1464	1.77225	30.574	1.62184	12.307	15.1758	21.6574
Phum_OR502AA_v1_g_07347	EER-like-WY	1.88385	10.5785	14.7268	35.1714	35.8019	35.5543	17.6468	22.7851	35.171	46.3222	32.4029	31.0554
Phum_OR502AA_v1_g_07381	RXLR-No WY	52.3144	51.467	11.0374	9.52072	16.5015	11.4758	30.2166	10.5665	72.1721	6.81953	11.9651	12.8786
Phum_OR502AA_v1_g_07457	RXLR-WY	3.59473	1.14183	2.58666	5.29267	1.78371	1.88208	4.83401	2.74121	2.51078	3.062	1.27945	3.0413
Phum_OR502AA_v1_g_07666	QXLR-WY	0	0	0	0	0	0	0	0	0	0	0	0
Phum_OR502AA_v1_g_07777	RXLR-No WY	2.36547	4.62741	0.933644	3.8791	8.59891	2.87685	3.2951	3.07273	2.31958	3.667	3.30964	1.9953
Phum_OR502AA_v1_g_07820	EER-WY	4.67775	7.00772	18.0057	11.044	15.7382	9.18062	17.8349	10.4787	16.4156	4.95162	5.96969	14.0975
Phum_OR502AA_v1_g_07913	EER-like-WY	25.4833	8.49542	7.94809	12.2209	6.65633	11.1936	23.3794	18.0508	20.7051	11.4927	10.4898	11.7606
Phum_OR502AA_v1_g_07929	QXLR-EER-WY	5.05588	0.779059	6.46427	14.7454	4.14887	9.63089	5.2927	14.1831	2.75316	8.12455	7.68577	11.0519
Phum_OR502AA_v1_g_07936	QXLR-EER-WY	5.57427	7.04497	0	0	2.27637	3.38046	13.9933	1.7103	11.5624	1.76893	0.809842	2.79588
Phum_OR502AA_v1_g_08041	QXLR-EER-No WY	5.93013	0.800882	5.65645	5.10439	4.63828	3.26272	0.429549	5.16723	1.65099	2.53547	5.96238	3.10121
Phum_OR502AA_v1_g_08148	RXLR-EER-No WY	3.32626	3.2251	14.1474	10.5254	11.4969	13.9062	8.24639	17.0652	4.65197	12.8454	11.0145	13.7198
Phum_OR502AA_v1_g_08153	QXLR-EER-No WY	2.43287	1.40154	0.791113	1.23743	2.91448	1.95013	2.23366	0.961344	4.40265	1.39202	0.146316	1.97086
Phum_OR502AA_v1_g_08236	RXLR-No WY	0	2.74918	0	0.404543	0.32535	0	0	0	0	0	0	0
Phum_OR502AA_v1_g_08291	EER-like-WY	59.7744	15.197	49.8178	56.7757	24.1518	32.2184	14.6047	39.9364	14.457	24.9261	30.5141	28.7302
Phum_OR502AA_v1_g_08347	QXLR-EER-No WY	5.45792	11.5288	2.08241	1.27235	1.63724	0.493582	4.80541	0.527189	2.06945	1.47221	0.962853	1.84371
Phum_OR502AA_v1_g_08348	QXLR-EER-No WY	57.9743	23.0253	3.40178	15.3132	17.9134	8.55057	17.7833	6.96975	25.0008	18.1957	25.0932	10.2601
Phum_OR502AA_v1_g_08369	RXLR-No WY	7.46427	9.04289	25.1689	18.5694	21.1044	18.6068	10.8414	20.4324	12.0622	17.9299	13.9455	18.3648
Phum_OR502AA_v1_g_08381	RXLR-No WY	0.289223	1.04731	0	0	1.20844	0.196167	0	0.104762	0	0.390072	0.223226	0.328477
Phum_OR502AA_v1_g_08599	RXL-EER-No WY	6.96076	6.89707	11.5944	4.35949	10.2845	4.79164	4.95021	2.70947	14.1812	8.40707	3.75724	13.7234
Phum_OR502AA_v1_g_08643	RXLR-EER-No WY	0.736547	1.24465	2.81022	1.85441	7.95407	8.39273	11.5965	7.47015	17.1753	5.29799	3.24843	8.08201
Phum_OR502AA_v1_g_08880	RXLR-EER-No WY	89.208	100.6	160.448	160.902	120.729	152.282	63.8896	134.375	94.4474	119.127	147.979	143.654
Phum_OR502AA_v1_g_09070	EER-WY	8.21759	6.24268	1.2059	1.1253	1.69921	2.96221	1.90477	1.83173	1.47076	2.73845	2.48375	2.47004
Phum_OR502AA_v1_g_09085	EER-WY	9.55711	5.22883	5.79338	10.9941	6.94717	5.20997	9.76068	6.34118	6.60398	5.13977	4.53017	11.0805
Phum_OR502AA_v1_g_09102	XLR-EER-No WY	15.3753	14.9522	69.1338	73.8147	49.8914	71.678	27.7141	73.7374	33.0311	46.8458	26.5024	60.1114
Phum_OR502AA_v1_g_09105	RXL-EER-WY	8.59032	15.0017	1.97583	0.68173	1.64482	2.14876	4.98542	3.88395	3.11855	3.0676	0.967311	2.21418
Phum_OR502AA_v1_g_09253	EER-like-WY	0	0.0478438	0	0.221768	0.866292	0.322612	0.780089	0.459438	0	1.28301	0.244741	0.277029
Phum_OR502AA_v1_g_09325	RXLR-WY	8.78859	2.18898	4.92335	8.58547	3.04886	5.8663	11.7044	7.47844	0.793411	5.14261	4.18371	4.28994
Phum_OR502AA_v1_g_09416	EER-like-WY	0.578446	0	3.58638	0.202272	0	0	0	1.25714	0	0.130024	0.51023	0.758025
Phum_OR502AA_v1_g_09620	RXLR-EER-WY	13.5755	19.2204	11.759	11.7009	10.566	16.3249	6.84085	15.7353	13.3553	12.9318	10.4211	16.7707
Phum_OR502AA_v1_g_09687	EER-WY	0.22624	0.06827	0.485548	0	0	0.920692	0.410102	0.983381	0	1.42393	0.59868	0.0395302
Phum_OR502AA_v1_g_09787	RXL-EER-No WY	1.32147	2.39259	5.35706	3.4657	15.2901	2.24074	10.266	1.43598	5.16713	2.8219	4.29826	3.98296
Phum_OR502AA_v1_g_09910	RXL-EER-No WY	1.73949	1.18675	6.78114	3.80829	0.972309	3.69335	4.85703	10.7387	2.58087	4.21606	4.33622	3.96438
Phum_OR502AA_v1_g_10400	RXLR-EER-No WY	0	3.1562	4.69489	4.08773	9.88725	7.30276	3.90343	5.79428	1.31222	13.8298	15.3313	3.44005
Phum_OR502AA_v1_g_10402	XLR-EER-WY	0.715503	1.42246	3.85402	6.41684	6.87188	7.99307	2.89914	4.51258	4.66784	9.00658	5.5873	4.60359
Phum_OR502AA_v1_g_10448	EER-like-WY	6.49757	2.4819	4.04028	3.45126	5.28693	7.58676	3.74853	2.74083	3.74226	2.95804	4.13526	5.97829
Phum_OR502AA_v1_g_10559	RXL-EER-No WY	1.38302	0	0	0.351721	0.969832	0.341106	0.520931	0	1.43016	0.452185	0.332706	0.175746
Phum_OR502AA_v1_g_10735	QXLR-EER-No WY	14.3363	5.17394	2.85176	2.21687	3.51947	2.54086	0.93278	1.87883	5.1217	1.61937	2.73248	1.76227
Phum_OR502AA_v1_g_10788	RXLR-No WY	0	0	0	0	0	0	0	0	0	0	0	0
Phum_OR502AA_v1_g_10817	QXLR-No WY	0.286583	0.408809	1.06858	0.801701	0.770361	0.565458	0.944517	0.45297	1.03723	0.468498	0.528553	1.63877
Phum_OR502AA_v1_g_10876	RXLR-No WY	2.30851	3.47298	5.77619	4.3053	3.22592	3.81229	1.07431	5.81695	1.90284	7.76111	4.07254	6.61743
Phum_OR502AA_v1_g_10902	RXLR-EER-No WY	71.926	59.0503	78.3322	123.086	113.197	183.554	29.9154	58.5099	53.42	79.9349	106.419	105.033
Phum_OR502AA_v1_g_10977	EER-WY	24.3396	12.141	38.2136	19.5912	18.8454	19.093	10.9878	21.6863	11.9101	17.4705	20.0461	27.3282
Phum_OR502AA_v1_g_11166	RXLR-No WY	0	0	0	0	0	0	0	0	0	0	0	0
Phum_OR502AA_v1_g_11201	RXLR-No WY	0	0	0	0	0	0	0	0	0	0	0	0
Phum_OR502AA_v1_g_11202	RXLR-No WY	0	0	0	0	0	0	0	0	0	0	0	0
Phum_OR502AA_v1_g_11618	XLR-EER-WY	0	0	0	0	0	0	0	0	0	0	0	0
Phum_OR502AA_v1_g_11641	EER-WY	5.22696	6.8287	10.6167	4.30064	6.16644	5.83918	3.94917	6.05857	0.699487	7.18777	5.85811	7.77908
Phum_OR502AA_v1_g_11652	RXLR-No WY	0	0.506941	0	0	0	0	0	0	0	0	0	0
Phum_OR502AA_v1_g_11661	QXLR-EER-WY	0	0	0	0	0	0	0.150712	0	0	0	0.128341	0.169485
Phum_OR502AA_v1_g_11747	RXLR-EER-WY	22.3259	35.1221	20.2527	68.9677	39.8116	54.9251	89.9818	59.6869	111.332	67.7373	41.7505	38.504
Phum_OR502AA_v1_g_12026	EER-WY	0.361529	0	0	0	0.557742	0.196167	0	0	0	0	0.127558	0.252675
Phum_OR502AA_v1_g_12073	QXLR-No WY	304.746	268.896	20.9618	25.2979	24.8772	22.4239	871.244	12.6798	605.029	34.6222	32.8505	18.8931
Phum_OR502AA_v1_g_12119	EER-like-WY	12.2197	12.2831	93.0509	146.339	70.4048	141.701	25.7381	126.243	38.5847	60.1898	44.3401	113.853
Phum_OR502AA_v1_g_12186	RXLR-No WY	71.756	39.7499	29.2887	28.8464	34.0047	27.7093	22.6166	27.6988	23.0865	22.487	23.4176	28.0954
Phum_OR502AA_v1_g_12294	EER-like-WY	0.847707	2.11951	5.48683	6.43671	4.59282	5.58534	3.76317	4.56196	1.7219	5.33537	3.04436	4.57047
Phum_OR502AA_v1_g_12380	RXLR-WY	3.70943	7.72887	12.6366	11.3652	17.7698	12.6995	2.51579	10.621	6.53011	10.0851	11.9973	14.4133
Phum_OR502AA_v1_g_12394	RXLR-EER-No WY	0	0	0	0	0	0	0	0	0	0	0	0
Phum_OR502AA_v1_g_12470	RXLR-No WY	2.60602	3.14556	15.6341	7.96168	10.2714	6.1399	2.13108	7.35286	0.585066	5.67287	5.47452	5.79961
Phum_OR502AA_v1_g_12665	RXLR-No WY	0	0	0	0	0	0	0	0	0	0	0	0
Phum_OR502AA_v1_g_13047	RXLR-EER-No WY	11.7292	4.83431	6.95835	3.40124	1.28725	3.10456	10.1492	1.03623	8.5421	1.67194	2.01874	6.14824
Phum_OR502AA_v1_g_13173	EER-WY	1.04552	0.555272	1.35629	0.233984	0.215062	0.794227	0	0.727118	0	0.225614	0.221334	0.438434
Phum_OR502AA_v1_g_13247	RXLR-No WY	4.98809	5.21314	2.524	2.89289	4.77046	4.37341	4.19012	1.93898	6.74644	5.57881	2.68284	3.76256
Phum_OR502AA_v1_g_13367	XLR-EER-No WY	0.526386	3.38862	1.58996	0.981692	3.27085	2.14214	4.81629	1.77956	4.49071	2.36644	1.93462	3.00447
Phum_OR502AA_v1_g_13482	RXLR-WY	2.54043	5.65697	21.2238	25.8538	10.8679	14.6163	21.5505	14.2154	15.6942	18.9822	10.4315	15.092
Phum_OR502AA_v1_g_13486	RXLR-EER-WY	6.24918	10.1172	6.29193	8.87962	13.3263	7.53518	2.46591	6.32362	5.64159	4.63774	4.94349	7.8686
Phum_OR502AA_v1_g_13728	RXLR-EER-No WY	15.374	15.8842	44.2349	26.7251	30.8269	20.5975	20.2499	21.0833	24.1088	21.6165	13.3377	24.8064
Phum_OR502AA_v1_g_13755	RXLR-No WY	3.78241	0.570688	0.901963	2.31462	0.455879	1.28272	4.2852	0.68503	4.70583	0.425108	0.93835	0.826111
Phum_OR502AA_v1_g_13846	RXLR-No WY	14.7361	6.70113	14.3175	9.3951	11.7194	7.62395	17.1808	15.6903	13.6436	6.6556	6.52935	20.6941
Phum_OR502AA_v1_g_13864	RXLR-EER-No WY	22.8025	14.1314	21.8151	19.9935	9.18832	9.41805	8.53114	23.8662	11.6139	15.1778	12.7885	12.2262
Phum_OR502AA_v1_g_14120	QXLR-EER-No WY	4.33511	2.74332	4.73723	5.53379	4.81573	5.82353	4.01083	4.87846	6.22379	3.63291	4.52924	10.1191
Phum_OR502AA_v1_g_14215	RXLR-No WY	29.6092	25.5619	26.123	26.6958	16.386	17.733	15.5042	20.0768	23.0483	19.864	22.8888	23.2066
Phum_OR502AA_v1_g_14255	RXLR-No WY	32.3581	24.3318	75.1141	56.8314	82.5939	85.5153	74.3017	53.5586	56.8783	64.6847	39.3955	66.2723
Phum_OR502AA_v1_g_14290	QXLR-WY	22.0128	18.3112	15.9516	20.5895	9.43328	13.7395	8.62625	19.2406	11.0091	8.37831	8.39807	12.7263
Phum_OR502AA_v1_g_14336	RXLR-EER-No WY	0	0	0	0	0	0	0	0	0	0	0	0
Phum_OR502AA_v1_g_14337	RXLR-EER-No WY	0	0	0	0	0	0	0	0	0	0	0	0
Phum_OR502AA_v1_g_14348	RXLR-No WY	0	0	0	0	0	0	0	0	0	0	0	0
Phum_OR502AA_v1_g_14402	EER-WY	5.93096	0.477259	1.56662	1.95696	2.22882	2.393	1.95329	0.969491	1.2109	4.21145	2.81698	2.57214
Phum_OR502AA_v1_g_14415	RXL-EER-No WY	2.11204	3.23566	8.9106	16.5888	19.6334	13.8843	17.6698	12.4757	24.4864	17.6752	14.2589	27.8192
Phum_OR502AA_v1_g_14697	QXLR-EER-No WY	1.54675	10.5796	2.95073	2.67859	5.58679	2.79758	9.30775	1.06716	9.216	0.662249	0.649687	1.3899
Phum_OR502AA_v1_g_14700	QXLR-WY	0	0	0	0	0	0	0	0	0	0	0	0
Phum_OR502AA_v1_g_14862	QXLR-EER-No WY	3.97531	3.35056	45.4041	20.7076	7.53388	6.60122	4.50818	6.25625	4.67782	6.59397	5.16907	8.886
Phum_OR502AA_v1_g_14863	RXLR-WY	78.6879	56.4498	60.1868	27.4685	62.0333	27.0972	20.9708	28.4533	22.4535	27.6691	29.0491	48.7932
Phum_OR502AA_v1_g_14866	RXLR-EER-WY	73.5744	34.7837	90.8197	55.5155	93.9094	53.4104	17.6584	45.8823	42.6257	64.1595	69.5067	80.3417
Phum_OR502AA_v1_g_14948	EER-like-WY	6.01089	0.895723	6.01662	1.86835	2.09887	1.61063	0.768667	1.07519	0	0.400337	0.523657	3.11189
Phum_OR502AA_v1_g_15020	XLR-EER-No WY	0.341316	0	0	0	0.146267	0	0	0	0	0	0	0.636129
Phum_OR502AA_v1_g_15115	RXLR-No WY	0	0	0.521876	1.44053	1.48954	0.61121	0.900092	1.30565	1.09827	0.578748	0.596158	0.62982
Phum_OR502AA_v1_g_15202	EER-like-WY	5.65704	15.6904	11.0215	5.38733	15.6287	3.26546	20.4465	6.97561	26.6978	5.19461	4.88374	6.0568
Phum_OR502AA_v1_g_15275	RXLR-WY	7.0065	3.09009	20.178	8.85784	10.047	3.83831	4.95462	9.76109	4.59799	6.54202	6.3585	9.27584
Phum_OR502AA_v1_g_15337	EER-like-WY	12.3907	1.39218	6.09804	2.48906	2.20303	3.75501	4.36921	4.29716	2.81138	2.60742	2.6161	4.19179
Phum_OR502AA_v1_g_15494	RXLR-EER-No WY	42.5875	57.3143	90.3619	47.3937	108.503	63.0414	76.7953	34.9055	45.0839	55.7603	54.0856	76.2585
Phum_OR502AA_v1_g_15505	RXLR-EER-WY	0	0.389318	1.35368	1.44366	1.49278	0	2.20502	0.373856	0.733776	0.464007	0.682808	1.2173
Phum_OR502AA_v1_g_15620	RXLR-EER-WY	0	0	0	0	0	0	0.0561718	0	0	0	0	0
Phum_OR502AA_v1_g_15629	RXLR-EER-WY	6.51467	4.08899	25.8503	10.7524	15.6619	4.59536	14.9131	6.98482	4.07572	6.79472	3.73516	24.1772
Phum_OR502AA_v1_g_15731	EER-like-WY	0.73694	1.01659	5.67365	5.44839	4.73709	5.42676	3.54407	7.3216	4.49071	4.25958	3.01801	5.40805
Phum_OR502AA_v1_g_15960	EER-WY	0.270404	0.130555	0	0.605153	0.20858	0.293444	0	0	0	0	0.286218	0.0755948
Phum_OR502AA_v1_g_16040	RXLR-EER-WY	0	0	0	0	0	0	0	0	0	0	0	0
Phum_OR502AA_v1_g_16070	RXLR-EER-No WY	0.205619	0.74457	0	0	0	0	0	0	0	0	0	0
Phum_OR502AA_v1_g_16186	XLR-EER-WY	0	0	0	0	0	0	0	0	0	0	0	0
Phum_OR502AA_v1_g_16187	XLR-EER-WY	0	0	0	0	0	0	0	0	0	0	0	0
Phum_OR502AA_v1_g_16215	EER-like-WY	5.51282	2.14651	1.69626	2.98487	5.63939	4.02054	7.85933	0.687087	9.10278	4.47704	2.71893	4.7644
Phum_OR502AA_v1_g_16405	EER-WY	0.580572	1.0011	3.00623	3.71228	4.05183	1.12508	3.26457	5.28739	5.66055	2.08803	1.09737	3.53596
Phum_OR502AA_v1_g_16544	QXLR-EER-No WY	2.81992	2.85476	0	0.508942	1.5203	0.740372	5.1823	0.527189	4.1389	0.654314	1.12333	0.0635763
Phum_OR502AA_v1_g_16657	EER-WY	2.34271	1.04731	8.27625	5.5827	6.07939	4.82571	3.99943	5.15428	0.986968	6.94328	4.05633	4.82104
Phum_OR502AA_v1_g_16659	RXLR-No WY	0	0	0	0	0	0	0	0	0	0	0	0
Phum_OR502AA_v1_g_16663	RXLR-EER-No WY	31.1779	34.3981	21.3223	16.0906	30.3351	20.5703	117.466	11.9324	74.7212	23.3901	24.0995	25.1709
Phum_OR502AA_v1_g_16780	RXLR-EER-No WY	0	4.18764	0	7.02802	9.07429	7.78961	15.8616	6.24	3.40205	11.8322	10.1304	20.9867
Phum_OR502AA_v1_g_16812	RXLR-WY	5.95647	5.51765	5.35125	4.90846	5.43162	8.08002	16.5485	6.28865	12.0803	6.72566	4.27653	7.59993
Phum_OR502AA_v1_g_17032	QXLR-EER-WY	1.65646	4.16543	7.17589	4.44078	2.04083	5.24301	5.29036	3.6	16.0943	4.84044	2.49607	3.42489
Phum_OR502AA_v1_g_17041	RXLR-EER-No WY	0.808048	2.50802	3.85378	10.4951	6.97504	8.45583	6.09809	6.52281	4.92402	6.53883	6.82209	5.32479
Phum_OR502AA_v1_g_17042	RXLR-EER-No WY	0	0	0	0	0	0.209194	0	0	0	0	0.0680141	0.431127
Phum_OR502AA_v1_g_17132	RXLR-EER-No WY	43.4779	51.9658	135.857	64.7409	91.9926	69.4812	34.4595	91.7172	47.9073	60.1299	61.466	84.8576
Phum_OR502AA_v1_g_17141	RXLR-EER-No WY	0	0	0	0	0	0	0	0	0	0	0	0
Phum_OR502AA_v1_g_17290	QXLR-WY	8.84708	5.74126	25.9969	16.7656	43.1108	29.4222	8.17861	27.2906	21.3714	43.4512	22.2365	15.0261
Phum_OR502AA_v1_g_17309	RXLR-No WY	0	0	0	0	0	0	0	0	0	0	0	0
Phum_OR502AA_v1_g_17312	RXLR-No WY	0	0	0	0	0	0	0	0	0	0	0	0
Phum_OR502AA_v1_g_17444	RXLR-EER-No WY	4.70449	6.32244	7.957	8.27624	15.5256	10.0002	16.0759	11.1027	12.9646	11.338	8.34217	10.3725
Phum_OR502AA_v1_g_17476	RXLR-EER-WY	26.3557	14.0581	6.12838	13.1549	7.2406	15.5765	13.5649	9.26925	17.1045	13.2743	14.8312	13.8916
Phum_OR502AA_v1_g_17497	QXLR-EER-WY	29.8509	16.4352	18.1368	19.3834	14.8638	13.2245	9.2218	13.8914	14.2053	9.70721	8.99007	13.4019
Phum_OR502AA_v1_g_17573	XLR-EER-WY	0	0	0	0	0	0	0	0	0	0	0	0
Phum_OR502AA_v1_g_17609	EER-WY	11.4408	2.04225	34.1218	18.4819	15.7443	31.9136	8.59589	25.4482	9.62294	22.3121	13.2186	29.2251
Phum_OR502AA_v1_g_17634	RXLR-EER-WY	4.79387	1.10622	3.22774	0.78886	5.98178	0.956314	2.11768	0.612857	0	0.887413	0.808396	2.41431
Phum_OR502AA_v1_g_17647	RXLR-No WY	0.150836	0.254891	0.287751	2.61614	5.39089	1.88242	6.87454	2.36026	3.43151	3.79739	1.6498	1.89757
Phum_OR502AA_v1_g_17658	RXLR-No WY	2.81992	19.7843	3.69845	8.87467	12.2355	13.3884	87.2629	7.66071	71.1697	16.4805	5.44113	11.5788
Phum_OR502AA_v1_g_17694	RXLR-EER-No WY	5.62276	18.7722	6.04794	2.67734	10.9199	2.59654	3.3458	5.54667	8.16492	6.88418	6.64807	2.09031
Phum_OR502AA_v1_g_17746	EER-like-WY	2.85333	5.19434	9.36962	8.63633	10.8244	7.36045	10.9016	7.31943	11.1736	6.89743	7.13793	9.25185
Phum_OR502AA_v1_g_17755	EER-WY	6.86421	0.14043	3.77309	3.58009	2.19371	3.78768	4.29819	6.51788	1.98509	1.74344	3.93386	4.79745
Phum_OR502AA_v1_g_17826	RXLR-No WY	0	0	0	0	0	0	0	0	0	0	0	0
Phum_OR502AA_v1_g_17829	XLR-EER-WY	12.1951	14.2833	18.0891	20.9605	23.4507	13.7389	16.6998	20.2147	21.7482	13.6597	12.5345	13.5794
Phum_OR502AA_v1_g_17845	QXLR-WY	2.30342	0	3.69895	3.50734	0.937122	2.53134	1.99331	1.94328	0.165831	1.78269	1.10591	2.32312
Phum_OR502AA_v1_g_17908	XLR-EER-WY	7.19048	6.46791	22.5854	18.3213	23.8464	16.6501	17.0309	19.1109	18.4942	25.037	10.8267	17.4771
Phum_OR502AA_v1_g_17980	QXLR-WY	0.346915	0.167495	0.794171	0.582286	0.401398	0.75295	0.287473	0.100527	0.789228	0.374304	0.367204	0.145477
Phum_OR502AA_v1_g_18020	EER-like-WY	1.04331	3.6772	1.234	2.21815	1.93146	2.03798	5.92215	1.2093	0.712057	2.55155	1.25157	3.67506
Phum_OR502AA_v1_g_18031	EER-like-WY	0.328991	0.198552	3.60879	5.86714	1.11026	3.68181	0.596357	3.69417	0	2.14458	1.45097	2.38557
Phum_OR502AA_v1_g_18032	XLR-EER-like-WY	0.912328	0.650716	0.712001	1.62412	1.1729	1.23758	0.730233	0.961344	1.41514	2.08803	2.01184	1.3912
Phum_OR502AA_v1_g_18036	EER-WY	123.612	131.582	94.7635	122.807	78.599	143.832	288.63	150.547	266.051	100.512	74.5132	99.4705
Phum_OR502AA_v1_g_18050	EER-WY	8.6843	5.85206	3.70979	5.81265	5.44532	7.01039	2.89728	3.08772	3.33318	3.44906	4.6055	4.84072
Phum_OR502AA_v1_g_18051	RXLR-EER-WY	104.805	31.2888	79.4349	86.6852	74.4081	64.6685	49.9204	98.8588	51.6855	101.533	119.779	115.054
Phum_OR502AA_v1_g_18070	RXLR-EER-No WY	2.65157	2.96346	2.43552	6.31873	5.30271	3.7301	10.681	2.84577	8.37818	6.35759	3.72487	3.7064
Phum_OR502AA_v1_g_18077	XLR-EER-like-WY	1.01553	0.842728	1.57408	0.53267	1.46878	1.20539	0.197233	0.183923	0.360989	0.913094	0.279929	1.81877
Phum_OR502AA_v1_g_18203	RXL-EER-like-No WY	33.6858	133.116	26.1961	15.6057	66.2016	38.4189	162.683	19.8956	98.8443	38.5832	57.9125	41.2382
Phum_OR502AA_v1_g_18332	EER-like-WY	3.73542	1.32368	2.22281	2.20497	0.748982	1.8595	2.52032	1.09236	1.55927	1.23252	0.816169	2.15563
Phum_OR502AA_v1_g_18415	RXL-EER-No WY	39.938	8.72705	56.5949	61.6411	28.4757	74.7259	65.5002	50.8814	15.6653	53.2448	80.883	131.383
Phum_OR502AA_v1_g_18422	RXLR-EER-No WY	2.79992	0	1.46889	3.13306	2.69971	2.27888	7.54057	0.405674	0	2.26574	0.864406	3.03317
Phum_OR502AA_v1_g_18489	EER-like-WY	0.961226	1.65748	1.83373	2.78502	1.89778	2.70096	3.02253	3.08383	2.92872	1.97546	1.7563	4.10283
Phum_OR502AA_v1_g_18531	EER-WY	5.61659	33.848	7.64786	20.2664	15.7496	13.5816	13.3219	10.6144	13.1943	29.4219	22.0786	13.3694
Phum_OR502AA_v1_g_18538	RXLR-EER-WY	0	0	0	0	0	0	0	0	0	0	0	0
Phum_OR502AA_v1_g_18563	EER-like-WY	4.24628	0.415574	0.912232	1.07016	0.491807	1.97193	1.30763	2.32791	1.52301	0.481542	0.472408	1.84482
Phum_OR502AA_v1_g_18603	RXL-EER-like-No WY	9.65671	33.4253	21.8085	16.6852	17.3442	20.805	38.5395	14.8144	31.4996	13.2793	19.1653	23.5228
Phum_OR502AA_v1_g_18607	RXL-EER-No WY	436.81	481.218	67.754	28.8651	69.403	25.9654	32.8384	26	65.4895	34.4209	50.9157	68.5622
Phum_OR502AA_v1_g_18608	RXL-EER-No WY	16.6791	103.986	30.9429	47.515	50.5578	34.8721	48.8181	38.1333	33.9414	33.5704	26.9947	38.5006
Phum_OR502AA_v1_g_18614	QXLR-EER-No WY	0	0	0	0	0	0	0	0	0	0.825501	0	0
Phum_OR502AA_v1_g_18719	RXLR-WY	6.93925	2.73949	15.2287	9.12227	8.45164	3.60956	1.94557	6.72793	1.92883	4.50352	5.54563	5.81622
Phum_OR502AA_v1_g_18764	RXLR-EER-No WY	6.85981	5.91431	10.6828	2.34979	14.5784	0.759625	1.45011	0.811347	0	1.76224	2.84019	8.6103
Phum_OR502AA_v1_g_18794	RXLR-EER-No WY	102.117	113.878	72.2005	72.6123	49.5556	44.6983	78.0832	81.0708	106.08	120.744	103.373	83.3194
Phum_OR502AA_v1_g_18799	EER-WY	4.02273	1.10662	5.30053	6.0716	4.81086	7.05588	3.7986	4.60853	3.72452	3.73471	2.9542	8.2384
Phum_OR502AA_v1_g_18815	RXLR-No WY	21.0268	9.32331	20.5681	23.4085	9.24063	18.3363	10.2233	21.7609	8.5421	9.25996	12.7748	24.2181
Phum_OR502AA_v1_g_18892	RXL-EER-WY	0	1.37624	0	0.996754	0.274844	0.193334	0	0.206498	0	0.128146	0.0628578	0.149416
Phum_OR502AA_v1_g_18957	EER-like-WY	0	0.198552	0	0.345126	0.528693	0	2.04465	0.119167	0	0.813462	0.145097	0.402385
Phum_OR502AA_v1_g_19016	EER-like-WY	3.16434	3.54665	1.86847	1.05382	0.484299	2.86164	7.5699	3.92977	4.71353	3.38707	3.92093	3.1594
Phum_OR502AA_v1_g_19175	XLR-EER-WY	3.06831	2.34559	0.585341	1.71669	3.94465	1.10992	0.635644	0.889119	0	2.20704	1.08259	2.35891
Phum_OR502AA_v1_g_19192	RXLR-EER-WY	38.3517	44.3009	24.6239	18.458	38.1189	16.5584	23.9635	15.6543	28.3796	16.2404	14.0772	19.7141
Phum_OR502AA_v1_g_19210	RXL-EER-like-WY	2.45491	10.8246	8.02839	7.7084	7.47148	5.30099	1.66063	7.69441	3.41932	7.92816	4.15404	8.47372
Phum_OR502AA_v1_g_19243	RXLR-No WY	0	0	0	0	0	0	0	0	0	0	0	0
Phum_OR502AA_v1_g_19403	XLR-EER-No WY	17.1136	13.9897	41.0254	27.1035	17.9271	24.8115	9.94189	36.9963	8.75482	14.4917	15.4149	13.6062
Phum_OR502AA_v1_g_19516	RXL-EER-No WY	1.1312	0.81924	2.05009	0.949344	3.563	1.07414	3.39799	2.62235	0.965051	1.1188	0.79824	2.52993
Phum_OR502AA_v1_g_19580	RXLR-No WY	0	0	0	0	0	0	0	0	0	0	0	0.726108
Phum_OR502AA_v1_g_19590	EER-like-WY	3.83004	3.34278	7.7	8.73632	7.65106	7.03391	17.7	7.0006	13.4051	4.87415	5.30144	6.09497
Phum_OR502AA_v1_g_19618	EER-WY	9.91021	17.4739	21.7323	22.4233	31.2896	27.8092	19.9266	25.198	17.4066	21.6648	19.9683	22.9519
Phum_OR502AA_v1_g_19639	EER-WY	4.82987	2.88956	4.80727	7.40185	7.50519	6.26691	9.48371	4.62468	4.53848	7.85455	7.11282	11.0368
Phum_OR502AA_v1_g_19640	XLR-EER-WY	0	0	0	0	0	0	0	0	0	0	0	0
Phum_OR502AA_v1_g_19646	RXLR-EER-No WY	0.616858	2.3578	1.6671	0	0	0.55785	0.851939	0	1.75418	1.29414	0.453427	0.359272
