# Supplementary material for: The Effector Repertoire of the Hop Downy Mildew Pathogen Pseudoperonospora humuli
Source: Front Genet. 2020 Aug 11;11:910. doi: 10.3389/fgene.2020.00910 (PMC7432248; doi:10.3389/fgene.2020.00910)
Supplement: TABLE S14 — Log2 transformed reads per kilobase million (RPKM) values of Pseudoperonospora humuli genes during infection on hop. [file Table_14.XLSX]

## Sheet: total
Gene_ID	2DPI	3DPI	4DPI
Phum_OR502AA_v1_g_00001	0	0	0
Phum_OR502AA_v1_g_00002	0	0	0
Phum_OR502AA_v1_g_00003	0	0	0
Phum_OR502AA_v1_g_00004	-2.81073	-0.532087	-1.38403
Phum_OR502AA_v1_g_00005	-1.10832	-0.83608	-0.996935
Phum_OR502AA_v1_g_00006	0	0	0
Phum_OR502AA_v1_g_00007	-2.40463	-2.78126	-2.8894
Phum_OR502AA_v1_g_00008	-3.86363	-2.83306	-3.97558
Phum_OR502AA_v1_g_00011	-1.46125	-0.791901	-0.940097
Phum_OR502AA_v1_g_00012	-0.108123	-0.043205	-0.0646111
Phum_OR502AA_v1_g_00013	0	0	0
Phum_OR502AA_v1_g_00014	1.08209	1.16301	0.955734
Phum_OR502AA_v1_g_00015	1	0	0
Phum_OR502AA_v1_g_00016	0	0	0
Phum_OR502AA_v1_g_00018	0	0	0
Phum_OR502AA_v1_g_00019	0	0	0
Phum_OR502AA_v1_g_00020	0	0	0
Phum_OR502AA_v1_g_00021	1.89282	-0.36624	-0.486749
Phum_OR502AA_v1_g_00022	0	0	0
Phum_OR502AA_v1_g_00023	1.00325	0.626988	0.574544
Phum_OR502AA_v1_g_00025	0	3.92808	0
Phum_OR502AA_v1_g_00026	-7.20952	-7.20952	-2.36838
Phum_OR502AA_v1_g_00027	-0.895542	-0.878159	-1.53213
Phum_OR502AA_v1_g_00028	0	0	4.77435
Phum_OR502AA_v1_g_00029	-0.107149	0.320563	0.179701
Phum_OR502AA_v1_g_00030	1.2699	1.98941	1.84025
Phum_OR502AA_v1_g_00031	-9.75054	-2.09055	-2.9709
Phum_OR502AA_v1_g_00032	0	0	0
Phum_OR502AA_v1_g_00033	-1.03054	-0.165855	-0.485767
Phum_OR502AA_v1_g_00034	4.12489	3.05776	2.7202
Phum_OR502AA_v1_g_00035	-1.74388	-0.82197	-1.2924
Phum_OR502AA_v1_g_00036	-1.57217	-2.1703	-1.76916
Phum_OR502AA_v1_g_00037	-7.37983	-7.37983	-7.37983
Phum_OR502AA_v1_g_00038	0	0	0
Phum_OR502AA_v1_g_00039	0.909821	1.20996	1.27688
Phum_OR502AA_v1_g_00040	-1.23413	-0.355056	-0.613654
Phum_OR502AA_v1_g_00041	0.730988	0.901059	1.1827
Phum_OR502AA_v1_g_00042	-7.65224	0.381768	-0.407479
Phum_OR502AA_v1_g_00043	-0.308644	-0.197844	-0.0843029
Phum_OR502AA_v1_g_00044	-2.91511	-1.98338	-2.07537
Phum_OR502AA_v1_g_00045	0.698375	1.16364	1.14039
Phum_OR502AA_v1_g_00046	-7.15888	-1.39137	-1.27976
Phum_OR502AA_v1_g_00047	0	0	0
Phum_OR502AA_v1_g_00050	1.11835	-0.23086	0.857182
Phum_OR502AA_v1_g_00051	-1.38381	-0.969835	-1.11498
Phum_OR502AA_v1_g_00052	-2.87511	-2.20741	-2.15025
Phum_OR502AA_v1_g_00053	-5.8145	-4.88608	-1.35452
Phum_OR502AA_v1_g_00054	-0.191768	0.744523	0.443663
Phum_OR502AA_v1_g_00055	-0.479209	-0.385369	-0.444394
Phum_OR502AA_v1_g_00056	0	0	0
Phum_OR502AA_v1_g_00057	0	0	0
Phum_OR502AA_v1_g_00058	-6.21017	-4.67671	-4.23629
Phum_OR502AA_v1_g_00059	-5.73736	-4.89748	-3.78658
Phum_OR502AA_v1_g_00060	-4.93164	-3.25387	-2.76484
Phum_OR502AA_v1_g_00061	-0.902555	-0.819015	-0.875286
Phum_OR502AA_v1_g_00062	-6.58246	-3.1976	-3.2321
Phum_OR502AA_v1_g_00063	-3.4402	-3.4402	-3.4402
Phum_OR502AA_v1_g_00064	-0.172574	1.57651	0.736231
Phum_OR502AA_v1_g_00065	2.43241	2.50938	2.50228
Phum_OR502AA_v1_g_00066	0	0	0
Phum_OR502AA_v1_g_00067	0	0	0
Phum_OR502AA_v1_g_00068	0	0	0
Phum_OR502AA_v1_g_00069	3.31414	4.51174	3.83801
Phum_OR502AA_v1_g_00070	0	0	0
Phum_OR502AA_v1_g_00071	0	0	0
Phum_OR502AA_v1_g_00072	0	0	0
Phum_OR502AA_v1_g_00073	0	0	0
Phum_OR502AA_v1_g_00074	-6.51851	-6.51851	-6.51851
Phum_OR502AA_v1_g_00075	0	0	0
Phum_OR502AA_v1_g_00076	0	0	0
Phum_OR502AA_v1_g_00077	0	0	0
Phum_OR502AA_v1_g_00078	0	0	0
Phum_OR502AA_v1_g_00079	-2.79166	-2.52353	-2.19138
Phum_OR502AA_v1_g_00080	-8.94058	-4.07333	-3.55992
Phum_OR502AA_v1_g_00081	3.10288	2.9511	3.32431
Phum_OR502AA_v1_g_00082	0	0	0
Phum_OR502AA_v1_g_00083	-5.53085	-5.53085	-5.53085
Phum_OR502AA_v1_g_00084	0	0	0
Phum_OR502AA_v1_g_00085	0.264898	-0.281036	0.636204
Phum_OR502AA_v1_g_00086	-0.630593	0.0108271	-0.19227
Phum_OR502AA_v1_g_00087	-3.24021	-0.344894	0.0491404
Phum_OR502AA_v1_g_00088	-3.81525	-3.81525	-3.81525
Phum_OR502AA_v1_g_00089	-0.666579	1.83278	1.44098
Phum_OR502AA_v1_g_00090	2.85924	3.10867	2.711
Phum_OR502AA_v1_g_00091	0.597568	-7.72264	-3.62915
Phum_OR502AA_v1_g_00092	-1.5321	-0.93284	-0.944165
Phum_OR502AA_v1_g_00093	-1.66177	-0.515892	-0.824848
Phum_OR502AA_v1_g_00094	-0.517685	-0.416426	-0.275365
Phum_OR502AA_v1_g_00095	2.84298	1.87993	1.83085
Phum_OR502AA_v1_g_00096	-1.48016	-0.850068	-0.822778
Phum_OR502AA_v1_g_00097	-5.72957	0.750755	-5.72957
Phum_OR502AA_v1_g_00098	-8.4892	-8.4892	-8.4892
Phum_OR502AA_v1_g_00099	-8.67614	-8.67614	-8.67614
Phum_OR502AA_v1_g_00100	-10.8459	-4.74127	-10.8459
Phum_OR502AA_v1_g_00101	-7.07157	-7.07157	-1.27886
Phum_OR502AA_v1_g_00102	1.92922	-2.50503	2.07275
Phum_OR502AA_v1_g_00104	1.10085	1.44408	2.61332
Phum_OR502AA_v1_g_00105	0	6.53521	8.22298
Phum_OR502AA_v1_g_00106	3.41781	5.5852	6.4257
Phum_OR502AA_v1_g_00107	2.10634	3.52881	4.0563
Phum_OR502AA_v1_g_00108	-4.21526	-4.21526	-4.21526
Phum_OR502AA_v1_g_00109	-0.216737	-0.997448	-0.852747
Phum_OR502AA_v1_g_00110	-1.04723	-0.687578	-0.609191
Phum_OR502AA_v1_g_00111	-1.66027	-2.52385	-1.82101
Phum_OR502AA_v1_g_00112	-0.797579	-0.43941	-0.218477
Phum_OR502AA_v1_g_00113	0.779904	0.559007	0.745319
Phum_OR502AA_v1_g_00114	-1.26664	-1.35478	-1.95613
Phum_OR502AA_v1_g_00115	0	0	0
Phum_OR502AA_v1_g_00116	-10.9134	-4.88889	-10.9134
Phum_OR502AA_v1_g_00118	0	0	0
Phum_OR502AA_v1_g_00119	-2.22479	-1.50745	-0.969955
Phum_OR502AA_v1_g_00120	-3.03246	-2.23504	-2.51243
Phum_OR502AA_v1_g_00121	0.878675	1.67303	1.52075
Phum_OR502AA_v1_g_00122	-3.3181	-2.70117	-1.37029
Phum_OR502AA_v1_g_00123	-10.8538	-10.8538	-10.8538
Phum_OR502AA_v1_g_00124	0.719736	-6.65006	-0.700299
Phum_OR502AA_v1_g_00125	-6.78497	-6.78497	-6.78497
Phum_OR502AA_v1_g_00126	-4.37216	-4.37216	-4.37216
Phum_OR502AA_v1_g_00127	-7.18128	-7.18128	-7.18128
Phum_OR502AA_v1_g_00128	-2.54664	-1.8487	-1.36811
Phum_OR502AA_v1_g_00129	0	2.20925	2.63886
Phum_OR502AA_v1_g_00130	-3.41388	-3.78241	-4.23721
Phum_OR502AA_v1_g_00131	0	0	4.28863
Phum_OR502AA_v1_g_00132	-7.57872	-1.68065	-4.33711
Phum_OR502AA_v1_g_00133	-0.703006	-0.49663	-0.514799
Phum_OR502AA_v1_g_00134	0.909042	0.917408	1.11383
Phum_OR502AA_v1_g_00135	3.20308	2.66041	2.55963
Phum_OR502AA_v1_g_00136	-0.109543	0.249305	0.366665
Phum_OR502AA_v1_g_00137	0.274205	0.875632	0.703492
Phum_OR502AA_v1_g_00138	-9.91414	-9.91414	-9.91414
Phum_OR502AA_v1_g_00139	2.88784	1.7472	1.65477
Phum_OR502AA_v1_g_00140	2.4619	2.01485	2.39266
Phum_OR502AA_v1_g_00141	0.59828	0.6144	0.588598
Phum_OR502AA_v1_g_00142	0	0	0
Phum_OR502AA_v1_g_00143	-1.01976	-1.93361	-1.53511
Phum_OR502AA_v1_g_00144	-3.65488	-3.56404	-2.92067
Phum_OR502AA_v1_g_00145	2.22568	2.49814	2.38182
Phum_OR502AA_v1_g_00146	0.860708	1.34321	1.24062
Phum_OR502AA_v1_g_00147	0.140362	0.192455	0.685504
Phum_OR502AA_v1_g_00148	5.25047	4.35437	4.6537
Phum_OR502AA_v1_g_00149	-0.648695	0.157302	0.426646
Phum_OR502AA_v1_g_00150	-9.96791	-9.96791	-5.22575
Phum_OR502AA_v1_g_00151	-9.29803	-9.29803	-9.29803
Phum_OR502AA_v1_g_00152	-0.467822	0.784838	0.785558
Phum_OR502AA_v1_g_00153	-9.42188	-9.42188	-9.42188
Phum_OR502AA_v1_g_00154	1.29481	1.5429	1.57685
Phum_OR502AA_v1_g_00155	-2.76732	-2.3304	-2.19821
Phum_OR502AA_v1_g_00156	0.971849	1.2133	1.32394
Phum_OR502AA_v1_g_00157	0	0	0
Phum_OR502AA_v1_g_00158	0.828242	1.24438	1.0708
Phum_OR502AA_v1_g_00159	-7.32015	-7.32015	-7.32015
Phum_OR502AA_v1_g_00161	8.68948	8.93192	8.99649
Phum_OR502AA_v1_g_00162	0	0	0
Phum_OR502AA_v1_g_00163	-0.214923	0.46489	0.512885
Phum_OR502AA_v1_g_00164	0.898857	1.88065	2.12073
Phum_OR502AA_v1_g_00165	-1.19526	-1.19062	-1.10679
Phum_OR502AA_v1_g_00166	0	0	0
Phum_OR502AA_v1_g_00167	-2.79807	-1.5958	-2.27168
Phum_OR502AA_v1_g_00168	-7.39835	-4.80217	-5.2716
Phum_OR502AA_v1_g_00169	-8.80391	-8.80391	-8.80391
Phum_OR502AA_v1_g_00170	-9.95189	-9.95189	-9.95189
Phum_OR502AA_v1_g_00171	-3.2466	-0.594425	-1.37826
Phum_OR502AA_v1_g_00172	0	0	0
Phum_OR502AA_v1_g_00173	0	0	0
Phum_OR502AA_v1_g_00174	0	0	0
Phum_OR502AA_v1_g_00175	0	0	0
Phum_OR502AA_v1_g_00176	0	0	0
Phum_OR502AA_v1_g_00177	0	0	0
Phum_OR502AA_v1_g_00178	0	0	0
Phum_OR502AA_v1_g_00179	0	0	0
Phum_OR502AA_v1_g_00180	0	0	0
Phum_OR502AA_v1_g_00181	0	0	0
Phum_OR502AA_v1_g_00182	-2.73461	-2.69854	-1.27431
Phum_OR502AA_v1_g_00183	-2.15575	-1.95295	-1.82342
Phum_OR502AA_v1_g_00184	-1.95872	-1.28296	-1.28588
Phum_OR502AA_v1_g_00185	0	0	0
Phum_OR502AA_v1_g_00186	-9.40243	-2.07914	-1.41632
Phum_OR502AA_v1_g_00187	-7.2695	-0.555546	-7.2695
Phum_OR502AA_v1_g_00188	0	0	0
Phum_OR502AA_v1_g_00189	-0.619601	-0.888751	-1.20341
Phum_OR502AA_v1_g_00190	-1.22451	-2.53016	-2.03737
Phum_OR502AA_v1_g_00191	0	0	0
Phum_OR502AA_v1_g_00192	4.13415	5.78167	6.31937
Phum_OR502AA_v1_g_00193	0	0	0
Phum_OR502AA_v1_g_00194	-3.38226	-2.22904	-1.80438
Phum_OR502AA_v1_g_00195	-11.5772	-4.56713	-4.86596
Phum_OR502AA_v1_g_00196	-3.02648	0.156403	0.635474
Phum_OR502AA_v1_g_00197	0	0	0
Phum_OR502AA_v1_g_00198	-4.40192	0.169091	-0.278992
Phum_OR502AA_v1_g_00199	0	0	3.81569
Phum_OR502AA_v1_g_00200	-8.23321	-8.23321	-2.01659
Phum_OR502AA_v1_g_00201	0	0	0
Phum_OR502AA_v1_g_00202	0	0	0
Phum_OR502AA_v1_g_00203	0	0	0
Phum_OR502AA_v1_g_00204	-1.7507	-0.859481	-0.890216
Phum_OR502AA_v1_g_00205	0	0	0
Phum_OR502AA_v1_g_00206	0	0	0
Phum_OR502AA_v1_g_00207	0	0	0
Phum_OR502AA_v1_g_00208	-2.47826	-1.72468	-1.78858
Phum_OR502AA_v1_g_00209	0	0	0
Phum_OR502AA_v1_g_00210	-5.78824	-4.37381	-3.91787
Phum_OR502AA_v1_g_00212	0	0	0
Phum_OR502AA_v1_g_00213	-0.44895	0.094727	-0.142695
Phum_OR502AA_v1_g_00214	7.50996	6.29402	5.10961
Phum_OR502AA_v1_g_00215	0	0	0
Phum_OR502AA_v1_g_00216	0	0	0
Phum_OR502AA_v1_g_00217	0	0	0
Phum_OR502AA_v1_g_00218	0	0	0
Phum_OR502AA_v1_g_00219	0	0	0
Phum_OR502AA_v1_g_00220	0	0	0
Phum_OR502AA_v1_g_00221	-6.18643	-2.95371	-1.52899
Phum_OR502AA_v1_g_00222	-11.3655	-11.3655	-6.98334
Phum_OR502AA_v1_g_00223	-11.3127	-4.03947	-6.06661
Phum_OR502AA_v1_g_00224	1.34663	0.833134	0.870194
Phum_OR502AA_v1_g_00225	-3.01003	-1.10957	-1.68196
Phum_OR502AA_v1_g_00226	-0.0429784	1.21852	0.830277
Phum_OR502AA_v1_g_00227	0	0	0
Phum_OR502AA_v1_g_00228	2.45553	1.78605	1.84604
Phum_OR502AA_v1_g_00229	2.22991	2.39235	2.24117
Phum_OR502AA_v1_g_00230	0	0	0
Phum_OR502AA_v1_g_00231	-0.181277	-0.00413035	-0.0715952
Phum_OR502AA_v1_g_00232	1.29545	2.41056	2.63736
Phum_OR502AA_v1_g_00233	0.980308	1.83753	1.61577
Phum_OR502AA_v1_g_00234	0.530806	0.645227	0.609884
Phum_OR502AA_v1_g_00235	5.97885	3.39904	2.97959
Phum_OR502AA_v1_g_00236	-0.723717	-0.52928	-0.35525
Phum_OR502AA_v1_g_00237	0	0	0
Phum_OR502AA_v1_g_00238	2.84418	2.98455	2.9938
Phum_OR502AA_v1_g_00239	0	0	0
Phum_OR502AA_v1_g_00240	-0.268679	-0.2542	-0.0135835
Phum_OR502AA_v1_g_00241	-3.88997	-2.65448	-2.68689
Phum_OR502AA_v1_g_00242	-6.18704	-4.2473	-3.81852
Phum_OR502AA_v1_g_00243	1.99971	1.72352	1.89307
Phum_OR502AA_v1_g_00244	0.122022	-0.454085	0.272098
Phum_OR502AA_v1_g_00245	2.18184	2.62789	2.68807
Phum_OR502AA_v1_g_00246	-1.98279	-1.41164	-1.21778
Phum_OR502AA_v1_g_00247	2.26771	1.71517	1.86178
Phum_OR502AA_v1_g_00248	0	0	0
Phum_OR502AA_v1_g_00249	2.68981	2.38465	2.31581
Phum_OR502AA_v1_g_00250	-7.25541	-2.11297	-7.25541
Phum_OR502AA_v1_g_00251	0.961742	1.35166	1.25162
Phum_OR502AA_v1_g_00252	-0.882996	-0.626639	-0.595501
Phum_OR502AA_v1_g_00253	2.12077	1.93668	2.01804
Phum_OR502AA_v1_g_00254	1.04695	2.29003	2.4077
Phum_OR502AA_v1_g_00255	0.351705	-0.276266	-0.00312227
Phum_OR502AA_v1_g_00256	0	0	0
Phum_OR502AA_v1_g_00257	-1.25565	-0.907596	-0.883774
Phum_OR502AA_v1_g_00258	2.93574	2.15099	1.96699
Phum_OR502AA_v1_g_00259	-2.26425	-2.26425	-2.26425
Phum_OR502AA_v1_g_00260	0.177684	0.396146	0.382022
Phum_OR502AA_v1_g_00261	5.29485	6.22052	5.03734
Phum_OR502AA_v1_g_00262	-0.980255	-1.07372	-0.821946
Phum_OR502AA_v1_g_00263	-1.63608	-1.09238	-1.30134
Phum_OR502AA_v1_g_00264	0.937793	1.23801	1.0543
Phum_OR502AA_v1_g_00265	0.29099	-0.405349	-1.06314
Phum_OR502AA_v1_g_00266	-6.24171	-3.96657	-4.36315
Phum_OR502AA_v1_g_00267	-1.27708	-0.998759	-1.0727
Phum_OR502AA_v1_g_00268	-8.72191	-4.72918	-3.56939
Phum_OR502AA_v1_g_00269	-1.6645	-1.5408	-1.7069
Phum_OR502AA_v1_g_00270	-9.31257	-3.90633	-9.31257
Phum_OR502AA_v1_g_00271	-5.53858	-5.53858	-5.53858
Phum_OR502AA_v1_g_00274	0	0	0
Phum_OR502AA_v1_g_00275	1.75088	1.44387	1.74903
Phum_OR502AA_v1_g_00276	-3.52939	-3.0486	-2.2603
Phum_OR502AA_v1_g_00277	0	0	0
Phum_OR502AA_v1_g_00278	-7.83121	-7.83121	-7.83121
Phum_OR502AA_v1_g_00279	0	0	0
Phum_OR502AA_v1_g_00280	-7.2247	-7.2247	-7.2247
Phum_OR502AA_v1_g_00282	-5.98806	-2.15593	-0.582386
Phum_OR502AA_v1_g_00283	-0.584953	-0.311038	-0.322801
Phum_OR502AA_v1_g_00284	0.905356	1.65627	1.47581
Phum_OR502AA_v1_g_00285	-3.76627	-0.937323	-1.82165
Phum_OR502AA_v1_g_00286	0	0	0
Phum_OR502AA_v1_g_00287	6.40327	4.23801	3.63827
Phum_OR502AA_v1_g_00288	-1.40612	-1.04981	-1.14654
Phum_OR502AA_v1_g_00289	-0.324128	-0.640585	-0.567775
Phum_OR502AA_v1_g_00290	-0.324313	-0.14574	0.0593221
Phum_OR502AA_v1_g_00291	-1.07612	-1.45134	-0.514506
Phum_OR502AA_v1_g_00292	0	0	0
Phum_OR502AA_v1_g_00293	0	0	0
Phum_OR502AA_v1_g_00294	0	0	0
Phum_OR502AA_v1_g_00295	-1.39105	-1.02017	-0.7275
Phum_OR502AA_v1_g_00296	-11.1214	-11.1214	-11.1214
Phum_OR502AA_v1_g_00297	0	0	0
Phum_OR502AA_v1_g_00298	-1.62101	-1.04823	-1.03591
Phum_OR502AA_v1_g_00299	-6.02137	-6.02137	-6.02137
Phum_OR502AA_v1_g_00300	0.0947935	0.311859	0.669177
Phum_OR502AA_v1_g_00301	-4.1725	-4.1725	-4.1725
Phum_OR502AA_v1_g_00303	0	0	0
Phum_OR502AA_v1_g_00304	-1.11335	0.0543147	-0.266853
Phum_OR502AA_v1_g_00305	0.446372	1.02329	0.81591
Phum_OR502AA_v1_g_00306	0	0	0
Phum_OR502AA_v1_g_00307	0	0	0
Phum_OR502AA_v1_g_00308	0	0	0
Phum_OR502AA_v1_g_00309	-4.63446	-4.63446	-4.63446
Phum_OR502AA_v1_g_00310	0	0	0
Phum_OR502AA_v1_g_00311	0	0	0
Phum_OR502AA_v1_g_00312	0	0	0
Phum_OR502AA_v1_g_00313	-3.42414	-3.25038	-2.65833
Phum_OR502AA_v1_g_00314	0	0	0
Phum_OR502AA_v1_g_00315	0	0	0
Phum_OR502AA_v1_g_00316	0	0	0
Phum_OR502AA_v1_g_00317	0	0	0
Phum_OR502AA_v1_g_00318	0	0	0
Phum_OR502AA_v1_g_00319	0	0	0
Phum_OR502AA_v1_g_00331	0	0	0
Phum_OR502AA_v1_g_00336	-0.450928	-1.01755	-0.610693
Phum_OR502AA_v1_g_00337	-3.19417	-2.02709	-2.15001
Phum_OR502AA_v1_g_00338	0	0	0
Phum_OR502AA_v1_g_00339	-2.19446	-2.19446	-2.19446
Phum_OR502AA_v1_g_00340	-11.6935	-6.09112	-5.57161
Phum_OR502AA_v1_g_00341	-4.48473	1.71579	2.23841
Phum_OR502AA_v1_g_00342	-0.800249	0.918803	1.24941
Phum_OR502AA_v1_g_00343	1.57336	1.03833	1.02994
Phum_OR502AA_v1_g_00344	-0.0794373	-0.0666545	-0.0638115
Phum_OR502AA_v1_g_00345	-1.59996	1.25089	0.120115
Phum_OR502AA_v1_g_00346	-0.713326	-0.712489	-0.705586
Phum_OR502AA_v1_g_00347	-5.75606	-4.27658	-2.40948
Phum_OR502AA_v1_g_00348	-5.25877	-5.25877	-5.25877
Phum_OR502AA_v1_g_00349	-8.66308	-8.66308	-2.77584
Phum_OR502AA_v1_g_00350	0	0	0
Phum_OR502AA_v1_g_00351	4.58082	3.09271	4.09873
Phum_OR502AA_v1_g_00352	-3.66925	-2.68071	-1.93723
Phum_OR502AA_v1_g_00353	-7.01483	-5.40666	-5.55538
Phum_OR502AA_v1_g_00354	0	0	0
Phum_OR502AA_v1_g_00355	0.825841	0.975178	0.894919
Phum_OR502AA_v1_g_00356	0	0	0
Phum_OR502AA_v1_g_00357	-3.10289	-2.72125	-1.61377
Phum_OR502AA_v1_g_00358	0	0	0
Phum_OR502AA_v1_g_00359	-4.76397	-3.56598	-1.87191
Phum_OR502AA_v1_g_00360	-2.76179	-10.8142	-4.59755
Phum_OR502AA_v1_g_00361	0	0	0
Phum_OR502AA_v1_g_00362	0	0	0
Phum_OR502AA_v1_g_00363	-8.25036	-8.25036	-1.57443
Phum_OR502AA_v1_g_00364	0	0	0
Phum_OR502AA_v1_g_00365	-0.676041	0.280234	-0.333609
Phum_OR502AA_v1_g_00366	-4.21126	-3.75823	-3.39086
Phum_OR502AA_v1_g_00367	-8.34701	-3.20115	-2.68505
Phum_OR502AA_v1_g_00368	-12.3814	-12.3814	-5.77515
Phum_OR502AA_v1_g_00369	0	0	0
Phum_OR502AA_v1_g_00370	0	0	0
Phum_OR502AA_v1_g_00371	2.70418	3.14027	2.49063
Phum_OR502AA_v1_g_00372	0.164323	0.249602	0.421603
Phum_OR502AA_v1_g_00373	1.48942	1.80288	1.88332
Phum_OR502AA_v1_g_00374	-4.66777	-4.66777	-4.66777
Phum_OR502AA_v1_g_00375	-1.33109	-0.508979	-0.609697
Phum_OR502AA_v1_g_00376	0	0	0
Phum_OR502AA_v1_g_00377	0.185992	-3.17399	-2.07137
Phum_OR502AA_v1_g_00378	-4.42697	-3.2309	-1.96995
Phum_OR502AA_v1_g_00379	-2.76142	-2.29202	-2.15419
Phum_OR502AA_v1_g_00380	-0.856974	-0.499772	-0.707393
Phum_OR502AA_v1_g_00383	0	0	0
Phum_OR502AA_v1_g_00384	0	0	0
Phum_OR502AA_v1_g_00385	-4.63406	-2.20213	-2.17894
Phum_OR502AA_v1_g_00386	0	0	0
Phum_OR502AA_v1_g_00387	0	0	0
Phum_OR502AA_v1_g_00388	0	0	0
Phum_OR502AA_v1_g_00389	-1.41604	0.49403	0.574574
Phum_OR502AA_v1_g_00390	0	0	0
Phum_OR502AA_v1_g_00391	0	0	0
Phum_OR502AA_v1_g_00392	0	0	0
Phum_OR502AA_v1_g_00393	-0.926028	0.972231	0.561312
Phum_OR502AA_v1_g_00394	-7.49464	-7.49464	-7.49464
Phum_OR502AA_v1_g_00395	-0.272334	-2.19879	-1.11185
Phum_OR502AA_v1_g_00396	-4.58457	-4.58457	-4.58457
Phum_OR502AA_v1_g_00397	-0.202241	0.342806	0.0971967
Phum_OR502AA_v1_g_00398	2.0519	2.19349	1.96564
Phum_OR502AA_v1_g_00399	0	0	0
Phum_OR502AA_v1_g_00400	0	0	0
Phum_OR502AA_v1_g_00401	5.88163	5.8281	5.90209
Phum_OR502AA_v1_g_00402	0	0	0
Phum_OR502AA_v1_g_00403	0	0	0
Phum_OR502AA_v1_g_00404	0	0	0
Phum_OR502AA_v1_g_00405	0	0	0
Phum_OR502AA_v1_g_00406	-3.87156	-3.29994	-1.38412
Phum_OR502AA_v1_g_00407	-2.28518	-0.611124	-0.26705
Phum_OR502AA_v1_g_00408	0.00294155	-0.111863	0.152293
Phum_OR502AA_v1_g_00409	0	0	0
Phum_OR502AA_v1_g_00410	7.23266	5.39383	6.17095
Phum_OR502AA_v1_g_00411	-0.633036	-4.6292	-0.491854
Phum_OR502AA_v1_g_00412	0.189256	0.160214	0.114378
Phum_OR502AA_v1_g_00413	-1.90165	-1.46501	-1.55933
Phum_OR502AA_v1_g_00414	-1.1363	-1.20378	-0.772809
Phum_OR502AA_v1_g_00415	0	0	0
Phum_OR502AA_v1_g_00416	-8.25036	1.69156	0.736167
Phum_OR502AA_v1_g_00418	0	0	0
Phum_OR502AA_v1_g_00420	0	0	0
Phum_OR502AA_v1_g_00421	-6.4294	-5.23798	-4.13059
Phum_OR502AA_v1_g_00422	-2.17075	0.464272	-0.292535
Phum_OR502AA_v1_g_00423	0	0	0
Phum_OR502AA_v1_g_00424	0	0	0
Phum_OR502AA_v1_g_00425	0	0	0
Phum_OR502AA_v1_g_00426	0	0	0
Phum_OR502AA_v1_g_00427	0	0	0
Phum_OR502AA_v1_g_00428	-2.48328	-0.900655	-0.569909
Phum_OR502AA_v1_g_00429	0	0	0
Phum_OR502AA_v1_g_00430	1.35843	1.67097	1.30017
Phum_OR502AA_v1_g_00431	0	0	0
Phum_OR502AA_v1_g_00432	1.59945	-0.00344161	0.98202
Phum_OR502AA_v1_g_00433	0	0	0
Phum_OR502AA_v1_g_00436	0	0	0
Phum_OR502AA_v1_g_00437	-6.99701	-0.554628	-0.511892
Phum_OR502AA_v1_g_00438	0	0	0
Phum_OR502AA_v1_g_00439	0.980666	1.1493	1.24413
Phum_OR502AA_v1_g_00440	-3.63272	-3.01388	-3.32875
Phum_OR502AA_v1_g_00441	2.74058	3.23289	3.59086
Phum_OR502AA_v1_g_00442	0.0625756	0.43242	0.61509
Phum_OR502AA_v1_g_00443	0.404745	0.432354	0.586459
Phum_OR502AA_v1_g_00444	-1.26605	-0.461745	-0.027857
Phum_OR502AA_v1_g_00445	0.281056	-0.286899	0.599813
Phum_OR502AA_v1_g_00446	1.9178	1.76634	1.50559
Phum_OR502AA_v1_g_00447	-7.69996	-5.5067	-4.47742
Phum_OR502AA_v1_g_00448	-4.58764	-4.58764	-4.58764
Phum_OR502AA_v1_g_00449	-4.0144	-4.0144	-4.0144
Phum_OR502AA_v1_g_00450	-12.3066	-4.47358	-5.52307
Phum_OR502AA_v1_g_00451	0.49114	-0.255849	-0.139919
Phum_OR502AA_v1_g_00452	0.483819	0.39081	0.116537
Phum_OR502AA_v1_g_00453	-5.1547	-2.03119	-2.65529
Phum_OR502AA_v1_g_00454	1.21955	1.25148	1.48431
Phum_OR502AA_v1_g_00455	-0.202973	-0.125925	-0.0462191
Phum_OR502AA_v1_g_00456	-1.32207	-2.22551	-1.42972
Phum_OR502AA_v1_g_00457	-0.899642	1.0034	0.853995
Phum_OR502AA_v1_g_00458	3.27275	0	0
Phum_OR502AA_v1_g_00459	-3.81456	0.139933	0.395917
Phum_OR502AA_v1_g_00460	1.19812	0.964831	0.705123
Phum_OR502AA_v1_g_00461	0	0	0
Phum_OR502AA_v1_g_00462	-3.09404	-3.09404	-3.09404
Phum_OR502AA_v1_g_00463	-7.1548	-7.1548	-7.1548
Phum_OR502AA_v1_g_00464	-10.8425	-10.8425	-10.8425
Phum_OR502AA_v1_g_00465	-10.6957	-10.6957	-10.6957
Phum_OR502AA_v1_g_00466	-4.90311	-10.8675	-3.18426
Phum_OR502AA_v1_g_00468	1.26007	1.97342	1.42062
Phum_OR502AA_v1_g_00469	2.77857	2.67555	2.54002
Phum_OR502AA_v1_g_00470	0	0	0
Phum_OR502AA_v1_g_00471	3.62406	3.41301	3.64585
Phum_OR502AA_v1_g_00472	0.60872	0.695058	0.373696
Phum_OR502AA_v1_g_00473	-0.771532	-1.44047	-1.2446
Phum_OR502AA_v1_g_00474	0	0	0
Phum_OR502AA_v1_g_00475	1.4987	1.76656	1.67027
Phum_OR502AA_v1_g_00476	-2.59075	-2.75366	-2.6966
Phum_OR502AA_v1_g_00477	0	0	0
Phum_OR502AA_v1_g_00478	-10.2399	-5.32998	-4.24242
Phum_OR502AA_v1_g_00479	-8.15946	-8.15946	-8.15946
Phum_OR502AA_v1_g_00480	-1.62958	-1.28634	-1.32505
Phum_OR502AA_v1_g_00481	1.34628	1.47561	1.44662
Phum_OR502AA_v1_g_00482	2.12208	1.2715	1.37278
Phum_OR502AA_v1_g_00483	5.60679	5.82056	5.78195
Phum_OR502AA_v1_g_00484	2.26476	2.23608	2.14389
Phum_OR502AA_v1_g_00485	0	0	0
Phum_OR502AA_v1_g_00486	-1.82345	-0.671895	-0.951482
Phum_OR502AA_v1_g_00487	0.350202	1.39161	1.65182
Phum_OR502AA_v1_g_00488	3.44111	-2.3696	-2.3696
Phum_OR502AA_v1_g_00489	-0.871253	-1.96687	-0.91368
Phum_OR502AA_v1_g_00490	2.36386	3.05707	2.75055
Phum_OR502AA_v1_g_00491	0	0	0
Phum_OR502AA_v1_g_00492	-5.35037	-5.35037	-5.35037
Phum_OR502AA_v1_g_00493	0	0	0
Phum_OR502AA_v1_g_00494	-0.354857	0.357508	0.526903
Phum_OR502AA_v1_g_00495	-1.7365	-2.59789	-2.80533
Phum_OR502AA_v1_g_00496	-2.53243	-0.366301	-1.18027
Phum_OR502AA_v1_g_00497	-2.5444	-1.59193	-1.97762
Phum_OR502AA_v1_g_00498	-1.37621	-1.17001	-1.15595
Phum_OR502AA_v1_g_00499	1.53958	2.47903	1.49733
Phum_OR502AA_v1_g_00500	-9.73659	-5.15545	-9.73659
Phum_OR502AA_v1_g_00501	-1.28336	-1.54556	-0.861249
Phum_OR502AA_v1_g_00502	-5.83981	-3.26967	-3.19719
Phum_OR502AA_v1_g_00503	-2.52565	-1.19194	-1.32212
Phum_OR502AA_v1_g_00504	1.2219	0.615597	0.490363
Phum_OR502AA_v1_g_00505	-1.76137	-3.12846	-1.19851
Phum_OR502AA_v1_g_00506	-3.40648	-4.19851	-3.73225
Phum_OR502AA_v1_g_00507	0	0	0
Phum_OR502AA_v1_g_00508	0.0477512	-0.359911	-0.461848
Phum_OR502AA_v1_g_00509	-6.2338	-3.66686	-3.67869
Phum_OR502AA_v1_g_00510	-3.2547	-11.0767	-11.0767
Phum_OR502AA_v1_g_00511	-4.32139	-3.44198	-3.41096
Phum_OR502AA_v1_g_00512	-9.34391	-1.48198	-2.68219
Phum_OR502AA_v1_g_00513	-1.06499	-1.56843	-1.19589
Phum_OR502AA_v1_g_00514	2.9366	2.80334	2.96214
Phum_OR502AA_v1_g_00515	-5.64499	-4.2322	-3.70648
Phum_OR502AA_v1_g_00516	-4.7478	-4.7478	-4.7478
Phum_OR502AA_v1_g_00517	-0.765814	-0.879022	-1.12873
Phum_OR502AA_v1_g_00518	-1.87663	-1.37468	-1.29206
Phum_OR502AA_v1_g_00519	-2.31265	-2.82808	-2.69079
Phum_OR502AA_v1_g_00520	-0.497069	0.209589	0.114678
Phum_OR502AA_v1_g_00521	-6.15761	-1.52112	-1.01038
Phum_OR502AA_v1_g_00522	-9.26247	-9.26247	-9.26247
Phum_OR502AA_v1_g_00523	-10.4197	-3.03778	-1.19346
Phum_OR502AA_v1_g_00524	-1.04131	-0.973583	-1.11473
Phum_OR502AA_v1_g_00525	-3.99935	-2.68027	-3.08379
Phum_OR502AA_v1_g_00526	-2.26615	0.568591	1.33367
Phum_OR502AA_v1_g_00527	-2.79577	-1.33271	-1.11651
Phum_OR502AA_v1_g_00528	-11.3287	-2.59277	-3.06281
Phum_OR502AA_v1_g_00529	-10.7566	-10.7566	-10.7566
Phum_OR502AA_v1_g_00530	-0.254883	-2.19387	-1.80351
Phum_OR502AA_v1_g_00532	-4.744	-4.13062	-2.15387
Phum_OR502AA_v1_g_00533	-3.21227	0.128379	-0.464688
Phum_OR502AA_v1_g_00534	-11.8147	-3.30058	-2.27145
Phum_OR502AA_v1_g_00535	-5.47714	-2.22676	-2.73685
Phum_OR502AA_v1_g_00536	0	0	0
Phum_OR502AA_v1_g_00537	-0.255432	-0.794306	-0.410676
Phum_OR502AA_v1_g_00538	-2.41416	-1.68689	-1.50636
Phum_OR502AA_v1_g_00539	2.75609	3.61579	4.30068
Phum_OR502AA_v1_g_00540	-4.47492	-1.16559	-1.74434
Phum_OR502AA_v1_g_00541	-10.6935	-3.66601	-3.94236
Phum_OR502AA_v1_g_00542	-9.29907	-9.29907	-2.65142
Phum_OR502AA_v1_g_00543	0	0	0
Phum_OR502AA_v1_g_00544	0	0	0
Phum_OR502AA_v1_g_00545	0	0	0
Phum_OR502AA_v1_g_00546	0	0	0
Phum_OR502AA_v1_g_00547	0	0	0
Phum_OR502AA_v1_g_00549	3.73823	3.66965	3.85535
Phum_OR502AA_v1_g_00550	1.53099	1.26412	1.06828
Phum_OR502AA_v1_g_00551	-8.1677	-5.43165	-6.0676
Phum_OR502AA_v1_g_00552	1.62488	0.808617	0.680833
Phum_OR502AA_v1_g_00553	-5.47574	-9.98682	-4.04471
Phum_OR502AA_v1_g_00554	-4.22407	-4.59926	-4.07501
Phum_OR502AA_v1_g_00555	0	0	0
Phum_OR502AA_v1_g_00556	-0.702318	-0.146331	-0.573657
Phum_OR502AA_v1_g_00558	-1.16656	-2.73846	-2.7245
Phum_OR502AA_v1_g_00559	-10.5902	-10.5902	-6.67731
Phum_OR502AA_v1_g_00560	-10.3452	-10.3452	-10.3452
Phum_OR502AA_v1_g_00561	0	0	0
Phum_OR502AA_v1_g_00562	-6.82808	-1.79113	0.0273315
Phum_OR502AA_v1_g_00563	-0.179197	-2.47928	-1.01374
Phum_OR502AA_v1_g_00564	-8.93474	-8.93474	-8.93474
Phum_OR502AA_v1_g_00565	3.38373	3.92867	3.7949
Phum_OR502AA_v1_g_00566	-4.59905	-4.30855	-3.76062
Phum_OR502AA_v1_g_00567	-4.5594	-2.29065	-1.80165
Phum_OR502AA_v1_g_00568	-3.43524	-0.741258	-1.21222
Phum_OR502AA_v1_g_00569	1.8059	1.87682	1.8449
Phum_OR502AA_v1_g_00570	0.010766	-0.0389664	0.0935715
Phum_OR502AA_v1_g_00571	-0.363492	-0.816047	-0.626187
Phum_OR502AA_v1_g_00572	-0.158185	0.466457	0.312107
Phum_OR502AA_v1_g_00573	-6.93734	-1.15627	-2.2491
Phum_OR502AA_v1_g_00574	2.27251	2.72097	2.30554
Phum_OR502AA_v1_g_00575	1.90373	2.2866	2.65879
Phum_OR502AA_v1_g_00576	0	0	0
Phum_OR502AA_v1_g_00577	0.164471	0.636142	0.37846
Phum_OR502AA_v1_g_00578	-1.93555	-1.12455	-0.567474
Phum_OR502AA_v1_g_00579	-2.54523	-0.589345	-1.04345
Phum_OR502AA_v1_g_00580	0.716041	0.109855	0.128485
Phum_OR502AA_v1_g_00581	-0.970187	-0.781832	-0.874583
Phum_OR502AA_v1_g_00582	4.55146	4.19397	4.20152
Phum_OR502AA_v1_g_00583	-1.20097	-0.288686	-0.253418
Phum_OR502AA_v1_g_00584	1.38883	3.10574	2.18342
Phum_OR502AA_v1_g_00585	4.57576	4.43201	5.28118
Phum_OR502AA_v1_g_00586	-8.0432	-8.0432	-8.0432
Phum_OR502AA_v1_g_00587	0.329934	-0.0449096	-6.55241
Phum_OR502AA_v1_g_00588	-1.5006	-0.386613	-0.598019
Phum_OR502AA_v1_g_00589	3.10684	1.41616	3.25656
Phum_OR502AA_v1_g_00590	-1.55899	-3.18428	-3.61533
Phum_OR502AA_v1_g_00591	-3.46022	-2.59867	-2.46084
Phum_OR502AA_v1_g_00592	-5.84622	-1.36687	-1.81354
Phum_OR502AA_v1_g_00593	-5.39066	-4.796	-3.968
Phum_OR502AA_v1_g_00594	-16.0359	-2.98572	-2.30455
Phum_OR502AA_v1_g_00595	2.75241	3.74758	3.48577
Phum_OR502AA_v1_g_00596	3.15349	3.01581	3.09236
Phum_OR502AA_v1_g_00597	4.9951	4.45398	4.39143
Phum_OR502AA_v1_g_00598	-2.36226	-1.00857	-0.759109
Phum_OR502AA_v1_g_00599	-6.61317	-6.61317	-6.61317
Phum_OR502AA_v1_g_00600	-0.834522	0.167157	-0.00265545
Phum_OR502AA_v1_g_00601	-8.73064	-2.77264	-8.73064
Phum_OR502AA_v1_g_00602	-2.99282	-3.98485	-2.90286
Phum_OR502AA_v1_g_00603	1.67837	1.60217	1.45284
Phum_OR502AA_v1_g_00604	-8.56711	-8.56711	-2.7744
Phum_OR502AA_v1_g_00605	-0.475965	-0.347551	-0.286641
Phum_OR502AA_v1_g_00606	-1.41397	-1.19394	-1.15164
Phum_OR502AA_v1_g_00607	-7.72538	-7.72538	-7.72538
Phum_OR502AA_v1_g_00608	0	0	0
Phum_OR502AA_v1_g_00609	-6.94537	-6.94537	-6.94537
Phum_OR502AA_v1_g_00610	-4.89913	-9.27411	-5.69425
Phum_OR502AA_v1_g_00611	0	0	0
Phum_OR502AA_v1_g_00612	0	0	0
Phum_OR502AA_v1_g_00613	-11.3587	-11.3587	-11.3587
Phum_OR502AA_v1_g_00615	-9.59427	-5.31527	-4.78972
Phum_OR502AA_v1_g_00616	0.358984	0.486852	0.671033
Phum_OR502AA_v1_g_00617	-1.83478	-1.24661	-1.47759
Phum_OR502AA_v1_g_00618	-1.65	-1.23171	-1.3189
Phum_OR502AA_v1_g_00619	0	0	0
Phum_OR502AA_v1_g_00620	-4.29729	-1.03845	-0.758246
Phum_OR502AA_v1_g_00621	0.485311	0.20851	0.237642
Phum_OR502AA_v1_g_00622	-2.10054	-1.95732	-2.00289
Phum_OR502AA_v1_g_00623	-0.183675	1.76304	1.54857
Phum_OR502AA_v1_g_00624	-1.106	-1.13329	-1.0589
Phum_OR502AA_v1_g_00625	0.715792	1.17359	1.17584
Phum_OR502AA_v1_g_00626	2.66111	2.35777	2.08932
Phum_OR502AA_v1_g_00627	0	0	0
Phum_OR502AA_v1_g_00628	0	0	0
Phum_OR502AA_v1_g_00629	0	0	0
Phum_OR502AA_v1_g_00633	0	0	0
Phum_OR502AA_v1_g_00634	0	0	0
Phum_OR502AA_v1_g_00635	-3.03142	-3.37347	-6.58252
Phum_OR502AA_v1_g_00637	2.69271	2.41693	3.07637
Phum_OR502AA_v1_g_00638	-3.79096	-0.649491	-1.66659
Phum_OR502AA_v1_g_00639	-0.0856444	-0.0195893	0.127508
Phum_OR502AA_v1_g_00640	-0.342885	2.71623	1.60734
Phum_OR502AA_v1_g_00641	2.0525	2.67085	2.24067
Phum_OR502AA_v1_g_00642	-1.13623	-0.982031	-0.958562
Phum_OR502AA_v1_g_00643	4.34052	3.77516	4.07573
Phum_OR502AA_v1_g_00644	1.12828	0.174427	1.69017
Phum_OR502AA_v1_g_00645	-0.1798	-0.554086	-1.01839
Phum_OR502AA_v1_g_00646	-7.20464	0.175862	-2.25666
Phum_OR502AA_v1_g_00647	-2.09194	-0.896925	-0.632785
Phum_OR502AA_v1_g_00648	0	0	0
Phum_OR502AA_v1_g_00649	-9.63024	-9.63024	-5.22636
Phum_OR502AA_v1_g_00650	0.422249	0.557786	0.850986
Phum_OR502AA_v1_g_00651	-3.0738	-3.44869	-3.24406
Phum_OR502AA_v1_g_00652	0	0	0
Phum_OR502AA_v1_g_00653	-1.32322	-0.567261	-0.328786
Phum_OR502AA_v1_g_00654	-3.00425	-0.452463	-1.70136
Phum_OR502AA_v1_g_00655	7.71938	8.92195	9.18707
Phum_OR502AA_v1_g_00656	0	0	0
Phum_OR502AA_v1_g_00657	-0.242968	-0.168348	-0.0702033
Phum_OR502AA_v1_g_00658	6.38816	0	0
Phum_OR502AA_v1_g_00659	-5.08099	-5.08099	-5.08099
Phum_OR502AA_v1_g_00660	-6.63725	-6.63725	-6.63725
Phum_OR502AA_v1_g_00661	-11.764	-6.61302	-6.50248
Phum_OR502AA_v1_g_00662	-12.5155	-4.52722	-5.40879
Phum_OR502AA_v1_g_00664	0	0	0
Phum_OR502AA_v1_g_00665	0.245714	0.599984	0.860633
Phum_OR502AA_v1_g_00666	0	0	0
Phum_OR502AA_v1_g_00667	2.1049	1.94203	1.83477
Phum_OR502AA_v1_g_00668	-2.50677	-1.99395	-1.46656
Phum_OR502AA_v1_g_00669	0.979003	0.766488	0.616717
Phum_OR502AA_v1_g_00670	-2.38097	-4.74846	-3.42068
Phum_OR502AA_v1_g_00671	-2.82416	-2.82416	-2.82416
Phum_OR502AA_v1_g_00672	-4.60625	-4.60625	-4.60625
Phum_OR502AA_v1_g_00673	-1.0156	-0.0949129	0.018494
Phum_OR502AA_v1_g_00675	0	0	0
Phum_OR502AA_v1_g_00676	-2.50685	0.623314	-0.170833
Phum_OR502AA_v1_g_00677	1.79738	2.66789	2.15332
Phum_OR502AA_v1_g_00678	-6.27882	-6.27882	-6.27882
Phum_OR502AA_v1_g_00679	-9.53668	-9.53668	-4.31598
Phum_OR502AA_v1_g_00680	0	0	0
Phum_OR502AA_v1_g_00681	0	0	0
Phum_OR502AA_v1_g_00682	-7.07819	-2.01239	-7.07819
Phum_OR502AA_v1_g_00684	4.53082	5.3276	5.28772
Phum_OR502AA_v1_g_00685	-1.99982	0.519286	-0.706432
Phum_OR502AA_v1_g_00686	-5.38663	-2.90083	-2.78738
Phum_OR502AA_v1_g_00687	0.898088	0.605829	0.645124
Phum_OR502AA_v1_g_00688	1.47832	0.771525	0.274161
Phum_OR502AA_v1_g_00689	0.871169	0.243983	0.300239
Phum_OR502AA_v1_g_00690	1.13953	1.0341	-0.0847993
Phum_OR502AA_v1_g_00691	-2.48118	-8.23321	-3.30971
Phum_OR502AA_v1_g_00692	-13.2235	-5.67776	-5.59013
Phum_OR502AA_v1_g_00693	0.377951	0.411867	0.486328
Phum_OR502AA_v1_g_00694	-0.807514	-0.807514	-0.807514
Phum_OR502AA_v1_g_00695	-0.355152	-5.89745	-0.465524
Phum_OR502AA_v1_g_00696	0	0	0
Phum_OR502AA_v1_g_00697	-3.72313	-3.01515	-2.72457
Phum_OR502AA_v1_g_00698	0	0	0
Phum_OR502AA_v1_g_00701	-11.7823	-3.56778	-4.34878
Phum_OR502AA_v1_g_00702	-2.1584	-0.955533	-2.00888
Phum_OR502AA_v1_g_00703	0.176742	0.627738	0.594337
Phum_OR502AA_v1_g_00704	-2.02642	-0.549532	-0.669282
Phum_OR502AA_v1_g_00705	4.442	4.67381	4.45022
Phum_OR502AA_v1_g_00706	0.934937	0.547674	0.566346
Phum_OR502AA_v1_g_00707	-0.986591	-9.31366	-1.83285
Phum_OR502AA_v1_g_00708	3.4657	3.37359	3.23734
Phum_OR502AA_v1_g_00709	3.45909	4.19188	3.88581
Phum_OR502AA_v1_g_00710	-2.14811	-0.749651	-0.926685
Phum_OR502AA_v1_g_00711	-9.59061	-3.53992	-4.00288
Phum_OR502AA_v1_g_00712	0	0	0
Phum_OR502AA_v1_g_00713	0	0	0
Phum_OR502AA_v1_g_00714	-3.64902	3.97139	1.78938
Phum_OR502AA_v1_g_00715	0	0	0
Phum_OR502AA_v1_g_00716	-6.13839	-6.13839	-1.0101
Phum_OR502AA_v1_g_00717	0	0	0
Phum_OR502AA_v1_g_00718	-1.57401	-2.21189	-1.68636
Phum_OR502AA_v1_g_00719	-5.09092	-2.9054	-2.50371
Phum_OR502AA_v1_g_00720	-10.0459	-3.07751	-3.13336
Phum_OR502AA_v1_g_00721	0	3.23969	6.94062
Phum_OR502AA_v1_g_00722	0	0	0
Phum_OR502AA_v1_g_00723	2.01751	0.499696	1.36236
Phum_OR502AA_v1_g_00724	0	0	0
Phum_OR502AA_v1_g_00725	0	0	0
Phum_OR502AA_v1_g_00726	0	0	0
Phum_OR502AA_v1_g_00727	0	0	0
Phum_OR502AA_v1_g_00728	0	0	0
Phum_OR502AA_v1_g_00729	0	0	0
Phum_OR502AA_v1_g_00730	1.76439	1.38092	1.43763
Phum_OR502AA_v1_g_00731	0	0	0
Phum_OR502AA_v1_g_00733	0.213762	1.29732	1.1054
Phum_OR502AA_v1_g_00734	0	0	0
Phum_OR502AA_v1_g_00735	-0.648836	0.257639	-0.0777889
Phum_OR502AA_v1_g_00736	-13.4742	-5.09801	-5.10989
Phum_OR502AA_v1_g_00737	0	0	0
Phum_OR502AA_v1_g_00738	-3.26174	-3.39195	-3.22556
Phum_OR502AA_v1_g_00739	2.80951	3.01576	2.73232
Phum_OR502AA_v1_g_00740	-1.47359	-1.48507	-1.47418
Phum_OR502AA_v1_g_00741	4.18253	4.47098	4.7989
Phum_OR502AA_v1_g_00742	0.0878418	0.469031	0.206588
Phum_OR502AA_v1_g_00743	-1.32663	-2.56814	-2.10616
Phum_OR502AA_v1_g_00744	0.831404	0.522338	0.741311
Phum_OR502AA_v1_g_00745	4.67222	3.37887	3.425
Phum_OR502AA_v1_g_00746	-0.939039	-0.754685	-0.752106
Phum_OR502AA_v1_g_00747	0.315984	0.429226	0.486504
Phum_OR502AA_v1_g_00748	-2.42783	-0.455784	-0.629137
Phum_OR502AA_v1_g_00749	-2.66727	-2.16726	-1.53714
Phum_OR502AA_v1_g_00750	0	0	0
Phum_OR502AA_v1_g_00751	-3.41338	-3.30099	-2.88307
Phum_OR502AA_v1_g_00752	2.47787	3.83964	3.71948
Phum_OR502AA_v1_g_00753	1.15528	0.377922	0.595712
Phum_OR502AA_v1_g_00754	-2.00788	0.397677	0.702913
Phum_OR502AA_v1_g_00755	0.732749	0.96116	1.19764
Phum_OR502AA_v1_g_00756	-0.728726	-0.116361	-0.604699
Phum_OR502AA_v1_g_00757	0.806244	0.515294	0.986086
Phum_OR502AA_v1_g_00758	-2.73307	-2.10641	-1.96076
Phum_OR502AA_v1_g_00759	-5.323	-1.53906	0.548898
Phum_OR502AA_v1_g_00760	1.20392	1.39222	1.37774
Phum_OR502AA_v1_g_00761	-0.414677	-0.25835	-0.199119
Phum_OR502AA_v1_g_00762	0.121867	0.396226	0.771343
Phum_OR502AA_v1_g_00763	2.36024	1.40214	1.55372
Phum_OR502AA_v1_g_00764	-0.576793	0.535441	0.5546
Phum_OR502AA_v1_g_00765	-9.55154	-2.68697	-4.13653
Phum_OR502AA_v1_g_00766	0	0	0
Phum_OR502AA_v1_g_00767	-4.0144	-4.0144	-4.0144
Phum_OR502AA_v1_g_00768	-6.37429	-6.37429	-6.37429
Phum_OR502AA_v1_g_00769	-8.50801	-8.50801	-8.50801
Phum_OR502AA_v1_g_00770	0	0	0
Phum_OR502AA_v1_g_00771	0.93865	0.883414	1.5366
Phum_OR502AA_v1_g_00772	0	0	0
Phum_OR502AA_v1_g_00774	0	0	0
Phum_OR502AA_v1_g_00775	0	0	0
Phum_OR502AA_v1_g_00776	0	0	0
Phum_OR502AA_v1_g_00777	0	0	0
Phum_OR502AA_v1_g_00778	0	0	0
Phum_OR502AA_v1_g_00779	0	0	3.97027
Phum_OR502AA_v1_g_00780	-9.90204	-2.21309	-2.40334
Phum_OR502AA_v1_g_00781	0	0	0
Phum_OR502AA_v1_g_00782	0	0	0
Phum_OR502AA_v1_g_00783	0	0	0
Phum_OR502AA_v1_g_00784	0	0	0
Phum_OR502AA_v1_g_00785	-6.34634	-6.34634	-6.34634
Phum_OR502AA_v1_g_00786	0.792477	0.531803	0.606565
Phum_OR502AA_v1_g_00787	-0.795399	-0.552403	-0.729494
Phum_OR502AA_v1_g_00788	0.618421	0.691707	0.644349
Phum_OR502AA_v1_g_00789	-0.0713662	-0.101306	-0.0260772
Phum_OR502AA_v1_g_00790	-0.154681	-0.0604609	-0.0494187
Phum_OR502AA_v1_g_00791	-1.99478	-1.72046	-1.28777
Phum_OR502AA_v1_g_00792	0.921218	0.309465	0.131169
Phum_OR502AA_v1_g_00793	0	0	0
Phum_OR502AA_v1_g_00794	1.70442	1.68801	1.81276
Phum_OR502AA_v1_g_00795	0	0	0
Phum_OR502AA_v1_g_00796	-1.48352	-0.678278	-0.482011
Phum_OR502AA_v1_g_00797	0.421747	0.439893	0.506494
Phum_OR502AA_v1_g_00798	1.67621	1.51012	1.52732
Phum_OR502AA_v1_g_00799	2.30251	1.45669	1.60058
Phum_OR502AA_v1_g_00800	-4.16412	2.28077	2.80433
Phum_OR502AA_v1_g_00801	2.01961	2.62811	2.73988
Phum_OR502AA_v1_g_00802	0	0	0
Phum_OR502AA_v1_g_00803	0	0	0
Phum_OR502AA_v1_g_00805	-5.33117	0.528336	1.62852
Phum_OR502AA_v1_g_00806	-2.57648	-2.5974	-2.33932
Phum_OR502AA_v1_g_00807	3.47667	2.98403	3.11593
Phum_OR502AA_v1_g_00808	2.38264	2.9181	3.19515
Phum_OR502AA_v1_g_00809	-5.48853	-0.044374	1.46246
Phum_OR502AA_v1_g_00810	0.247055	0.907259	1.26882
Phum_OR502AA_v1_g_00811	0.332929	0.959398	0.753755
Phum_OR502AA_v1_g_00812	0.572525	-0.360747	-0.622347
Phum_OR502AA_v1_g_00813	-2.85733	-1.67023	-1.86344
Phum_OR502AA_v1_g_00814	1.16237	1.15228	1.70493
Phum_OR502AA_v1_g_00815	-6.11587	-3.24975	-1.92092
Phum_OR502AA_v1_g_00816	-1.63117	-0.351807	-0.996841
Phum_OR502AA_v1_g_00817	-2.94635	-2.94635	-2.94635
Phum_OR502AA_v1_g_00818	-3.65274	-2.72975	-2.30234
Phum_OR502AA_v1_g_00819	5.42663	5.36366	5.2246
Phum_OR502AA_v1_g_00822	-1.26622	-0.69585	-0.815182
Phum_OR502AA_v1_g_00823	1.02394	1.03245	1.05859
Phum_OR502AA_v1_g_00824	-6.31306	-2.86954	-3.05836
Phum_OR502AA_v1_g_00825	1.50192	1.65663	1.60366
Phum_OR502AA_v1_g_00826	-1.61365	-1.04993	-1.28621
Phum_OR502AA_v1_g_00827	-1.03927	-0.82295	-0.891853
Phum_OR502AA_v1_g_00828	-9.43213	-1.64861	-2.11743
Phum_OR502AA_v1_g_00829	0.664673	0.710362	0.872194
Phum_OR502AA_v1_g_00830	-4.55508	-2.24772	-2.11545
Phum_OR502AA_v1_g_00831	0.690459	1.09582	1.08693
Phum_OR502AA_v1_g_00832	-9.78456	-2.37414	-2.10994
Phum_OR502AA_v1_g_00833	-4.24161	-4.24161	-4.24161
Phum_OR502AA_v1_g_00834	0.476383	0.400591	0.513979
Phum_OR502AA_v1_g_00835	-1.84287	-0.874979	-0.94415
Phum_OR502AA_v1_g_00836	-0.208976	-0.226728	-0.0962511
Phum_OR502AA_v1_g_00837	1.33381	1.48478	1.38663
Phum_OR502AA_v1_g_00838	2.55971	1.06531	0.0502155
Phum_OR502AA_v1_g_00839	0	0	0
Phum_OR502AA_v1_g_00840	-3.12616	-3.49837	-1.18437
Phum_OR502AA_v1_g_00841	-2.06251	-1.71547	-1.77348
Phum_OR502AA_v1_g_00842	-0.697494	-0.333941	-0.0685836
Phum_OR502AA_v1_g_00843	-0.661452	1.27107	-0.512758
Phum_OR502AA_v1_g_00844	-6.74313	-1.38587	-6.74313
Phum_OR502AA_v1_g_00845	0	0	0
Phum_OR502AA_v1_g_00846	-5.11632	-2.43228	-2.90188
Phum_OR502AA_v1_g_00847	0.172141	0.0640304	0.256966
Phum_OR502AA_v1_g_00848	0.655413	0.579256	0.66585
Phum_OR502AA_v1_g_00849	0.301271	0.111815	0.0336204
Phum_OR502AA_v1_g_00850	-0.840567	-5.94324	-1.65712
Phum_OR502AA_v1_g_00851	3.53022	4.44532	4.24178
Phum_OR502AA_v1_g_00852	-0.61849	-1.16446	-0.830071
Phum_OR502AA_v1_g_00853	0.100422	0.318415	0.137574
Phum_OR502AA_v1_g_00854	-1.40328	-0.0617079	-0.34214
Phum_OR502AA_v1_g_00855	-6.67603	-3.32035	-3.3931
Phum_OR502AA_v1_g_00856	0	0	0
Phum_OR502AA_v1_g_00857	-7.72904	-7.72904	-7.72904
Phum_OR502AA_v1_g_00859	-10.9173	-3.30351	-3.52679
Phum_OR502AA_v1_g_00860	-5.59156	-3.52323	-2.93177
Phum_OR502AA_v1_g_00861	0	0	0
Phum_OR502AA_v1_g_00862	0	0	0
Phum_OR502AA_v1_g_00868	2.50009	2.70569	2.54168
Phum_OR502AA_v1_g_00869	-1.68144	-0.966793	-0.753489
Phum_OR502AA_v1_g_00870	0	0	4.04588
Phum_OR502AA_v1_g_00871	-2.07099	-2.13677	-2.02447
Phum_OR502AA_v1_g_00872	2.87223	2.65804	2.68187
Phum_OR502AA_v1_g_00873	0.535706	-0.129317	0.0107103
Phum_OR502AA_v1_g_00874	-5.88231	-6.24318	-3.45955
Phum_OR502AA_v1_g_00875	0.624105	0.443128	0.458397
Phum_OR502AA_v1_g_00876	1.04032	1.14039	1.12226
Phum_OR502AA_v1_g_00877	3.18742	3.52286	3.30587
Phum_OR502AA_v1_g_00878	0.694682	0.345705	0.411186
Phum_OR502AA_v1_g_00879	0.729712	0.972155	1.20778
Phum_OR502AA_v1_g_00880	-1.89721	-1.41721	-1.03478
Phum_OR502AA_v1_g_00881	-4.24679	-1.7846	-2.38959
Phum_OR502AA_v1_g_00882	1.47124	1.68017	1.49795
Phum_OR502AA_v1_g_00883	-0.862361	-0.192527	-0.238679
Phum_OR502AA_v1_g_00884	6.28492	6.02572	5.99474
Phum_OR502AA_v1_g_00885	-2.0422	-1.48068	-1.17471
Phum_OR502AA_v1_g_00886	-1.462	-1.54087	-2.31074
Phum_OR502AA_v1_g_00887	-1.02638	0.678377	1.17792
Phum_OR502AA_v1_g_00888	0.35546	0.329748	0.476032
Phum_OR502AA_v1_g_00889	0	6.01159	9.2926
Phum_OR502AA_v1_g_00890	-4.88477	-4.88477	-4.88477
Phum_OR502AA_v1_g_00891	-7.09486	-7.09486	-7.09486
Phum_OR502AA_v1_g_00892	-4.07532	-4.07532	-4.07532
Phum_OR502AA_v1_g_00893	-1.61985	-0.914852	-0.499631
Phum_OR502AA_v1_g_00894	-8.05959	-1.61907	-3.06127
Phum_OR502AA_v1_g_00895	0	0	0
Phum_OR502AA_v1_g_00896	0	0	0
Phum_OR502AA_v1_g_00897	-0.27806	0.44855	0.115491
Phum_OR502AA_v1_g_00898	-2.98254	-2.06397	-2.35172
Phum_OR502AA_v1_g_00899	0	0	0
Phum_OR502AA_v1_g_00900	0	0	0
Phum_OR502AA_v1_g_00901	-3.8302	-1.46219	-2.27722
Phum_OR502AA_v1_g_00902	2.13266	2.26092	3.16299
Phum_OR502AA_v1_g_00904	0.0456435	0.666703	0.826964
Phum_OR502AA_v1_g_00905	-7.24692	-7.24692	-7.24692
Phum_OR502AA_v1_g_00906	5.20501	4.83819	0
Phum_OR502AA_v1_g_00907	-2.33031	-0.69352	-0.678528
Phum_OR502AA_v1_g_00908	-2.69108	-1.58821	-2.54168
Phum_OR502AA_v1_g_00909	-6.62035	-6.62035	-6.62035
Phum_OR502AA_v1_g_00910	7.64048	8.58916	9.82837
Phum_OR502AA_v1_g_00911	0	0	0
Phum_OR502AA_v1_g_00912	-4.52553	-1.66212	-1.5655
Phum_OR502AA_v1_g_00913	0	0	0
Phum_OR502AA_v1_g_00914	2.03296	3.22069	2.67309
Phum_OR502AA_v1_g_00915	-2.77747	-2.28228	-2.03013
Phum_OR502AA_v1_g_00916	0.639029	0.889138	0.956547
Phum_OR502AA_v1_g_00917	1.35332	1.39778	1.13026
Phum_OR502AA_v1_g_00918	0	0	0
Phum_OR502AA_v1_g_00920	6.38711	5.22029	5.23435
Phum_OR502AA_v1_g_00921	-5.44126	-5.44126	-5.44126
Phum_OR502AA_v1_g_00922	0	0	0
Phum_OR502AA_v1_g_00923	4.34913	3.60669	4.50201
Phum_OR502AA_v1_g_00924	0	0	0
Phum_OR502AA_v1_g_00925	3.56266	4.4993	5.07283
Phum_OR502AA_v1_g_00926	-0.648547	2.51331	2.26539
Phum_OR502AA_v1_g_00927	1.20629	1.43769	1.39715
Phum_OR502AA_v1_g_00928	-0.748903	-0.816995	-0.990816
Phum_OR502AA_v1_g_00929	0.885539	1.9501	1.33918
Phum_OR502AA_v1_g_00930	0	0	0
Phum_OR502AA_v1_g_00931	0.722027	0.00500609	0.259787
Phum_OR502AA_v1_g_00932	-0.780964	-0.0749987	-0.400649
Phum_OR502AA_v1_g_00933	4.0344	3.78059	3.66052
Phum_OR502AA_v1_g_00934	1.94348	3.2872	3.10992
Phum_OR502AA_v1_g_00935	1.67074	1.99566	1.87204
Phum_OR502AA_v1_g_00936	0.350727	0.0875164	0.171489
Phum_OR502AA_v1_g_00937	-4.87588	-4.26724	-4.07273
Phum_OR502AA_v1_g_00938	-1.15973	-0.458079	-0.394365
Phum_OR502AA_v1_g_00939	-0.0535831	-0.164706	0.412622
Phum_OR502AA_v1_g_00940	1.89999	1.14578	1.20781
Phum_OR502AA_v1_g_00941	2.87656	1.78844	1.74972
Phum_OR502AA_v1_g_00942	-0.589074	-0.273233	-0.0172728
Phum_OR502AA_v1_g_00943	0.510789	-0.124008	0.718198
Phum_OR502AA_v1_g_00944	3.05604	2.98044	2.89157
Phum_OR502AA_v1_g_00945	-4.36194	-2.7664	-2.65374
Phum_OR502AA_v1_g_00946	-3.18432	-2.82811	-2.30191
Phum_OR502AA_v1_g_00947	-9.95117	-9.95117	-4.02675
Phum_OR502AA_v1_g_00948	1.38062	0.918452	1.18532
Phum_OR502AA_v1_g_00949	-3.80087	-2.85958	-2.48346
Phum_OR502AA_v1_g_00950	1.73819	2.14639	2.29744
Phum_OR502AA_v1_g_00951	-3.07507	-2.33807	-1.35737
Phum_OR502AA_v1_g_00952	0	0	0
Phum_OR502AA_v1_g_00953	-3.14671	-2.60769	-2.49913
Phum_OR502AA_v1_g_00954	-1.50702	-1.33957	-1.38131
Phum_OR502AA_v1_g_00955	-0.590571	-0.523653	-0.601979
Phum_OR502AA_v1_g_00956	3.66897	3.77318	3.2968
Phum_OR502AA_v1_g_00957	-1.05349	-0.704108	-0.705095
Phum_OR502AA_v1_g_00958	2.8107	2.57087	2.56216
Phum_OR502AA_v1_g_00959	-4.23124	-2.5481	-2.19345
Phum_OR502AA_v1_g_00960	0.98606	0.926018	1.02511
Phum_OR502AA_v1_g_00961	-0.112458	0.0468433	0.241464
Phum_OR502AA_v1_g_00962	-2.42493	-1.01872	-0.961897
Phum_OR502AA_v1_g_00963	-0.01624	-1.01879	-0.99774
Phum_OR502AA_v1_g_00964	0.352368	0.491496	0.558428
Phum_OR502AA_v1_g_00965	-1.93337	-1.60687	-1.34258
Phum_OR502AA_v1_g_00966	1.66447	1.83475	1.80783
Phum_OR502AA_v1_g_00967	-0.681761	-0.386112	-0.0629642
Phum_OR502AA_v1_g_00968	2.10552	1.77438	1.76937
Phum_OR502AA_v1_g_00969	0	0	0
Phum_OR502AA_v1_g_00970	-0.927447	0.670164	1.39623
Phum_OR502AA_v1_g_00971	6.63694	5.7802	6.20966
Phum_OR502AA_v1_g_00972	0	0	0
Phum_OR502AA_v1_g_00973	2.03732	2.148	2.41921
Phum_OR502AA_v1_g_00974	-9.48423	-9.48423	-3.61721
Phum_OR502AA_v1_g_00975	2.18707	3.36313	3.0626
Phum_OR502AA_v1_g_00976	-7.2225	-7.2225	-7.2225
Phum_OR502AA_v1_g_00977	1.68347	1.10776	1.19343
Phum_OR502AA_v1_g_00978	2.48462	3.10472	2.63437
Phum_OR502AA_v1_g_00979	-8.3778	-8.3778	-8.3778
Phum_OR502AA_v1_g_00980	-7.20718	-7.20718	-7.20718
Phum_OR502AA_v1_g_00981	-6.87758	-6.87758	-6.87758
Phum_OR502AA_v1_g_00983	2.07392	2.03189	1.92456
Phum_OR502AA_v1_g_00984	-0.313289	1.3345	0.940213
Phum_OR502AA_v1_g_00985	1.26934	0.667888	0.792468
Phum_OR502AA_v1_g_00986	0.723429	1.15212	0.899041
Phum_OR502AA_v1_g_00987	-0.0869325	1.28479	0.589295
Phum_OR502AA_v1_g_00988	-0.257715	-0.126476	0.0469865
Phum_OR502AA_v1_g_00989	-1.08322	-1.41944	-1.30389
Phum_OR502AA_v1_g_00990	-5.83311	-4.91331	-4.39259
Phum_OR502AA_v1_g_00991	1.3967	1.37316	1.47681
Phum_OR502AA_v1_g_00992	0.933096	1.60028	1.57259
Phum_OR502AA_v1_g_00993	-14.4618	-3.76289	-3.13021
Phum_OR502AA_v1_g_00994	-2.56909	0.275396	-1.09071
Phum_OR502AA_v1_g_00995	-2.46136	-1.1973	-1.5843
Phum_OR502AA_v1_g_00996	-5.67875	-4.39328	-4.71472
Phum_OR502AA_v1_g_00997	4.83409	6.73958	8.52164
Phum_OR502AA_v1_g_00998	2.14597	2.04581	1.83443
Phum_OR502AA_v1_g_00999	-1.16947	-1.10947	-1.06113
Phum_OR502AA_v1_g_01000	0.806397	0.408795	0.227991
Phum_OR502AA_v1_g_01001	1.08442	0.464151	0.551572
Phum_OR502AA_v1_g_01002	1.90757	1.95791	1.84389
Phum_OR502AA_v1_g_01003	1.16742	1.30939	1.25322
Phum_OR502AA_v1_g_01004	0	0	0
Phum_OR502AA_v1_g_01005	-4.20369	-1.47171	-1.52799
Phum_OR502AA_v1_g_01006	0.418295	1.03215	0.888057
Phum_OR502AA_v1_g_01007	-2.23767	-2.12158	-1.33847
Phum_OR502AA_v1_g_01008	-10.4099	-4.29846	-3.55591
Phum_OR502AA_v1_g_01009	0.954648	0.826127	0.841766
Phum_OR502AA_v1_g_01010	-9.86544	-6.26052	-4.24109
Phum_OR502AA_v1_g_01011	0	0	0
Phum_OR502AA_v1_g_01012	-6.56274	-6.56274	-0.699733
Phum_OR502AA_v1_g_01013	-5.7385	-5.7385	-5.7385
Phum_OR502AA_v1_g_01014	0	0	0
Phum_OR502AA_v1_g_01015	-6.12888	-6.12888	-0.289698
Phum_OR502AA_v1_g_01016	-1.87774	-1.04739	-0.821412
Phum_OR502AA_v1_g_01018	-2.69439	-1.38254	-1.29185
Phum_OR502AA_v1_g_01019	0	0	0
Phum_OR502AA_v1_g_01020	0.31856	0.404503	0.695661
Phum_OR502AA_v1_g_01021	-2.88812	-9.20076	-3.72349
Phum_OR502AA_v1_g_01022	-2.89462	-2.6896	-2.74554
Phum_OR502AA_v1_g_01023	-1.83479	-1.41468	-0.535169
Phum_OR502AA_v1_g_01024	-14.6344	-3.83854	-3.63878
Phum_OR502AA_v1_g_01025	-0.0563422	-0.229271	-0.240441
Phum_OR502AA_v1_g_01026	-4.03091	-2.47709	-3.33544
Phum_OR502AA_v1_g_01027	-0.723967	-1.66379	-0.357151
Phum_OR502AA_v1_g_01028	-0.517155	-0.481064	-0.368748
Phum_OR502AA_v1_g_01029	0.767053	1.74302	1.79447
Phum_OR502AA_v1_g_01030	0	0	0
Phum_OR502AA_v1_g_01031	-4.42141	-1.84615	-1.73323
Phum_OR502AA_v1_g_01032	-2.72137	-1.11637	-1.41594
Phum_OR502AA_v1_g_01033	-0.299027	0.51262	0.363559
Phum_OR502AA_v1_g_01034	-1.83086	0.690681	-0.101542
Phum_OR502AA_v1_g_01035	-9.112	-2.45511	-2.34257
Phum_OR502AA_v1_g_01036	-7.49944	-1.39485	-7.49944
Phum_OR502AA_v1_g_01038	-1.33325	-1.66185	-0.909202
Phum_OR502AA_v1_g_01039	-6.6347	-4.48603	-4.95109
Phum_OR502AA_v1_g_01040	2.99277	2.68355	3.39022
Phum_OR502AA_v1_g_01041	-2.70195	-3.07499	-9.00543
Phum_OR502AA_v1_g_01042	-0.179241	0.722921	1.01908
Phum_OR502AA_v1_g_01043	-6.97813	-0.690381	-1.15461
Phum_OR502AA_v1_g_01044	-7.81403	-1.88358	-1.62195
Phum_OR502AA_v1_g_01045	-1.01469	1.16901	1.11296
Phum_OR502AA_v1_g_01046	1.19967	1.26685	1.23776
Phum_OR502AA_v1_g_01047	0	0	0
Phum_OR502AA_v1_g_01048	-0.534939	1.5147	1.21171
Phum_OR502AA_v1_g_01049	8.79588	7.33494	7.30407
Phum_OR502AA_v1_g_01050	-10.7621	-10.7621	-10.7621
Phum_OR502AA_v1_g_01051	-2.15764	-1.30309	-0.467783
Phum_OR502AA_v1_g_01052	-8.52143	-8.52143	-8.52143
Phum_OR502AA_v1_g_01053	0.55498	0.886739	0.771949
Phum_OR502AA_v1_g_01054	-2.31239	-1.63032	-1.61298
Phum_OR502AA_v1_g_01055	1.95075	1.75942	1.71129
Phum_OR502AA_v1_g_01056	-3.01705	-2.15935	-2.29129
Phum_OR502AA_v1_g_01057	2.17574	2.2938	2.78664
Phum_OR502AA_v1_g_01058	3.53846	2.67646	2.56091
Phum_OR502AA_v1_g_01059	-7.80739	-4.90981	-4.43814
Phum_OR502AA_v1_g_01061	0	0	0
Phum_OR502AA_v1_g_01062	0	0	0
Phum_OR502AA_v1_g_01063	-1.61151	-0.137002	-0.331393
Phum_OR502AA_v1_g_01064	0	0	0
Phum_OR502AA_v1_g_01066	-1.08517	-0.162816	-0.595026
Phum_OR502AA_v1_g_01067	0.0891714	0.614157	0.477421
Phum_OR502AA_v1_g_01068	0.238539	-0.247355	-0.169193
Phum_OR502AA_v1_g_01069	-0.766028	-0.711612	-0.915337
Phum_OR502AA_v1_g_01070	-3.50953	-2.74972	-2.81959
Phum_OR502AA_v1_g_01071	-3.31096	-1.39627	-2.44161
Phum_OR502AA_v1_g_01072	-5.24826	-4.08248	-2.35378
Phum_OR502AA_v1_g_01073	0	0	0
Phum_OR502AA_v1_g_01074	-6.29373	-6.29373	-6.29373
Phum_OR502AA_v1_g_01075	0.114728	0.617221	0.584668
Phum_OR502AA_v1_g_01076	0	0	0
Phum_OR502AA_v1_g_01077	-11.1448	-11.1448	-5.8623
Phum_OR502AA_v1_g_01078	0.0198363	-0.273768	-0.0958982
Phum_OR502AA_v1_g_01079	3.65755	3.42456	3.41575
Phum_OR502AA_v1_g_01080	-2.09916	-0.526549	-0.870525
Phum_OR502AA_v1_g_01081	-5.44461	-4.1366	-3.94468
Phum_OR502AA_v1_g_01082	-2.77996	-2.53813	-2.09439
Phum_OR502AA_v1_g_01083	0.906911	-0.0188859	0.148107
Phum_OR502AA_v1_g_01084	-1.05972	-1.61488	-1.82831
Phum_OR502AA_v1_g_01085	-7.3903	-7.3903	-2.13907
Phum_OR502AA_v1_g_01088	0	0	0
Phum_OR502AA_v1_g_01089	0	0	0
Phum_OR502AA_v1_g_01090	0	0	0
Phum_OR502AA_v1_g_01091	-0.0537509	-0.256592	-0.230766
Phum_OR502AA_v1_g_01092	-7.9867	-3.75388	-4.34652
Phum_OR502AA_v1_g_01093	-0.878748	1.50606	1.14004
Phum_OR502AA_v1_g_01094	6.63563	5.71523	5.95048
Phum_OR502AA_v1_g_01095	0	0	0
Phum_OR502AA_v1_g_01096	5.49946	0	3.73037
Phum_OR502AA_v1_g_01097	-5.02466	-3.09629	-2.89028
Phum_OR502AA_v1_g_01098	-8.76243	-3.45247	-3.90983
Phum_OR502AA_v1_g_01099	-2.86597	-1.86892	-1.91368
Phum_OR502AA_v1_g_01100	0	0	0
Phum_OR502AA_v1_g_01101	0	0	0
Phum_OR502AA_v1_g_01102	0	0	0
Phum_OR502AA_v1_g_01103	0	0	0
Phum_OR502AA_v1_g_01104	-1.30181	-0.259343	0.12219
Phum_OR502AA_v1_g_01105	-5.36397	-5.36397	-5.36397
Phum_OR502AA_v1_g_01106	-3.71561	-0.720734	-1.33392
Phum_OR502AA_v1_g_01107	0	0	0
Phum_OR502AA_v1_g_01108	2.13603	1.05971	1.0692
Phum_OR502AA_v1_g_01109	-1.21817	-0.550558	-0.775064
Phum_OR502AA_v1_g_01110	-0.336935	-0.535278	-0.490472
Phum_OR502AA_v1_g_01111	-0.392607	-1.08529	-3.46809
Phum_OR502AA_v1_g_01112	0	0	3.04578
Phum_OR502AA_v1_g_01113	-9.40196	-6.98449	-5.83836
Phum_OR502AA_v1_g_01114	-3.51346	-2.45639	-4.1752
Phum_OR502AA_v1_g_01115	-1.88232	-1.0365	-0.762745
Phum_OR502AA_v1_g_01116	-2.33524	-1.54897	-1.41576
Phum_OR502AA_v1_g_01117	-7.35144	-7.35144	-7.35144
Phum_OR502AA_v1_g_01118	-5.10754	-5.10754	-1.53233
Phum_OR502AA_v1_g_01119	0	5.6262	5.80349
Phum_OR502AA_v1_g_01120	-6.85757	0.698254	0.229866
Phum_OR502AA_v1_g_01121	0	0	0
Phum_OR502AA_v1_g_01122	6.00059	6.0056	6.17262
Phum_OR502AA_v1_g_01123	-2.37969	-2.34326	-1.49452
Phum_OR502AA_v1_g_01124	-1.84248	-0.137252	-0.0698796
Phum_OR502AA_v1_g_01125	1.92835	1.64268	1.62027
Phum_OR502AA_v1_g_01126	-3.52207	-4.0671	-4.36603
Phum_OR502AA_v1_g_01127	0.575656	0.639118	0.436756
Phum_OR502AA_v1_g_01128	-4.18955	-4.54888	-2.09015
Phum_OR502AA_v1_g_01129	-2.82061	-2.93594	-3.57624
Phum_OR502AA_v1_g_01130	4.23273	4.12968	4.00097
Phum_OR502AA_v1_g_01131	-1.76374	-0.367005	-1.0532
Phum_OR502AA_v1_g_01133	0.609763	-0.590993	-0.309816
Phum_OR502AA_v1_g_01134	0.472563	0.0156858	0.106418
Phum_OR502AA_v1_g_01135	1.2917	2.0496	2.19136
Phum_OR502AA_v1_g_01136	1.04619	0.714471	0.565575
Phum_OR502AA_v1_g_01137	2.06595	2.29214	2.30887
Phum_OR502AA_v1_g_01138	-0.613657	-0.715896	-0.658025
Phum_OR502AA_v1_g_01139	2.83951	2.68143	2.60846
Phum_OR502AA_v1_g_01140	0.25111	0.701254	0.81277
Phum_OR502AA_v1_g_01141	-10.7318	-2.05978	-2.11595
Phum_OR502AA_v1_g_01142	0	0	0
Phum_OR502AA_v1_g_01143	1.76902	1.64139	1.50589
Phum_OR502AA_v1_g_01144	-1.27361	-0.732928	-0.573496
Phum_OR502AA_v1_g_01145	-1.12533	-0.435383	-0.412173
Phum_OR502AA_v1_g_01146	0.914697	-0.210503	-0.301621
Phum_OR502AA_v1_g_01147	-4.29964	-2.38272	-2.95053
Phum_OR502AA_v1_g_01148	-0.745801	0.0119169	-0.0119409
Phum_OR502AA_v1_g_01149	-11.1246	-4.99924	-4.47694
Phum_OR502AA_v1_g_01150	-5.32643	-4.38934	-4.01427
Phum_OR502AA_v1_g_01151	-0.631568	-1.0096	-1.25817
Phum_OR502AA_v1_g_01152	-4.79641	-4.79641	-4.79641
Phum_OR502AA_v1_g_01154	0	0	0
Phum_OR502AA_v1_g_01155	0	0	0
Phum_OR502AA_v1_g_01156	-5.87132	-1.48172	-2.39467
Phum_OR502AA_v1_g_01157	-0.241612	-0.0354991	0.187979
Phum_OR502AA_v1_g_01158	-5.21945	-2.48127	-3.04989
Phum_OR502AA_v1_g_01159	-14.5327	-1.22607	-0.867566
Phum_OR502AA_v1_g_01160	-4.21202	0.227291	-0.641025
Phum_OR502AA_v1_g_01161	-4.55635	-3.99696	-3.47185
Phum_OR502AA_v1_g_01162	0.645	0.959613	0.641143
Phum_OR502AA_v1_g_01163	4.68522	4.71437	4.64133
Phum_OR502AA_v1_g_01164	-1.05534	-1.4335	-1.52624
Phum_OR502AA_v1_g_01165	-9.94856	-9.94856	-9.94856
Phum_OR502AA_v1_g_01166	-5.06442	-5.06442	-5.06442
Phum_OR502AA_v1_g_01167	-4.97323	-2.89508	-3.95046
Phum_OR502AA_v1_g_01168	-2.55712	-2.28644	-2.32988
Phum_OR502AA_v1_g_01169	0.581298	0.8795	0.770941
Phum_OR502AA_v1_g_01170	1.43549	0.794721	0.868072
Phum_OR502AA_v1_g_01171	-2.6268	-1.93852	-2.16506
Phum_OR502AA_v1_g_01172	0	0	0
Phum_OR502AA_v1_g_01173	-1.54318	-0.0742255	-0.503648
Phum_OR502AA_v1_g_01174	-1.59494	-0.706425	-0.918547
Phum_OR502AA_v1_g_01175	0.649434	0.799021	0.439442
Phum_OR502AA_v1_g_01176	0.306505	0.046332	0.0504192
Phum_OR502AA_v1_g_01177	-3.0802	-3.0802	-3.0802
Phum_OR502AA_v1_g_01178	0	0	0
Phum_OR502AA_v1_g_01179	9.3694	8.99155	9.12999
Phum_OR502AA_v1_g_01180	-1.66504	-0.835277	-1.51516
Phum_OR502AA_v1_g_01181	-2.5314	-0.0377017	-0.664715
Phum_OR502AA_v1_g_01182	-3.55521	-2.90481	-2.82561
Phum_OR502AA_v1_g_01183	-0.460139	-0.323444	-0.334058
Phum_OR502AA_v1_g_01184	-1.52028	-1.34618	-1.39956
Phum_OR502AA_v1_g_01185	3.60612	3.29732	3.37436
Phum_OR502AA_v1_g_01186	0.00777471	0.264674	0.0785299
Phum_OR502AA_v1_g_01187	2.69822	2.52484	2.52519
Phum_OR502AA_v1_g_01188	1.26672	0.35134	0.576711
Phum_OR502AA_v1_g_01189	-0.812319	-1.31084	-1.28192
Phum_OR502AA_v1_g_01190	0.822641	0.850693	1.13083
Phum_OR502AA_v1_g_01191	1.92818	2.01898	1.9846
Phum_OR502AA_v1_g_01192	0.254428	0.116405	0.358756
Phum_OR502AA_v1_g_01193	-2.09319	-2.46616	-8.37853
Phum_OR502AA_v1_g_01194	-6.44667	-6.44667	-6.44667
Phum_OR502AA_v1_g_01195	1.55218	1.45261	1.59592
Phum_OR502AA_v1_g_01196	-5.29728	-5.29728	-5.29728
Phum_OR502AA_v1_g_01197	3.042	2.73996	2.79984
Phum_OR502AA_v1_g_01198	-3.21132	-1.78962	-1.58775
Phum_OR502AA_v1_g_01199	3.13043	3.31945	3.18054
Phum_OR502AA_v1_g_01200	-0.54358	-0.475935	-0.148072
Phum_OR502AA_v1_g_01201	1.96867	1.84839	1.88877
Phum_OR502AA_v1_g_01202	-1.03273	-0.333685	-0.722946
Phum_OR502AA_v1_g_01203	-1.05906	-0.369718	-0.152989
Phum_OR502AA_v1_g_01204	-0.783686	-0.372436	-0.248406
Phum_OR502AA_v1_g_01205	2.25819	3.06694	2.91109
Phum_OR502AA_v1_g_01206	-3.4191	-3.37154	-2.8447
Phum_OR502AA_v1_g_01207	-5.08618	2.67659	1.167
Phum_OR502AA_v1_g_01208	4.20793	3.49061	3.28427
Phum_OR502AA_v1_g_01209	-10.3174	-10.3174	-4.70314
Phum_OR502AA_v1_g_01210	-9.08677	-4.45733	-3.94667
Phum_OR502AA_v1_g_01211	0.805746	1.24828	1.0504
Phum_OR502AA_v1_g_01212	-0.503293	-0.559859	-0.330819
Phum_OR502AA_v1_g_01213	0	0	0
Phum_OR502AA_v1_g_01214	0	0	0
Phum_OR502AA_v1_g_01215	0	0	0
Phum_OR502AA_v1_g_01216	4.29623	4.01665	4.20494
Phum_OR502AA_v1_g_01217	-6.81068	-6.81068	-6.81068
Phum_OR502AA_v1_g_01218	-4.26943	-3.19293	-3.21675
Phum_OR502AA_v1_g_01219	-6.1657	-3.5633	-3.44997
Phum_OR502AA_v1_g_01220	-3.97562	-3.5252	-3.53709
Phum_OR502AA_v1_g_01221	-10.0355	-2.21791	-2.94805
Phum_OR502AA_v1_g_01222	-9.93911	-4.09679	-2.58466
Phum_OR502AA_v1_g_01223	-7.37983	-1.39372	-1.8563
Phum_OR502AA_v1_g_01225	-5.49722	-3.73722	-2.90388
Phum_OR502AA_v1_g_01226	-11.8306	-2.81028	-2.68323
Phum_OR502AA_v1_g_01227	0	0	0
Phum_OR502AA_v1_g_01228	-0.801811	-0.395883	-0.429041
Phum_OR502AA_v1_g_01229	1.03413	0.510565	0.803006
Phum_OR502AA_v1_g_01230	-5.88979	-5.88979	-5.88979
Phum_OR502AA_v1_g_01231	-11.5585	-6.28294	-3.61622
Phum_OR502AA_v1_g_01232	0	0	0
Phum_OR502AA_v1_g_01233	-5.48515	-1.56146	-1.73008
Phum_OR502AA_v1_g_01234	-11.7658	-6.28266	-6.74159
Phum_OR502AA_v1_g_01236	-0.0231233	0.132647	0.121627
Phum_OR502AA_v1_g_01237	-8.27244	-4.13557	-4.57557
Phum_OR502AA_v1_g_01238	-5.81209	1.74373	-0.288556
Phum_OR502AA_v1_g_01239	-7.38899	-1.36189	-2.13904
Phum_OR502AA_v1_g_01240	0	0	6.60625
Phum_OR502AA_v1_g_01241	0.0388581	-0.0502247	0.340102
Phum_OR502AA_v1_g_01242	-7.09348	-2.28373	-1.19805
Phum_OR502AA_v1_g_01243	0	0	0
Phum_OR502AA_v1_g_01244	0	0	0
Phum_OR502AA_v1_g_01245	0	0	0
Phum_OR502AA_v1_g_01246	0	0	0
Phum_OR502AA_v1_g_01247	0	0	0
Phum_OR502AA_v1_g_01248	-12.2321	-6.22694	-4.59816
Phum_OR502AA_v1_g_01249	0	0	0
Phum_OR502AA_v1_g_01250	-0.343796	-0.142699	0.0417806
Phum_OR502AA_v1_g_01251	0	0	0
Phum_OR502AA_v1_g_01252	-4.22398	-4.22398	-4.22398
Phum_OR502AA_v1_g_01253	0	0	0
Phum_OR502AA_v1_g_01255	3.10256	3.83209	4.62665
Phum_OR502AA_v1_g_01256	0.925243	1.55759	2.05023
Phum_OR502AA_v1_g_01257	0	0	0
Phum_OR502AA_v1_g_01258	3.63206	4.04662	4.33017
Phum_OR502AA_v1_g_01259	-3.64454	-2.87586	-2.31
Phum_OR502AA_v1_g_01260	-0.757273	0.983196	1.03288
Phum_OR502AA_v1_g_01261	0.0484921	0.847738	1.69124
Phum_OR502AA_v1_g_01262	-7.28405	-7.28405	-7.28405
Phum_OR502AA_v1_g_01263	-8.83735	-2.68028	-8.83735
Phum_OR502AA_v1_g_01264	0	0	0
Phum_OR502AA_v1_g_01265	0	0	0
Phum_OR502AA_v1_g_01266	-1.13673	-0.0815794	-0.00134865
Phum_OR502AA_v1_g_01267	0	0	0
Phum_OR502AA_v1_g_01268	0.960584	1.29511	1.2172
Phum_OR502AA_v1_g_01269	0	0	0
Phum_OR502AA_v1_g_01270	1.8456	1.84694	1.80311
Phum_OR502AA_v1_g_01271	-1.35688	0.235884	0.224084
Phum_OR502AA_v1_g_01272	0.357815	0.16846	-0.353998
Phum_OR502AA_v1_g_01275	0	0	0
Phum_OR502AA_v1_g_01276	0	0	0
Phum_OR502AA_v1_g_01277	-5.14352	1.95352	2.47894
Phum_OR502AA_v1_g_01278	-4.15719	-2.553	-2.44002
Phum_OR502AA_v1_g_01279	-2.36195	-2.15638	-1.51434
Phum_OR502AA_v1_g_01280	-9.42665	-9.42665	-7.14961
Phum_OR502AA_v1_g_01281	-0.561275	-0.341964	0.0868433
Phum_OR502AA_v1_g_01282	0.554206	0.346052	0.846803
Phum_OR502AA_v1_g_01283	1.25562	1.36153	1.40574
Phum_OR502AA_v1_g_01284	-2.74085	-1.07784	-1.33805
Phum_OR502AA_v1_g_01285	-12.5055	-5.25524	-4.63208
Phum_OR502AA_v1_g_01286	1.90464	1.81565	1.73117
Phum_OR502AA_v1_g_01287	-1.06133	0.135121	-0.233739
Phum_OR502AA_v1_g_01288	1.11881	0.745725	2.42798
Phum_OR502AA_v1_g_01289	-4.62683	-3.64526	-3.61788
Phum_OR502AA_v1_g_01290	-0.163149	-0.358516	-0.0626866
Phum_OR502AA_v1_g_01291	2.09688	1.76956	2.11107
Phum_OR502AA_v1_g_01292	-6.56546	-2.80593	-2.37332
Phum_OR502AA_v1_g_01293	-3.32893	-1.85364	-2.62112
Phum_OR502AA_v1_g_01294	0.73839	1.29686	1.02518
Phum_OR502AA_v1_g_01295	-3.56851	-2.72282	-2.349
Phum_OR502AA_v1_g_01296	-8.08751	-3.45199	-3.79769
Phum_OR502AA_v1_g_01297	2.36808	2.53465	2.58583
Phum_OR502AA_v1_g_01298	-8.38259	-5.82177	-5.22042
Phum_OR502AA_v1_g_01299	6.24228	6.0633	5.80549
Phum_OR502AA_v1_g_01300	-0.103181	0.220892	0.322686
Phum_OR502AA_v1_g_01301	2.13605	1.83351	1.9079
Phum_OR502AA_v1_g_01302	0	0	0
Phum_OR502AA_v1_g_01303	-4.25506	-3.77718	-2.49419
Phum_OR502AA_v1_g_01304	-5.21934	-3.23224	-2.63947
Phum_OR502AA_v1_g_01305	0	0	0
Phum_OR502AA_v1_g_01306	-1.46486	-1.22516	-0.925355
Phum_OR502AA_v1_g_01307	0.687239	0.85619	0.653525
Phum_OR502AA_v1_g_01308	-1.61981	-1.19102	-0.970006
Phum_OR502AA_v1_g_01309	-1.28075	0.582446	0.817014
Phum_OR502AA_v1_g_01310	-2.3693	-8.77698	-2.22083
Phum_OR502AA_v1_g_01311	-2.15576	-0.5565	-7.61977
Phum_OR502AA_v1_g_01312	-0.20495	-1.3577	-0.731666
Phum_OR502AA_v1_g_01313	-6.23146	-3.82646	-4.77808
Phum_OR502AA_v1_g_01314	-2.69346	-3.06355	-1.96963
Phum_OR502AA_v1_g_01315	-8.43422	-0.988809	-1.45696
Phum_OR502AA_v1_g_01316	-9.49915	-2.68658	-1.35834
Phum_OR502AA_v1_g_01317	0	0	0
Phum_OR502AA_v1_g_01318	-3.85284	-2.55754	-2.63641
Phum_OR502AA_v1_g_01319	0	0	0
Phum_OR502AA_v1_g_01320	-3.86539	-4.24098	-2.49884
Phum_OR502AA_v1_g_01321	-1.05624	-0.149664	-0.224194
Phum_OR502AA_v1_g_01322	-9.05746	-1.25534	-2.48348
Phum_OR502AA_v1_g_01323	6.4286	6.46471	5.02203
Phum_OR502AA_v1_g_01324	0.265412	0.504277	0.3383
Phum_OR502AA_v1_g_01325	-3.16658	-1.33419	-1.41312
Phum_OR502AA_v1_g_01326	-9.26097	-3.37234	-3.83431
Phum_OR502AA_v1_g_01327	4.81246	3.25461	3.54567
Phum_OR502AA_v1_g_01328	6.20458	5.61342	5.45295
Phum_OR502AA_v1_g_01329	0.411618	0.197494	0.289754
Phum_OR502AA_v1_g_01330	1.62072	1.9129	2.00378
Phum_OR502AA_v1_g_01331	1.15272	0.875479	0.849329
Phum_OR502AA_v1_g_01332	-7.62999	-7.62999	-7.62999
Phum_OR502AA_v1_g_01333	-8.20049	-8.20049	-8.20049
Phum_OR502AA_v1_g_01335	0	0	0
Phum_OR502AA_v1_g_01337	5.2768	4.97145	5.53514
Phum_OR502AA_v1_g_01338	0.311508	0.285637	0.283642
Phum_OR502AA_v1_g_01339	-1.64023	-0.862843	-0.637915
Phum_OR502AA_v1_g_01340	2.10895	1.89258	1.02255
Phum_OR502AA_v1_g_01341	-1.08756	-1.78255	-0.938278
Phum_OR502AA_v1_g_01342	-1.345	-1.48241	-1.58804
Phum_OR502AA_v1_g_01343	-3.46275	-2.5215	-3.50512
Phum_OR502AA_v1_g_01344	-7.7826	-7.7826	-2.75839
Phum_OR502AA_v1_g_01345	-5.35037	-5.35037	-5.35037
Phum_OR502AA_v1_g_01347	0	0	0
Phum_OR502AA_v1_g_01348	-0.350523	-1.31331	-0.859036
Phum_OR502AA_v1_g_01349	-1.17481	-0.237102	0.289646
Phum_OR502AA_v1_g_01350	-0.443575	0.568472	-0.1242
Phum_OR502AA_v1_g_01351	0	0	0
Phum_OR502AA_v1_g_01353	-1.559	-1.65405	-1.72288
Phum_OR502AA_v1_g_01354	-0.15709	-0.203441	-0.181194
Phum_OR502AA_v1_g_01355	1.56056	1.64871	1.47747
Phum_OR502AA_v1_g_01356	-0.273217	-1.48926	-0.966202
Phum_OR502AA_v1_g_01359	0	0	0
Phum_OR502AA_v1_g_01360	-7.326	-7.326	-7.326
Phum_OR502AA_v1_g_01361	-4.57024	-4.57024	-4.57024
Phum_OR502AA_v1_g_01362	4.09396	2.13871	0.686757
Phum_OR502AA_v1_g_01363	-5.61185	1.00991	-5.61185
Phum_OR502AA_v1_g_01364	-2.46139	-1.68397	-1.60307
Phum_OR502AA_v1_g_01365	-1.99576	-0.713027	-0.769289
Phum_OR502AA_v1_g_01366	-13.4236	-6.32955	-5.34672
Phum_OR502AA_v1_g_01367	0	0	0
Phum_OR502AA_v1_g_01368	-0.883292	-0.527764	-0.551088
Phum_OR502AA_v1_g_01369	-6.05952	-6.05952	-6.05952
Phum_OR502AA_v1_g_01370	-2.78049	-2.29215	-2.29933
Phum_OR502AA_v1_g_01371	0.997302	1.6298	1.39422
Phum_OR502AA_v1_g_01372	2.53324	2.63983	2.60915
Phum_OR502AA_v1_g_01373	-2.08992	-1.81367	-1.80099
Phum_OR502AA_v1_g_01374	3.84191	3.40384	3.48107
Phum_OR502AA_v1_g_01375	-0.0242955	-0.483801	-0.635145
Phum_OR502AA_v1_g_01376	-1.34708	-1.82405	-1.80271
Phum_OR502AA_v1_g_01377	1.09167	0.962642	1.24467
Phum_OR502AA_v1_g_01378	-1.45213	-1.15314	-0.817657
Phum_OR502AA_v1_g_01380	0	0	0
Phum_OR502AA_v1_g_01381	-2.14794	-1.86936	-1.61021
Phum_OR502AA_v1_g_01382	2.21448	2.38307	2.40394
Phum_OR502AA_v1_g_01383	1.79257	2.03083	1.47863
Phum_OR502AA_v1_g_01384	0	0	0
Phum_OR502AA_v1_g_01385	-3.92321	-2.916	-2.53326
Phum_OR502AA_v1_g_01386	-0.3004	0.36928	0.0998171
Phum_OR502AA_v1_g_01387	-2.93824	-2.93824	-2.93824
Phum_OR502AA_v1_g_01388	-5.05752	-4.95427	-4.57598
Phum_OR502AA_v1_g_01389	3.60561	2.0286	2.03298
Phum_OR502AA_v1_g_01390	-0.106455	0.118745	-0.144457
Phum_OR502AA_v1_g_01391	-1.48033	-2.43835	-3.89004
Phum_OR502AA_v1_g_01392	-4.4246	-3.4825	-3.22459
Phum_OR502AA_v1_g_01393	-7.16528	-0.877831	-1.28856
Phum_OR502AA_v1_g_01394	-1.13244	-1.07204	-1.15363
Phum_OR502AA_v1_g_01395	-4.20253	-7.81729	-2.80781
Phum_OR502AA_v1_g_01396	4.81672	3.73698	3.67283
Phum_OR502AA_v1_g_01397	3.26029	2.76107	2.83011
Phum_OR502AA_v1_g_01398	-4.17292	-2.93616	-2.98818
Phum_OR502AA_v1_g_01399	-1.06716	-0.216954	-0.486071
Phum_OR502AA_v1_g_01400	4.53751	3.44779	3.28656
Phum_OR502AA_v1_g_01401	-2.97056	-1.77592	-2.05269
Phum_OR502AA_v1_g_01402	-6.61556	-1.56282	-2.47745
Phum_OR502AA_v1_g_01403	-0.417921	0.202758	-0.490049
Phum_OR502AA_v1_g_01404	-2.54929	-2.04872	-1.72201
Phum_OR502AA_v1_g_01405	0	0	0
Phum_OR502AA_v1_g_01406	-9.45482	-9.45482	-9.45482
Phum_OR502AA_v1_g_01407	1.10866	0.425794	0.598581
Phum_OR502AA_v1_g_01408	0	0	0
Phum_OR502AA_v1_g_01409	0.817569	1.1018	1.21534
Phum_OR502AA_v1_g_01410	0	0	0
Phum_OR502AA_v1_g_01412	2.00718	3.68857	3.49855
Phum_OR502AA_v1_g_01413	0.193333	2.61709	2.2719
Phum_OR502AA_v1_g_01414	1.50778	3.68521	3.11547
Phum_OR502AA_v1_g_01415	0	0	0
Phum_OR502AA_v1_g_01416	1.7326	1.39034	1.35348
Phum_OR502AA_v1_g_01417	2.72196	2.82565	2.77936
Phum_OR502AA_v1_g_01418	1.44925	1.00653	0.93831
Phum_OR502AA_v1_g_01419	-0.718673	-0.56299	-0.568669
Phum_OR502AA_v1_g_01420	3.41845	3.22701	3.10581
Phum_OR502AA_v1_g_01421	-1.31544	-1.27307	-1.34255
Phum_OR502AA_v1_g_01422	0.782113	0.52638	0.719588
Phum_OR502AA_v1_g_01423	0	0	0
Phum_OR502AA_v1_g_01424	-0.858488	-0.430243	-0.538884
Phum_OR502AA_v1_g_01425	-1.70115	-2.2591	-1.6843
Phum_OR502AA_v1_g_01426	-5.21601	-0.0578783	1.60276
Phum_OR502AA_v1_g_01427	0	0	0
Phum_OR502AA_v1_g_01428	0.0790464	0.575451	0.156077
Phum_OR502AA_v1_g_01429	-3.8428	-8.96612	-8.96612
Phum_OR502AA_v1_g_01430	-1.42572	-1.33446	-1.44173
Phum_OR502AA_v1_g_01431	-0.441137	-0.463037	-0.233715
Phum_OR502AA_v1_g_01432	-6.33455	-3.74095	-4.14034
Phum_OR502AA_v1_g_01433	1.04501	1.67585	1.89213
Phum_OR502AA_v1_g_01434	-0.188838	-0.574573	-0.1932
Phum_OR502AA_v1_g_01435	-3.47363	-2.24035	-2.14587
Phum_OR502AA_v1_g_01436	0.586267	0.208116	0.664796
Phum_OR502AA_v1_g_01437	1.38225	-0.543985	1.27042
Phum_OR502AA_v1_g_01438	0.354072	0.50564	0.235568
Phum_OR502AA_v1_g_01439	0	0	0
Phum_OR502AA_v1_g_01440	-1.58441	-1.15747	-1.05063
Phum_OR502AA_v1_g_01441	2.83708	2.33686	2.25755
Phum_OR502AA_v1_g_01442	0.928349	1.9275	2.12816
Phum_OR502AA_v1_g_01443	-0.972691	-1.93168	-0.60123
Phum_OR502AA_v1_g_01444	-2.32279	-2.64708	-2.56257
Phum_OR502AA_v1_g_01445	0	0	0
Phum_OR502AA_v1_g_01446	0	0	0
Phum_OR502AA_v1_g_01447	-9.46143	-9.46143	-5.8109
Phum_OR502AA_v1_g_01448	-10.9298	-10.9298	-5.6973
Phum_OR502AA_v1_g_01449	-8.5225	-8.5225	-8.5225
Phum_OR502AA_v1_g_01450	-1.11635	-0.265837	-0.00976316
Phum_OR502AA_v1_g_01451	0.691703	1.32197	1.331
Phum_OR502AA_v1_g_01452	-1.65102	-1.37343	-1.38212
Phum_OR502AA_v1_g_01453	3.22642	2.45321	2.56919
Phum_OR502AA_v1_g_01454	2.11705	1.40902	1.6574
Phum_OR502AA_v1_g_01455	-1.23904	-0.754091	-0.920068
Phum_OR502AA_v1_g_01456	-0.0741761	0.198106	0.587789
Phum_OR502AA_v1_g_01457	-1.46727	-1.43082	-1.44271
Phum_OR502AA_v1_g_01458	0.334711	0.74494	0.692029
Phum_OR502AA_v1_g_01459	-6.99418	-4.57876	-4.94966
Phum_OR502AA_v1_g_01460	-1.80647	-0.19183	0.242851
Phum_OR502AA_v1_g_01461	0.800956	0.919503	0.802129
Phum_OR502AA_v1_g_01462	-0.135788	0.0856836	-0.102263
Phum_OR502AA_v1_g_01463	-0.893791	-1.81317	-1.19225
Phum_OR502AA_v1_g_01464	0.292878	0.902123	0.625804
Phum_OR502AA_v1_g_01465	1.69621	2.12446	1.99257
Phum_OR502AA_v1_g_01466	-4.4734	-3.27611	-4.18867
Phum_OR502AA_v1_g_01467	-5.11999	-2.61735	-1.81202
Phum_OR502AA_v1_g_01468	3.57064	0	0
Phum_OR502AA_v1_g_01469	-3.99489	-1.49495	-1.62098
Phum_OR502AA_v1_g_01470	-0.0166038	0.683084	0.858295
Phum_OR502AA_v1_g_01471	-3.33693	-1.72625	-1.61303
Phum_OR502AA_v1_g_01472	0.443873	1.65897	0.949673
Phum_OR502AA_v1_g_01473	-6.95263	-5.3574	-3.92992
Phum_OR502AA_v1_g_01474	-11.8493	-11.8493	-11.8493
Phum_OR502AA_v1_g_01475	-12.3849	-3.73368	-5.7787
Phum_OR502AA_v1_g_01476	-9.43213	-9.43213	-9.43213
Phum_OR502AA_v1_g_01477	-11.7478	-11.7478	-11.7478
Phum_OR502AA_v1_g_01480	-4.32149	-3.39309	-3.10192
Phum_OR502AA_v1_g_01481	2.18425	2.42153	2.36753
Phum_OR502AA_v1_g_01482	-0.179903	0.245541	-0.442134
Phum_OR502AA_v1_g_01483	0	0	0
Phum_OR502AA_v1_g_01484	-2.54182	-1.92795	-3.37435
Phum_OR502AA_v1_g_01486	5.84379	5.45798	5.27007
Phum_OR502AA_v1_g_01487	2.43423	1.74917	1.71673
Phum_OR502AA_v1_g_01488	0	0	3.30472
Phum_OR502AA_v1_g_01489	-2.92137	-2.60288	-2.31626
Phum_OR502AA_v1_g_01490	-2.10318	-2.10318	-2.10318
Phum_OR502AA_v1_g_01491	8.41964	7.12524	7.15031
Phum_OR502AA_v1_g_01492	-2.5663	-2.44324	-2.23614
Phum_OR502AA_v1_g_01493	-0.971595	-0.451835	-0.529106
Phum_OR502AA_v1_g_01494	-1.55402	-1.42794	-1.35552
Phum_OR502AA_v1_g_01495	0.0800014	0.481266	0.378664
Phum_OR502AA_v1_g_01496	1.06733	0.439795	0.849642
Phum_OR502AA_v1_g_01497	0	0	0
Phum_OR502AA_v1_g_01498	-10.464	-10.464	-10.464
Phum_OR502AA_v1_g_01500	0	0	0
Phum_OR502AA_v1_g_01501	-6.07312	-6.07312	-6.07312
Phum_OR502AA_v1_g_01502	0.518721	0.669171	0.847174
Phum_OR502AA_v1_g_01503	-4.88425	-2.13559	-2.32834
Phum_OR502AA_v1_g_01504	-3.51632	-1.94604	-1.77101
Phum_OR502AA_v1_g_01505	-2.3228	-1.08492	-1.37553
Phum_OR502AA_v1_g_01506	0.108727	-0.136304	0.112028
Phum_OR502AA_v1_g_01507	1.51968	1.63752	1.59034
Phum_OR502AA_v1_g_01508	-1.92586	-0.237303	0.0868302
Phum_OR502AA_v1_g_01509	-0.525262	-0.135907	0.00259838
Phum_OR502AA_v1_g_01510	-2.40202	-1.5413	-1.31307
Phum_OR502AA_v1_g_01511	-7.03734	-0.496527	0.027364
Phum_OR502AA_v1_g_01512	-2.19568	-1.51771	-1.61984
Phum_OR502AA_v1_g_01513	-3.29461	-2.13894	-2.28995
Phum_OR502AA_v1_g_01514	0	0	0
Phum_OR502AA_v1_g_01515	-2.31879	-0.832181	-0.923397
Phum_OR502AA_v1_g_01516	-7.5792	-5.96273	-6.18574
Phum_OR502AA_v1_g_01517	0	0	0
Phum_OR502AA_v1_g_01518	-5.58192	-4.79362	-4.34857
Phum_OR502AA_v1_g_01519	-7.17328	-7.17328	-7.17328
Phum_OR502AA_v1_g_01520	-11.3722	-11.3722	-11.3722
Phum_OR502AA_v1_g_01521	5.64542	7.94411	6.77964
Phum_OR502AA_v1_g_01522	0	0	0
Phum_OR502AA_v1_g_01523	-4.46354	-4.46354	-4.46354
Phum_OR502AA_v1_g_01524	0.580565	0.469092	0.513522
Phum_OR502AA_v1_g_01525	-3.98378	-3.38637	-3.84039
Phum_OR502AA_v1_g_01526	0	0	0
Phum_OR502AA_v1_g_01527	0	0	0
Phum_OR502AA_v1_g_01528	0.840655	0.799214	1.18559
Phum_OR502AA_v1_g_01529	0	0	0
Phum_OR502AA_v1_g_01530	-8.16784	1.94668	1.35313
Phum_OR502AA_v1_g_01532	-10.8084	-10.8084	-5.62981
Phum_OR502AA_v1_g_01533	-5.48129	-3.87171	-3.84068
Phum_OR502AA_v1_g_01534	-13.2699	-4.72937	-4.71533
Phum_OR502AA_v1_g_01535	0	0	0
Phum_OR502AA_v1_g_01536	0	0	0
Phum_OR502AA_v1_g_01537	0	0	0
Phum_OR502AA_v1_g_01538	0	0	0
Phum_OR502AA_v1_g_01539	0	0	0
Phum_OR502AA_v1_g_01540	0	0	0
Phum_OR502AA_v1_g_01541	0.575343	1.03795	0.854651
Phum_OR502AA_v1_g_01542	0.0529433	0.0370223	0.253522
Phum_OR502AA_v1_g_01543	-0.88754	-0.149204	-0.286489
Phum_OR502AA_v1_g_01545	0	0	0
Phum_OR502AA_v1_g_01546	0	0	0
Phum_OR502AA_v1_g_01547	-3.71329	-2.23558	-1.86151
Phum_OR502AA_v1_g_01548	-11.8261	-11.8261	-11.8261
Phum_OR502AA_v1_g_01549	-0.980549	-0.110919	-0.36658
Phum_OR502AA_v1_g_01550	0	0	0
Phum_OR502AA_v1_g_01551	-5.92009	-5.92009	-0.69434
Phum_OR502AA_v1_g_01552	0	0	0
Phum_OR502AA_v1_g_01553	0	0	0
Phum_OR502AA_v1_g_01554	0	0	0
Phum_OR502AA_v1_g_01555	0	0	0
Phum_OR502AA_v1_g_01556	-3.29977	-2.82063	-2.42769
Phum_OR502AA_v1_g_01557	0	0	0
Phum_OR502AA_v1_g_01558	-0.20628	1.45646	0.763524
Phum_OR502AA_v1_g_01559	-1.77757	-0.775401	0.676039
Phum_OR502AA_v1_g_01560	3.04585	4.40659	4.05277
Phum_OR502AA_v1_g_01564	0	0	0
Phum_OR502AA_v1_g_01566	0	0	0
Phum_OR502AA_v1_g_01567	-11.237	-2.70641	-4.36197
Phum_OR502AA_v1_g_01568	-9.02761	-6.2527	-5.89459
Phum_OR502AA_v1_g_01569	0	0	0
Phum_OR502AA_v1_g_01570	-2.18931	-1.13849	-1.67534
Phum_OR502AA_v1_g_01571	-0.521014	-0.422081	-0.243385
Phum_OR502AA_v1_g_01572	0	0	0
Phum_OR502AA_v1_g_01573	-6.26308	-6.26308	-6.26308
Phum_OR502AA_v1_g_01574	0	5.1356	5.2461
Phum_OR502AA_v1_g_01575	-5.49883	0.431614	0.284774
Phum_OR502AA_v1_g_01576	-8.46014	-1.45328	-8.46014
Phum_OR502AA_v1_g_01577	-6.84439	-0.403874	-6.84439
Phum_OR502AA_v1_g_01578	-5.68083	-0.0445021	-5.68083
Phum_OR502AA_v1_g_01579	-0.359549	-0.0792974	0.0342455
Phum_OR502AA_v1_g_01580	1.24571	0.868776	1.28325
Phum_OR502AA_v1_g_01581	0	0	0
Phum_OR502AA_v1_g_01582	0	0	0
Phum_OR502AA_v1_g_01583	0	0	0
Phum_OR502AA_v1_g_01584	0	0	0
Phum_OR502AA_v1_g_01585	-0.721452	-0.906217	-4.28876
Phum_OR502AA_v1_g_01586	0.260593	2.93413	2.35288
Phum_OR502AA_v1_g_01587	-0.95797	-0.866785	-0.718174
Phum_OR502AA_v1_g_01588	0.336873	1.87519	1.56052
Phum_OR502AA_v1_g_01589	-2.48373	-1.36999	-1.43788
Phum_OR502AA_v1_g_01590	0	0	0
Phum_OR502AA_v1_g_01591	-6.60125	-6.60125	-6.60125
Phum_OR502AA_v1_g_01592	-8.02958	-2.84715	-4.24973
Phum_OR502AA_v1_g_01593	0	0	0
Phum_OR502AA_v1_g_01594	-1.7984	-1.82325	-1.96003
Phum_OR502AA_v1_g_01595	2.49457	3.58887	3.44463
Phum_OR502AA_v1_g_01596	0.553022	-1.39522	-0.872833
Phum_OR502AA_v1_g_01597	-6.012	-6.012	0.0671811
Phum_OR502AA_v1_g_01598	-6.18324	-6.18324	-6.18324
Phum_OR502AA_v1_g_01599	0	0	0
Phum_OR502AA_v1_g_01600	4.86838	3.19179	2.7802
Phum_OR502AA_v1_g_01601	0	0	0
Phum_OR502AA_v1_g_01602	0	0	0
Phum_OR502AA_v1_g_01603	0	0	0
Phum_OR502AA_v1_g_01604	-1.41441	-0.457525	-0.325576
Phum_OR502AA_v1_g_01605	-2.73757	-1.80498	-1.88531
Phum_OR502AA_v1_g_01606	2.88915	2.53769	2.70201
Phum_OR502AA_v1_g_01607	4.81515	7.34298	7.83824
Phum_OR502AA_v1_g_01608	0	0	0
Phum_OR502AA_v1_g_01609	-10.6826	-2.48194	-3.94462
Phum_OR502AA_v1_g_01610	-0.603835	-0.645668	-0.443966
Phum_OR502AA_v1_g_01611	-3.164	2.21143	3.93783
Phum_OR502AA_v1_g_01612	-4.44267	-4.44267	-4.44267
Phum_OR502AA_v1_g_01613	-7.56322	-2.11906	-7.56322
Phum_OR502AA_v1_g_01614	1.30026	-0.234703	0.0510225
Phum_OR502AA_v1_g_01615	-12.8989	-12.8989	-12.8989
Phum_OR502AA_v1_g_01616	-5.26415	-3.9246	-3.86085
Phum_OR502AA_v1_g_01617	-0.925374	-0.362072	-0.377784
Phum_OR502AA_v1_g_01618	-8.49544	-2.39085	-8.49544
Phum_OR502AA_v1_g_01619	2.00978	2.47323	2.44006
Phum_OR502AA_v1_g_01620	-7.19201	-7.19201	-7.19201
Phum_OR502AA_v1_g_01621	0	0	0
Phum_OR502AA_v1_g_01622	0	0	0
Phum_OR502AA_v1_g_01623	0	0	0
Phum_OR502AA_v1_g_01624	0	0	0
Phum_OR502AA_v1_g_01625	-2.38369	-2.21016	-2.09684
Phum_OR502AA_v1_g_01626	-0.869146	0.119869	0.319982
Phum_OR502AA_v1_g_01627	-9.54301	-4.81389	-4.7044
Phum_OR502AA_v1_g_01628	-1.2168	-0.760387	-0.842733
Phum_OR502AA_v1_g_01629	0	0	0
Phum_OR502AA_v1_g_01630	-1.58286	-0.0439306	-0.615556
Phum_OR502AA_v1_g_01631	0	0	0
Phum_OR502AA_v1_g_01632	-0.446796	-0.2017	0.0657432
Phum_OR502AA_v1_g_01633	-0.465548	-0.602813	-0.526805
Phum_OR502AA_v1_g_01634	-6.41146	-6.41146	-1.01374
Phum_OR502AA_v1_g_01635	-1.69838	-0.204712	-0.886801
Phum_OR502AA_v1_g_01636	-2.29615	0.0248894	-0.241769
Phum_OR502AA_v1_g_01637	-7.49141	-1.59096	-0.490397
Phum_OR502AA_v1_g_01638	-9.16105	-1.05732	-2.5194
Phum_OR502AA_v1_g_01639	0	0	0
Phum_OR502AA_v1_g_01640	0.20074	0.370714	0.413907
Phum_OR502AA_v1_g_01641	0	0	0
Phum_OR502AA_v1_g_01642	-2.15053	-1.70692	-1.57279
Phum_OR502AA_v1_g_01644	0	0	0
Phum_OR502AA_v1_g_01645	0	0	4.41488
Phum_OR502AA_v1_g_01646	0	0	0
Phum_OR502AA_v1_g_01647	-3.12808	-1.5194	-1.29122
Phum_OR502AA_v1_g_01648	-2.08268	-0.358516	-0.898248
Phum_OR502AA_v1_g_01649	-3.57781	-2.39384	-2.8585
Phum_OR502AA_v1_g_01650	-4.12189	-2.68051	-2.52809
Phum_OR502AA_v1_g_01651	0	0	0
Phum_OR502AA_v1_g_01652	0	0	0
Phum_OR502AA_v1_g_01653	-2.5903	-2.29512	-2.25514
Phum_OR502AA_v1_g_01654	0	0	0
Phum_OR502AA_v1_g_01655	-2.63677	-2.17664	-2.09173
Phum_OR502AA_v1_g_01657	-0.421887	-4.51354	-4.51354
Phum_OR502AA_v1_g_01658	-5.60614	0.74975	-5.60614
Phum_OR502AA_v1_g_01659	1.35782	-0.632748	-0.105981
Phum_OR502AA_v1_g_01660	-8.77137	-8.77137	-2.63687
Phum_OR502AA_v1_g_01661	-0.151971	-0.0453006	-0.0021707
Phum_OR502AA_v1_g_01662	0	0	0
Phum_OR502AA_v1_g_01663	0	0	0
Phum_OR502AA_v1_g_01664	0.0780869	0.16689	0.155435
Phum_OR502AA_v1_g_01665	2.27831	1.46442	1.50048
Phum_OR502AA_v1_g_01666	0.979535	1.03711	1.0422
Phum_OR502AA_v1_g_01667	0	0	0
Phum_OR502AA_v1_g_01668	3.18616	2.48257	2.55814
Phum_OR502AA_v1_g_01669	-1.38768	-0.04782	0.33621
Phum_OR502AA_v1_g_01670	0	0	0
Phum_OR502AA_v1_g_01671	0.37618	-0.15231	-0.155338
Phum_OR502AA_v1_g_01672	-0.883692	-0.212695	-0.541539
Phum_OR502AA_v1_g_01673	0	0	0
Phum_OR502AA_v1_g_01674	-0.539889	-0.320401	-0.153211
Phum_OR502AA_v1_g_01675	-2.31446	-0.994229	-0.918961
Phum_OR502AA_v1_g_01676	-2.28072	-1.17844	-0.0832491
Phum_OR502AA_v1_g_01677	0.378193	0.212098	0.132305
Phum_OR502AA_v1_g_01678	-0.368146	2.25645	1.22331
Phum_OR502AA_v1_g_01679	1.58079	0.932138	0.962459
Phum_OR502AA_v1_g_01680	0	0	0
Phum_OR502AA_v1_g_01681	3.94937	0	0
Phum_OR502AA_v1_g_01682	-4.08238	-4.04618	-4.92178
Phum_OR502AA_v1_g_01683	-7.63372	-7.63372	-7.63372
Phum_OR502AA_v1_g_01684	-6.32711	-6.32711	-6.32711
Phum_OR502AA_v1_g_01685	5.5756	5.26711	5.7082
Phum_OR502AA_v1_g_01686	1.81075	1.20327	1.34782
Phum_OR502AA_v1_g_01687	-4.95695	-3.35043	-5.7892
Phum_OR502AA_v1_g_01688	-5.14201	-3.42093	-3.23134
Phum_OR502AA_v1_g_01689	-9.56319	-1.17424	-4.76695
Phum_OR502AA_v1_g_01690	-6.63725	-6.63725	-6.63725
Phum_OR502AA_v1_g_01691	-3.25229	-2.12642	-3.11588
Phum_OR502AA_v1_g_01692	-0.468399	-0.798722	-0.733096
Phum_OR502AA_v1_g_01693	-3.3676	1.65986	-3.3676
Phum_OR502AA_v1_g_01694	0	0	0
Phum_OR502AA_v1_g_01695	-6.3264	-3.05285	-2.57071
Phum_OR502AA_v1_g_01696	0	0	0
Phum_OR502AA_v1_g_01697	0	0	0
Phum_OR502AA_v1_g_01698	0	0	0
Phum_OR502AA_v1_g_01700	0	0	0
Phum_OR502AA_v1_g_01701	-7.70003	-4.21824	-3.72976
Phum_OR502AA_v1_g_01702	2.27516	2.24837	2.14498
Phum_OR502AA_v1_g_01703	0	0	0
Phum_OR502AA_v1_g_01704	0	0	0
Phum_OR502AA_v1_g_01705	0	0	0
Phum_OR502AA_v1_g_01706	-9.10029	-9.10029	-9.10029
Phum_OR502AA_v1_g_01707	-10.1397	-10.1397	-5.61249
Phum_OR502AA_v1_g_01708	0	0	0
Phum_OR502AA_v1_g_01709	0	0	0
Phum_OR502AA_v1_g_01710	-0.413998	-0.76026	-0.489203
Phum_OR502AA_v1_g_01711	0	0	0
Phum_OR502AA_v1_g_01712	0	0	0
Phum_OR502AA_v1_g_01713	0	0	0
Phum_OR502AA_v1_g_01714	1.37189	-0.536332	-0.030219
Phum_OR502AA_v1_g_01715	-7.53097	-7.53097	-7.53097
Phum_OR502AA_v1_g_01716	-3.48614	-2.33327	-2.57438
Phum_OR502AA_v1_g_01717	-4.07532	-4.07532	-4.07532
Phum_OR502AA_v1_g_01718	-3.38929	-2.86539	-2.63046
Phum_OR502AA_v1_g_01719	0.487142	0.136245	0.0910243
Phum_OR502AA_v1_g_01720	-1.31407	-0.961877	-0.884616
Phum_OR502AA_v1_g_01721	1.1533	1.89389	1.68263
Phum_OR502AA_v1_g_01722	0.626186	0.485449	0.339768
Phum_OR502AA_v1_g_01723	-0.0352688	0.128486	0.0508636
Phum_OR502AA_v1_g_01724	0.436637	0.754483	0.488257
Phum_OR502AA_v1_g_01725	-1.91963	-1.45586	-1.59297
Phum_OR502AA_v1_g_01726	0.135471	3.03572	3.14884
Phum_OR502AA_v1_g_01728	-4.40273	-3.58743	-3.59049
Phum_OR502AA_v1_g_01729	0	0	0
Phum_OR502AA_v1_g_01730	1.00239	1.55254	1.42994
Phum_OR502AA_v1_g_01731	3.90603	3.48124	3.18063
Phum_OR502AA_v1_g_01732	-2.54057	-2.54057	-2.54057
Phum_OR502AA_v1_g_01733	0.269034	-0.173955	-0.349988
Phum_OR502AA_v1_g_01734	-1.01034	-1.06686	-0.827961
Phum_OR502AA_v1_g_01735	0	0	0
Phum_OR502AA_v1_g_01736	0	0	0
Phum_OR502AA_v1_g_01737	2.44321	1.23374	1.79641
Phum_OR502AA_v1_g_01738	0	0	0
Phum_OR502AA_v1_g_01739	0	0	0
Phum_OR502AA_v1_g_01740	-7.73638	-7.73638	-7.73638
Phum_OR502AA_v1_g_01741	-7.03301	-7.03301	-0.816398
Phum_OR502AA_v1_g_01742	3.79567	3.71916	3.58476
Phum_OR502AA_v1_g_01743	0.983612	0.316543	0.719043
Phum_OR502AA_v1_g_01744	-0.596573	-0.268298	-0.0343164
Phum_OR502AA_v1_g_01745	-0.509552	0.585582	0.132543
Phum_OR502AA_v1_g_01746	-3.35883	-3.35883	-3.35883
Phum_OR502AA_v1_g_01747	-14.522	-4.04178	-4.39783
Phum_OR502AA_v1_g_01748	1.02929	1.01154	0.958448
Phum_OR502AA_v1_g_01749	2.67281	2.62564	2.49146
Phum_OR502AA_v1_g_01750	-0.61034	0.301076	0.315819
Phum_OR502AA_v1_g_01751	-15.0091	-4.37912	-4.58477
Phum_OR502AA_v1_g_01752	1.01626	1.33163	1.3912
Phum_OR502AA_v1_g_01753	2.97887	3.73916	3.48604
Phum_OR502AA_v1_g_01754	-3.99043	-2.80741	-2.863
Phum_OR502AA_v1_g_01755	-11.9423	-11.9423	-11.9423
Phum_OR502AA_v1_g_01757	0.443612	0.387452	0.369825
Phum_OR502AA_v1_g_01758	-8.09828	-8.09828	-8.09828
Phum_OR502AA_v1_g_01759	-9.59366	-9.59366	-9.59366
Phum_OR502AA_v1_g_01760	0	0	0
Phum_OR502AA_v1_g_01761	2.43431	2.95125	4.30742
Phum_OR502AA_v1_g_01762	-4.75698	-3.81826	-3.61222
Phum_OR502AA_v1_g_01763	-1.72548	-0.522613	-1.11809
Phum_OR502AA_v1_g_01764	-12.0154	-4.25069	-4.83419
Phum_OR502AA_v1_g_01765	0	0	0
Phum_OR502AA_v1_g_01766	0	0	0
Phum_OR502AA_v1_g_01767	0	0	0
Phum_OR502AA_v1_g_01768	0	0	0
Phum_OR502AA_v1_g_01769	6.07353	7.97043	8.48497
Phum_OR502AA_v1_g_01770	0	0	0
Phum_OR502AA_v1_g_01771	0	0	0
Phum_OR502AA_v1_g_01772	3.04754	2.46951	2.48353
Phum_OR502AA_v1_g_01773	-1.22134	0.532579	1.05649
Phum_OR502AA_v1_g_01774	3.92115	4.1068	4.66251
Phum_OR502AA_v1_g_01775	0.254962	0.857185	-1.95698
Phum_OR502AA_v1_g_01776	0.567873	0.494286	0.261462
Phum_OR502AA_v1_g_01777	-1.57777	-0.740506	-1.23669
Phum_OR502AA_v1_g_01778	3.74053	4.78554	5.06038
Phum_OR502AA_v1_g_01779	-0.390651	-0.0535307	-0.0333464
Phum_OR502AA_v1_g_01780	-4.43512	-1.66956	-2.70798
Phum_OR502AA_v1_g_01781	0.591833	0.281094	0.283468
Phum_OR502AA_v1_g_01782	-3.12409	-9.07426	-2.39833
Phum_OR502AA_v1_g_01783	0	0	0
Phum_OR502AA_v1_g_01784	0	0	0
Phum_OR502AA_v1_g_01785	-8.80445	-8.80445	-8.80445
Phum_OR502AA_v1_g_01787	-2.55231	-0.51494	-0.785849
Phum_OR502AA_v1_g_01788	0	0	0
Phum_OR502AA_v1_g_01789	-6.79812	-3.11181	-3.50011
Phum_OR502AA_v1_g_01790	-1.3554	-0.13029	-0.581666
Phum_OR502AA_v1_g_01791	-6.07899	-6.07899	-6.07899
Phum_OR502AA_v1_g_01792	0	0	0
Phum_OR502AA_v1_g_01793	-0.511956	0.0994957	0.0181084
Phum_OR502AA_v1_g_01795	-1.10449	-4.03069	-2.21094
Phum_OR502AA_v1_g_01796	0	0	0
Phum_OR502AA_v1_g_01797	-3.92408	-2.83025	-3.64084
Phum_OR502AA_v1_g_01798	0	0	0
Phum_OR502AA_v1_g_01799	-4.24484	-0.962124	-3.57223
Phum_OR502AA_v1_g_01800	0.433539	0.521116	0.482739
Phum_OR502AA_v1_g_01801	-6.89538	-2.93484	-2.99256
Phum_OR502AA_v1_g_01802	0.695394	0.895319	0.911255
Phum_OR502AA_v1_g_01803	-1.17181	-0.793324	-0.620165
Phum_OR502AA_v1_g_01804	2.18657	2.84602	2.73848
Phum_OR502AA_v1_g_01805	0	0	0
Phum_OR502AA_v1_g_01806	0	0	0
Phum_OR502AA_v1_g_01807	0	0	0
Phum_OR502AA_v1_g_01808	-2.69854	-1.88759	-1.30734
Phum_OR502AA_v1_g_01809	-7.34701	-7.34701	-7.34701
Phum_OR502AA_v1_g_01810	-6.50739	-1.38198	-1.83745
Phum_OR502AA_v1_g_01811	0	0	0
Phum_OR502AA_v1_g_01812	-4.92378	-4.92378	-4.92378
Phum_OR502AA_v1_g_01813	0	0	0
Phum_OR502AA_v1_g_01814	0	0	0
Phum_OR502AA_v1_g_01815	2.06453	1.98596	2.09904
Phum_OR502AA_v1_g_01816	1.65348	1.60878	1.70399
Phum_OR502AA_v1_g_01817	1.2311	2.02264	1.86893
Phum_OR502AA_v1_g_01818	-5.37082	-5.37082	-5.37082
Phum_OR502AA_v1_g_01819	0	0	0
Phum_OR502AA_v1_g_01820	0	3.13298	0
Phum_OR502AA_v1_g_01821	-0.878142	-1.22264	-0.94
Phum_OR502AA_v1_g_01822	-6.23213	-6.23213	-6.23213
Phum_OR502AA_v1_g_01823	-2.09445	-1.63453	-1.71381
Phum_OR502AA_v1_g_01824	-7.72904	-7.72904	-7.72904
Phum_OR502AA_v1_g_01825	0	0	0
Phum_OR502AA_v1_g_01826	0	0	0
Phum_OR502AA_v1_g_01827	0	0	0
Phum_OR502AA_v1_g_01828	0	0	0
Phum_OR502AA_v1_g_01829	0	0	0
Phum_OR502AA_v1_g_01833	6.36343	4.18638	3.16028
Phum_OR502AA_v1_g_01835	0	0	0
Phum_OR502AA_v1_g_01836	0	0	0
Phum_OR502AA_v1_g_01837	0	0	0
Phum_OR502AA_v1_g_01838	0	0	0
Phum_OR502AA_v1_g_01839	0	0	0
Phum_OR502AA_v1_g_01840	0	0	0
Phum_OR502AA_v1_g_01841	-0.987694	-0.286497	-0.255438
Phum_OR502AA_v1_g_01842	-1.06987	1.6636	0.917053
Phum_OR502AA_v1_g_01843	-2.03685	-0.615096	-0.529469
Phum_OR502AA_v1_g_01844	-3.52692	-2.26685	-1.98986
Phum_OR502AA_v1_g_01845	0	0	2.83067
Phum_OR502AA_v1_g_01846	1.42821	1.90091	1.68262
Phum_OR502AA_v1_g_01847	-1.63327	-1.16902	-1.00442
Phum_OR502AA_v1_g_01848	0	0	0
Phum_OR502AA_v1_g_01849	2.08608	1.7483	2.04372
Phum_OR502AA_v1_g_01850	0.789974	0.823539	1.33751
Phum_OR502AA_v1_g_01851	0.108034	0.728321	0.67946
Phum_OR502AA_v1_g_01852	-0.226949	0.00392628	0.109423
Phum_OR502AA_v1_g_01853	-3.7273	0.212328	-0.810522
Phum_OR502AA_v1_g_01854	2.54395	1.04427	1.20026
Phum_OR502AA_v1_g_01855	0	0	0
Phum_OR502AA_v1_g_01856	0	0	0
Phum_OR502AA_v1_g_01857	0	0	0
Phum_OR502AA_v1_g_01858	-1.98517	0.185759	0.136323
Phum_OR502AA_v1_g_01859	-3.6658	0.40983	-3.6658
Phum_OR502AA_v1_g_01860	0	0	0
Phum_OR502AA_v1_g_01861	-2.65044	-1.04211	-1.9231
Phum_OR502AA_v1_g_01862	1.2406	0.414638	0.410561
Phum_OR502AA_v1_g_01863	-0.564282	-1.15992	-1.03117
Phum_OR502AA_v1_g_01864	0.0629276	0.301804	0.253796
Phum_OR502AA_v1_g_01865	-1.70339	-1.42386	-1.17342
Phum_OR502AA_v1_g_01866	-5.11311	-5.11311	-5.11311
Phum_OR502AA_v1_g_01867	-7.07745	-4.16824	-3.73481
Phum_OR502AA_v1_g_01868	-11.8074	-11.8074	-4.66151
Phum_OR502AA_v1_g_01869	0.170801	0.724696	0.676809
Phum_OR502AA_v1_g_01870	0	0	0
Phum_OR502AA_v1_g_01871	-1.31003	-1.31003	-1.31003
Phum_OR502AA_v1_g_01872	2.87059	2.42926	2.5146
Phum_OR502AA_v1_g_01873	-2.89704	-3.53414	-2.08735
Phum_OR502AA_v1_g_01874	0	0	0
Phum_OR502AA_v1_g_01875	-3.42799	-2.41552	-2.15378
Phum_OR502AA_v1_g_01876	0	0	0
Phum_OR502AA_v1_g_01877	-4.722	-4.722	-4.722
Phum_OR502AA_v1_g_01878	0	0	0
Phum_OR502AA_v1_g_01879	-6.93027	-3.21107	-2.07164
Phum_OR502AA_v1_g_01881	0.851893	1.92346	1.56945
Phum_OR502AA_v1_g_01882	-1.25376	-0.346063	-0.992823
Phum_OR502AA_v1_g_01883	0	0	0
Phum_OR502AA_v1_g_01884	-1.76225	-0.144753	-0.708289
Phum_OR502AA_v1_g_01886	4.97198	4.95566	4.92701
Phum_OR502AA_v1_g_01887	0	0	0
Phum_OR502AA_v1_g_01888	-1.07053	-0.682576	-0.461596
Phum_OR502AA_v1_g_01889	4.1328	4.38919	4.49732
Phum_OR502AA_v1_g_01890	-2.18107	0.388166	0.0915711
Phum_OR502AA_v1_g_01891	-1.55475	-0.936023	-1.81805
Phum_OR502AA_v1_g_01892	-0.850569	-0.0292597	0.562188
Phum_OR502AA_v1_g_01893	-8.10409	-3.15018	-0.203362
Phum_OR502AA_v1_g_01894	-0.570105	0.483018	1.11834
Phum_OR502AA_v1_g_01895	-1.87655	-0.992597	-0.990015
Phum_OR502AA_v1_g_01896	-3.48071	-1.69568	-1.25018
Phum_OR502AA_v1_g_01897	0	0	0
Phum_OR502AA_v1_g_01898	-7.25283	-7.25283	-7.25283
Phum_OR502AA_v1_g_01899	-2.9322	-2.9322	-2.9322
Phum_OR502AA_v1_g_01900	0	0	0
Phum_OR502AA_v1_g_01901	-1.75022	1.07567	0.482755
Phum_OR502AA_v1_g_01902	0.659575	1.32905	1.31489
Phum_OR502AA_v1_g_01903	0	0	0
Phum_OR502AA_v1_g_01904	-0.879637	0.179474	-0.145107
Phum_OR502AA_v1_g_01905	-1.03314	0.587674	1.07893
Phum_OR502AA_v1_g_01906	-2.34618	-0.09588	-0.94648
Phum_OR502AA_v1_g_01907	-0.598856	0.724879	-0.093035
Phum_OR502AA_v1_g_01908	-2.06789	-1.73774	-1.38991
Phum_OR502AA_v1_g_01909	1.46406	1.74249	1.44905
Phum_OR502AA_v1_g_01910	-5.75452	-5.75452	-5.75452
Phum_OR502AA_v1_g_01912	-6.76157	-6.76157	-6.76157
Phum_OR502AA_v1_g_01913	2.39266	2.67364	2.6031
Phum_OR502AA_v1_g_01914	-0.446541	-0.752892	-0.39546
Phum_OR502AA_v1_g_01915	-1.18701	-1.42941	-1.32675
Phum_OR502AA_v1_g_01916	-1.16993	-0.661973	-0.598316
Phum_OR502AA_v1_g_01917	2.45041	2.94468	3.22662
Phum_OR502AA_v1_g_01918	-2.21378	-1.40841	-1.30877
Phum_OR502AA_v1_g_01919	-1.60967	0.00332155	-0.115414
Phum_OR502AA_v1_g_01920	-1.69667	0.568866	0.744385
Phum_OR502AA_v1_g_01921	-0.13135	-0.107168	0.334672
Phum_OR502AA_v1_g_01922	3.44714	4.02158	3.58416
Phum_OR502AA_v1_g_01923	-0.07828	-0.534704	-0.487335
Phum_OR502AA_v1_g_01924	0.499916	0.638639	0.71351
Phum_OR502AA_v1_g_01925	0.572841	0.281668	0.468155
Phum_OR502AA_v1_g_01926	5.33241	4.98775	4.9896
Phum_OR502AA_v1_g_01927	-1.21837	-0.830109	-0.755841
Phum_OR502AA_v1_g_01928	1.96869	1.96174	2.10063
Phum_OR502AA_v1_g_01929	6.01068	6.30939	6.29376
Phum_OR502AA_v1_g_01930	0	0	0
Phum_OR502AA_v1_g_01931	0	0	0
Phum_OR502AA_v1_g_01932	-6.80739	-6.80739	-6.80739
Phum_OR502AA_v1_g_01933	0	0	0
Phum_OR502AA_v1_g_01934	0	0	0
Phum_OR502AA_v1_g_01935	-0.832613	-0.634104	0.0957689
Phum_OR502AA_v1_g_01936	-0.105433	1.0261	1.94363
Phum_OR502AA_v1_g_01938	2.81916	1.63148	1.79743
Phum_OR502AA_v1_g_01939	-0.0313908	0.83416	0.996882
Phum_OR502AA_v1_g_01940	-6.34981	-6.34981	-6.34981
Phum_OR502AA_v1_g_01942	0	0	0
Phum_OR502AA_v1_g_01943	0	0	0
Phum_OR502AA_v1_g_01944	-6.3696	-1.79131	-2.35488
Phum_OR502AA_v1_g_01945	2.80566	1.50228	2.7646
Phum_OR502AA_v1_g_01946	0	0	0
Phum_OR502AA_v1_g_01947	0	0	0
Phum_OR502AA_v1_g_01948	2.06822	2.66317	2.60687
Phum_OR502AA_v1_g_01949	0	0	0
Phum_OR502AA_v1_g_01950	-10.5025	-3.11652	-3.39339
Phum_OR502AA_v1_g_01951	-9.50042	-3.96351	-9.50042
Phum_OR502AA_v1_g_01952	-8.09429	-8.09429	-8.09429
Phum_OR502AA_v1_g_01953	7.91353	0	5.50485
Phum_OR502AA_v1_g_01954	0.00695078	2.12826	1.0233
Phum_OR502AA_v1_g_01955	-10.778	-4.82518	-5.28756
Phum_OR502AA_v1_g_01956	-0.854962	0.130699	0.0629546
Phum_OR502AA_v1_g_01957	0.531971	2.11896	2.2313
Phum_OR502AA_v1_g_01958	-0.501756	-0.553655	-0.477856
Phum_OR502AA_v1_g_01959	2.62796	3.59069	3.41713
Phum_OR502AA_v1_g_01961	-3.16387	-9.36184	-2.43663
Phum_OR502AA_v1_g_01962	0	0	0
Phum_OR502AA_v1_g_01963	0	0	0
Phum_OR502AA_v1_g_01964	0	0	0
Phum_OR502AA_v1_g_01965	-2.00897	-1.13861	-1.43354
Phum_OR502AA_v1_g_01966	1.95437	1.59323	-2.67561
Phum_OR502AA_v1_g_01968	-0.507017	-0.4209	-0.461593
Phum_OR502AA_v1_g_01969	1.8647	2.54712	2.37953
Phum_OR502AA_v1_g_01970	0	0	0
Phum_OR502AA_v1_g_01971	0.335607	0.534313	0.434756
Phum_OR502AA_v1_g_01972	-2.93364	-2.11616	-1.63589
Phum_OR502AA_v1_g_01973	-10.7169	-10.7169	-10.7169
Phum_OR502AA_v1_g_01974	-10.8689	-10.8689	-10.8689
Phum_OR502AA_v1_g_01976	-2.18331	-2.04792	-1.65301
Phum_OR502AA_v1_g_01977	0	0	0
Phum_OR502AA_v1_g_01978	-6.74359	-6.74359	-3.83817
Phum_OR502AA_v1_g_01979	0	0	0
Phum_OR502AA_v1_g_01980	1.11049	1.20552	0.73441
Phum_OR502AA_v1_g_01981	0.691346	0.660819	0.920822
Phum_OR502AA_v1_g_01982	0.338241	1.0428	0.913278
Phum_OR502AA_v1_g_01983	1.2377	1.01358	1.33716
Phum_OR502AA_v1_g_01984	0.111613	-0.270916	-0.157324
Phum_OR502AA_v1_g_01985	0.777049	1.33134	1.20085
Phum_OR502AA_v1_g_01986	-1.26795	-0.576459	-0.118371
Phum_OR502AA_v1_g_01987	-8.59356	-2.17897	-8.59356
Phum_OR502AA_v1_g_01988	0.439193	0.536823	0.525154
Phum_OR502AA_v1_g_01989	0	0	0
Phum_OR502AA_v1_g_01990	0.412394	-0.0146513	0.0896685
Phum_OR502AA_v1_g_01991	-0.687106	-0.577714	-0.83766
Phum_OR502AA_v1_g_01992	2.2674	1.53226	1.71786
Phum_OR502AA_v1_g_01993	1.78128	1.4989	1.42282
Phum_OR502AA_v1_g_01994	-0.394739	-0.561456	-0.6845
Phum_OR502AA_v1_g_01995	-1.6629	-0.859477	-0.80488
Phum_OR502AA_v1_g_01996	-11.2812	-5.61507	-3.40851
Phum_OR502AA_v1_g_01997	0	0	0
Phum_OR502AA_v1_g_01998	0	0	0
Phum_OR502AA_v1_g_01999	0	0	0
Phum_OR502AA_v1_g_02000	-5.02418	-1.71628	-1.74677
Phum_OR502AA_v1_g_02001	0	0	0
Phum_OR502AA_v1_g_02002	-1.50889	-1.728	-1.52437
Phum_OR502AA_v1_g_02003	-4.96141	-4.96141	-4.96141
Phum_OR502AA_v1_g_02004	-6.69402	-6.69402	-6.69402
Phum_OR502AA_v1_g_02006	-0.3153	-0.0746901	0.127729
Phum_OR502AA_v1_g_02007	0.763537	0.707701	0.509551
Phum_OR502AA_v1_g_02008	0.842276	0.852197	0.908524
Phum_OR502AA_v1_g_02009	0	0	0
Phum_OR502AA_v1_g_02011	0.29095	0.958493	0.818166
Phum_OR502AA_v1_g_02012	0.835763	0.0118923	-0.0119161
Phum_OR502AA_v1_g_02013	0.0249319	0.966913	0.496168
Phum_OR502AA_v1_g_02014	0	0	0
Phum_OR502AA_v1_g_02015	0.526065	0.960803	0.879458
Phum_OR502AA_v1_g_02016	2.88047	2.19976	2.02099
Phum_OR502AA_v1_g_02017	0	0	0
Phum_OR502AA_v1_g_02018	-8.69277	-8.69277	-8.69277
Phum_OR502AA_v1_g_02019	-4.60103	-3.9908	-4.23581
Phum_OR502AA_v1_g_02020	-5.58592	-5.58592	-5.58592
Phum_OR502AA_v1_g_02021	-5.3369	-5.3369	-5.3369
Phum_OR502AA_v1_g_02022	0	0	0
Phum_OR502AA_v1_g_02023	0	0	0
Phum_OR502AA_v1_g_02024	-8.58137	-2.39184	-8.58137
Phum_OR502AA_v1_g_02025	-9.41932	-3.03019	-9.41932
Phum_OR502AA_v1_g_02026	-9.55681	-4.77885	-3.95189
Phum_OR502AA_v1_g_02027	2.78143	4.88065	5.0656
Phum_OR502AA_v1_g_02029	0	0	0
Phum_OR502AA_v1_g_02030	0	0	0
Phum_OR502AA_v1_g_02031	-2.20428	-1.64916	-1.55765
Phum_OR502AA_v1_g_02032	-0.855864	-0.924633	-0.760141
Phum_OR502AA_v1_g_02033	0.65482	0.449653	0.736689
Phum_OR502AA_v1_g_02034	0	0	0
Phum_OR502AA_v1_g_02035	-0.302382	-0.870501	-0.815013
Phum_OR502AA_v1_g_02036	-9.64614	-3.14007	-3.73343
Phum_OR502AA_v1_g_02037	0	0	0
Phum_OR502AA_v1_g_02038	0	0	0
Phum_OR502AA_v1_g_02039	0	0	0
Phum_OR502AA_v1_g_02040	1.57064	4.47135	3.04394
Phum_OR502AA_v1_g_02041	0	0	0
Phum_OR502AA_v1_g_02042	0	0	0
Phum_OR502AA_v1_g_02043	0	0	0
Phum_OR502AA_v1_g_02044	0	0	0
Phum_OR502AA_v1_g_02045	-1.12474	-0.656857	-0.800584
Phum_OR502AA_v1_g_02046	-6.82392	-6.82392	-6.82392
Phum_OR502AA_v1_g_02047	0	0	0
Phum_OR502AA_v1_g_02048	5.57412	4.93327	4.87703
Phum_OR502AA_v1_g_02049	2.80993	1.91309	1.72009
Phum_OR502AA_v1_g_02050	1.46692	1.92919	1.65676
Phum_OR502AA_v1_g_02051	1.2353	1.20924	1.2114
Phum_OR502AA_v1_g_02052	1.48563	2.31192	1.63562
Phum_OR502AA_v1_g_02053	-0.943596	-1.03976	-1.06515
Phum_OR502AA_v1_g_02054	-5.05023	-4.10855	-1.84924
Phum_OR502AA_v1_g_02055	-6.09663	-4.17191	-3.66436
Phum_OR502AA_v1_g_02056	-1.61846	-1.2882	-1.10483
Phum_OR502AA_v1_g_02057	-1.01965	-0.8262	-0.858054
Phum_OR502AA_v1_g_02058	1.55293	1.67191	1.64259
Phum_OR502AA_v1_g_02059	-10.1123	-3.29971	-3.35551
Phum_OR502AA_v1_g_02060	1.64409	1.89642	1.63097
Phum_OR502AA_v1_g_02061	3.22027	2.69123	2.74611
Phum_OR502AA_v1_g_02062	-0.512089	-0.169872	-0.351028
Phum_OR502AA_v1_g_02063	-0.495961	-0.545099	-0.63175
Phum_OR502AA_v1_g_02064	-1.13098	-0.624252	-0.118304
Phum_OR502AA_v1_g_02065	-2.73163	-2.11017	-2.02797
Phum_OR502AA_v1_g_02066	-2.10466	-1.05675	-1.28978
Phum_OR502AA_v1_g_02067	4.7344	3.71967	3.77961
Phum_OR502AA_v1_g_02068	0	0	0
Phum_OR502AA_v1_g_02069	3.4902	3.41731	3.17893
Phum_OR502AA_v1_g_02070	9.17175	6.86458	8.3239
Phum_OR502AA_v1_g_02071	-7.03509	-7.03509	-1.59374
Phum_OR502AA_v1_g_02072	-7.34496	-7.34496	-7.34496
Phum_OR502AA_v1_g_02073	-1.87798	-1.08884	-1.92032
Phum_OR502AA_v1_g_02074	-12.1924	-12.1924	-12.1924
Phum_OR502AA_v1_g_02075	-0.539321	-0.107671	0.0793008
Phum_OR502AA_v1_g_02076	-3.36469	-2.13095	-2.45962
Phum_OR502AA_v1_g_02077	-1.16623	-0.698829	-0.691209
Phum_OR502AA_v1_g_02078	-0.63723	1.14691	2.94646
Phum_OR502AA_v1_g_02079	0.949738	0.936282	1.1194
Phum_OR502AA_v1_g_02080	-1.31178	-0.820537	-0.225546
Phum_OR502AA_v1_g_02081	-6.16769	1.05102	2.52764
Phum_OR502AA_v1_g_02082	-2.99877	-2.56079	-2.88219
Phum_OR502AA_v1_g_02083	-0.276521	0.462453	0.241033
Phum_OR502AA_v1_g_02084	-2.43509	-0.211901	-0.756747
Phum_OR502AA_v1_g_02085	-9.18275	-2.00313	-2.25022
Phum_OR502AA_v1_g_02086	-10.3445	-3.02881	-4.4842
Phum_OR502AA_v1_g_02087	-7.60963	-7.60963	-2.00869
Phum_OR502AA_v1_g_02088	-8.37212	-2.30814	-0.985217
Phum_OR502AA_v1_g_02089	-0.917293	-0.908819	-0.740491
Phum_OR502AA_v1_g_02090	3.9744	3.29111	3.8061
Phum_OR502AA_v1_g_02091	-6.33661	-3.17278	-6.33661
Phum_OR502AA_v1_g_02092	0.713569	-0.231072	-0.1176
Phum_OR502AA_v1_g_02093	0	0	0
Phum_OR502AA_v1_g_02094	-2.90835	-2.90835	-2.90835
Phum_OR502AA_v1_g_02095	0	0	0
Phum_OR502AA_v1_g_02096	0	0	0
Phum_OR502AA_v1_g_02097	2.61319	2.81597	2.70327
Phum_OR502AA_v1_g_02098	-0.856512	-0.546195	-0.593369
Phum_OR502AA_v1_g_02099	-0.537411	-0.731402	-0.532004
Phum_OR502AA_v1_g_02100	4.11239	3.34194	3.40918
Phum_OR502AA_v1_g_02101	-7.64575	-3.86923	-4.74131
Phum_OR502AA_v1_g_02102	-0.807073	0.303611	0.210596
Phum_OR502AA_v1_g_02103	0.535448	0.117573	0.140286
Phum_OR502AA_v1_g_02104	-2.37036	-2.04892	-1.88028
Phum_OR502AA_v1_g_02105	1.09161	1.21457	1.06066
Phum_OR502AA_v1_g_02106	-8.77544	-8.77544	-8.77544
Phum_OR502AA_v1_g_02107	-6.74313	-6.74313	-6.74313
Phum_OR502AA_v1_g_02108	1.77556	1.72377	1.6583
Phum_OR502AA_v1_g_02109	-0.475788	-1.17529	-0.278529
Phum_OR502AA_v1_g_02110	-2.41003	-1.58833	-1.44388
Phum_OR502AA_v1_g_02111	-1.84734	-1.96819	-1.85935
Phum_OR502AA_v1_g_02112	2.68353	2.04992	1.59378
Phum_OR502AA_v1_g_02113	-7.74146	-3.58295	-3.11489
Phum_OR502AA_v1_g_02114	-2.10723	-0.427151	-1.08815
Phum_OR502AA_v1_g_02115	-10.145	-1.94276	-2.5749
[truncated: 16,657 more rows]

## Sheet: apoplastic
Gene_ID	Description	2DPI	3DPI	4DPI
Phum_OR502AA_v1_g_00034	6-phosphogluconolactonase	4.12489	3.05776	2.7202
Phum_OR502AA_v1_g_00289	Proline-rich protein BstNI subfamily 3 precursor	-0.324128	-0.640585	-0.567775
Phum_OR502AA_v1_g_00547	Serine protease family S08A	0	0	0
Phum_OR502AA_v1_g_00633	Loricrin	0	0	0
Phum_OR502AA_v1_g_00696	Glucanase inhibitor protein 1	0	0	0
Phum_OR502AA_v1_g_00698	Glucanase inhibitor protein 1	0	0	0
Phum_OR502AA_v1_g_00808	Calcineurin-like phosphoesterase	2.38264	2.9181	3.19515
Phum_OR502AA_v1_g_00914	Necrosis-inducing	2.03296	3.22069	2.67309
Phum_OR502AA_v1_g_00990	Sig3	-5.83311	-4.91331	-4.39259
Phum_OR502AA_v1_g_00994	Sig3	-2.56909	0.275396	-1.09071
Phum_OR502AA_v1_g_01024	Glycoside hydrolase	-14.6344	-3.83854	-3.63878
Phum_OR502AA_v1_g_01231	Conserved gene of unknown function	-11.5585	-6.28294	-3.61622
Phum_OR502AA_v1_g_01248	Elicitin SOL1E	-12.2321	-6.22694	-4.59816
Phum_OR502AA_v1_g_01258	Mucin	3.63206	4.04662	4.33017
Phum_OR502AA_v1_g_01491	Type IV pilus secretin PilQ	8.41964	7.12524	7.15031
Phum_OR502AA_v1_g_01522	NPP1	0	0	0
Phum_OR502AA_v1_g_01530	Cyst germination specific acidic repeat protein	-8.16784	1.94668	1.35313
Phum_OR502AA_v1_g_01536	Conserved gene of unknown function	0	0	0
Phum_OR502AA_v1_g_01545	Endo-1,4-beta-xylanase	0	0	0
Phum_OR502AA_v1_g_01552	Cyst germination specific acidic repeat protein	0	0	0
Phum_OR502AA_v1_g_01553	Cyst germination specific acidic repeat protein	0	0	0
Phum_OR502AA_v1_g_01696	Ferric siderophore receptor outer membrane signal peptide protein	0	0	0
Phum_OR502AA_v1_g_01714	NPP1	1.37189	-0.536332	-0.030219
Phum_OR502AA_v1_g_01737	Conserved gene of unknown function	2.44321	1.23374	1.79641
Phum_OR502AA_v1_g_01804	Elicitin RAL13E	2.18657	2.84602	2.73848
Phum_OR502AA_v1_g_01833	Glucanase inhibitor protein 1	6.36343	4.18638	3.16028
Phum_OR502AA_v1_g_01966	Glucanase inhibitor protein	1.95437	1.59323	-2.67561
Phum_OR502AA_v1_g_02027	Calcineurin-like phosphoesterase	2.78143	4.88065	5.0656
Phum_OR502AA_v1_g_02037	Polygalacturonase	0	0	0
Phum_OR502AA_v1_g_02040	Tubular mastigoneme protein	1.57064	4.47135	3.04394
Phum_OR502AA_v1_g_02090	Carbohydrate-binding protein	3.9744	3.29111	3.8061
Phum_OR502AA_v1_g_02136	Sporangia induced predicted protein	0	0	0
Phum_OR502AA_v1_g_02137	Sporangia induced predicted protein	0	0	0
Phum_OR502AA_v1_g_02146	Glucanase inhibitor protein 1	6.0841	3.72692	2.77129
Phum_OR502AA_v1_g_02174	NPP1	-4.35108	-4.35108	-4.35108
Phum_OR502AA_v1_g_02224	Basal body protein NBP-1	-10.3593	-2.87733	-2.52073
Phum_OR502AA_v1_g_02515	Calcineurin-like phosphoesterase	1.3474	2.89792	3.11349
Phum_OR502AA_v1_g_02564	Cysteine-rich protein	-7.64712	-0.608479	-0.424493
Phum_OR502AA_v1_g_02611	Conserved gene of unknown function	0	0	0
Phum_OR502AA_v1_g_02635	NPP1	0	0	0
Phum_OR502AA_v1_g_02862	Gene of unknown function	-4.80746	-2.15532	-2.33712
Phum_OR502AA_v1_g_03052	Elicitin SOL11B	0	0	0
Phum_OR502AA_v1_g_03096	Carbohydrate-binding protein	0	0	0
Phum_OR502AA_v1_g_03128	Gene of unknown function	-8.44928	1.30381	0.348612
Phum_OR502AA_v1_g_03138	Glycoside hydrolase	-3.18125	-3.55796	-3.1382
Phum_OR502AA_v1_g_03182	Carbohydrate-binding protein	4.37856	3.7738	3.87599
Phum_OR502AA_v1_g_03257	Thioredoxin reductase 1	-0.696518	-2.05719	-1.5374
Phum_OR502AA_v1_g_03321	Polygalacturonase	0	0	0
Phum_OR502AA_v1_g_03340	Acidic chitinase	0.156502	-0.159101	-0.108252
Phum_OR502AA_v1_g_03349	Acidic chitinase	1.90586	4.35155	4.4769
Phum_OR502AA_v1_g_03361	Endoglucanase	-3.28269	0.699808	3.15096
Phum_OR502AA_v1_g_03380	Plexin	-0.245496	1.09163	0.773387
Phum_OR502AA_v1_g_03462	Polyribonucleotide nucleotidyltransferase	0	0	0
Phum_OR502AA_v1_g_03473	Titin isoform N2-B	-2.47526	2.12178	2.37734
Phum_OR502AA_v1_g_03565	Imidase	-4.60586	-4.60586	-4.60586
Phum_OR502AA_v1_g_03870	Tyrosinase	0.526715	3.74028	2.15251
Phum_OR502AA_v1_g_03903	Expressed gene of unknown function	3.42467	4.41998	4.12326
Phum_OR502AA_v1_g_03924	Carbohydrate esterase	0	0	0
Phum_OR502AA_v1_g_04035	Glucanase inhibitor protein 1	9.93242	10.3064	10.7783
Phum_OR502AA_v1_g_04085	Glucanase inhibitor protein 2	3.35622	2.05309	1.6763
Phum_OR502AA_v1_g_04179	Programmed cell death protein 2	0	0	0
Phum_OR502AA_v1_g_04410	Beta-glucan synthesis-associated protein	-3.87445	-3.67369	-3.27964
Phum_OR502AA_v1_g_04488	Serine protease family S01A	-1.16788	0.870653	0.399854
Phum_OR502AA_v1_g_04495	Carbohydrate-binding protein	0	0	0
Phum_OR502AA_v1_g_04512	Expressed gene of unknown function	-3.29354	-1.83275	1.5659
Phum_OR502AA_v1_g_04661	Hypothetical leucine rich repeat and GCG domain-containing receptor	-2.29694	-1.90501	-1.8163
Phum_OR502AA_v1_g_04683	Elicitin protein RAM2A	1.16407	1.28666	1.29835
Phum_OR502AA_v1_g_04733	Conserved gene of unknown function	7.23226	7.20765	6.84892
Phum_OR502AA_v1_g_04734	Elicitin	2.85732	4.1697	3.54406
Phum_OR502AA_v1_g_04830	Tenascin	-6.02321	-3.82896	-3.04934
Phum_OR502AA_v1_g_04943	Conserved gene of unknown function	-3.29091	-3.29091	-3.29091
Phum_OR502AA_v1_g_05012	Endoglucanase	-1.30063	-1.67004	-0.83707
Phum_OR502AA_v1_g_05046	Necrosis-inducing	-1.89689	-1.69172	-1.87244
Phum_OR502AA_v1_g_05067	Serine protease family S01A	4.37273	3.11112	3.63301
Phum_OR502AA_v1_g_05168	Secretory protein OPEL	5.95037	6.78445	6.01164
Phum_OR502AA_v1_g_05178	Glucanase inhibitor protein 1	0	0	0
Phum_OR502AA_v1_g_05181	Elicitin SOL10	-5.21988	-1.61226	-1.49873
Phum_OR502AA_v1_g_05220	Endo-1,4-beta-xylanase	-5.14186	-5.14186	-2.33562
Phum_OR502AA_v1_g_05221	ATP-binding Cassette (ABC) Superfamily	-15.3942	-4.12052	-4.08409
Phum_OR502AA_v1_g_05267	Conserved gene of unknown function	0	0	0
Phum_OR502AA_v1_g_05268	Conserved gene of unknown function	0	0	0
Phum_OR502AA_v1_g_05284	Conserved gene of unknown function	0	0	0
Phum_OR502AA_v1_g_05294	Carbohydrate-binding protein	0	0	0
Phum_OR502AA_v1_g_05330	putative diphthine methyl ester synthase	6.47104	6.04051	6.0826
Phum_OR502AA_v1_g_05354	Conserved gene of unknown function	-10.1033	-5.72296	-6.16778
Phum_OR502AA_v1_g_05454	Glycoside hydrolase	0	0	0
Phum_OR502AA_v1_g_05486	Endo-alpha-1,5-arabinanase	4.4088	3.82289	4.26116
Phum_OR502AA_v1_g_05496	Endoglucanase	5.84758	6.05069	5.99525
Phum_OR502AA_v1_g_05577	Proline-rich protein BstNI subfamily 3 precursor	5.30805	4.99344	5.18549
Phum_OR502AA_v1_g_05607	Glucanase inhibitor protein	-3.80445	-4.16565	-1.11954
Phum_OR502AA_v1_g_05653	Glucanase inhibitor protein 2	6.06659	4.37602	3.96711
Phum_OR502AA_v1_g_05679	Titin isoform N2-B	-4.02783	-1.88791	-2.48468
Phum_OR502AA_v1_g_05684	Tyrosinase	-1.11646	-0.153401	-0.420704
Phum_OR502AA_v1_g_05761	1,3-beta-glucanosyltransferase	1.90584	3.72272	3.44617
Phum_OR502AA_v1_g_05842	Serine protease family S08A	-9.66997	-1.17441	-2.48779
Phum_OR502AA_v1_g_05899	Conserved gene of unknown function	3.51878	2.54541	3.34894
Phum_OR502AA_v1_g_05939	NPP1	-0.0288899	-5.6973	-1.80669
Phum_OR502AA_v1_g_06015	Conserved gene of unknown function	5.4433	3.60893	3.46985
Phum_OR502AA_v1_g_06059	Conserved gene of unknown function	-0.126947	0.833761	1.05356
Phum_OR502AA_v1_g_06101	(Fragment)	-3.46844	-1.55332	-1.53934
Phum_OR502AA_v1_g_06522	Expressed gene of unknown function	1.50019	0.538193	0.651579
Phum_OR502AA_v1_g_06614	Sporangia induced predicted protein	0	0	0
Phum_OR502AA_v1_g_06621	NPP1	1.55082	1.04779	0.818044
Phum_OR502AA_v1_g_06636	Glucanase inhibitor protein 1	10.8114	9.59127	9.25791
Phum_OR502AA_v1_g_06766	Cell 12A endoglucanase	0	0	0
Phum_OR502AA_v1_g_06767	Cell 12A endoglucanase	0	0	0
Phum_OR502AA_v1_g_06866	Cutinase	0	0	0
Phum_OR502AA_v1_g_06920	Expressed gene of unknown function	0	0	0
Phum_OR502AA_v1_g_06921	Expressed gene of unknown function	0	0	0
Phum_OR502AA_v1_g_06940	Conserved gene of unknown function	0.336663	-0.164683	0.114963
Phum_OR502AA_v1_g_06944	Elicitin	-5.40346	-2.11307	-1.50536
Phum_OR502AA_v1_g_06945	Elicitin	-11.4623	-2.36716	-0.874977
Phum_OR502AA_v1_g_06991	Uncharacterized threonine-rich GPI-anchored glycoprotein PJ4664.02	-1.22254	-1.02277	-1.07735
Phum_OR502AA_v1_g_07107	Gene of unknown function	0.414957	1.9622	2.82382
Phum_OR502AA_v1_g_07109	Gene of unknown function	-1.31034	0.0920856	0.254388
Phum_OR502AA_v1_g_07137	Thioredoxin reductase 1	0	0	0
Phum_OR502AA_v1_g_07312	Protease inhibitor Epi5	-0.787395	-0.421522	-0.0924979
Phum_OR502AA_v1_g_07399	Conserved gene of unknown function	0.0142776	2.7089	2.97891
Phum_OR502AA_v1_g_07493	Glucanase inhibitor protein 2	12.3091	11.5028	12.3442
Phum_OR502AA_v1_g_07619	NPP1	0	0	0
Phum_OR502AA_v1_g_07620	NPP1	0	0	0
Phum_OR502AA_v1_g_07864	Carbohydrate-binding protein	0	0	2.78234
Phum_OR502AA_v1_g_07865	Mastigoneme protein	-2.47998	-1.27014	-1.39049
Phum_OR502AA_v1_g_07968	Bardet-Biedl syndrome 2 protein	0	0	0
Phum_OR502AA_v1_g_07972	Endo-1,3(4)-beta-glucanase	-2.82552	-2.45733	-2.11283
Phum_OR502AA_v1_g_08027	Necrosis-inducing	-5.6973	-5.6973	-0.856163
Phum_OR502AA_v1_g_08236	Conserved gene of unknown function	3.60176	4.18105	3.74011
Phum_OR502AA_v1_g_08265	Necrosis-inducing	-6.91549	-2.56961	-1.08808
Phum_OR502AA_v1_g_08363	Carbohydrate-binding protein	-0.00206126	0.306656	0.219982
Phum_OR502AA_v1_g_08381	Conserved gene of unknown function	2.49182	3.87913	4.39442
Phum_OR502AA_v1_g_08391	Conserved gene of unknown function	0.25418	1.56212	0.288633
Phum_OR502AA_v1_g_08475	Conserved gene of unknown function	-7.21437	-0.323052	-7.21437
Phum_OR502AA_v1_g_08488	Serine protease family S01A	1.36352	1.4021	1.5013
Phum_OR502AA_v1_g_08506	Glucanase inhibitor protein 2	2.27899	0.585771	0.0837965
Phum_OR502AA_v1_g_08631	Conserved gene of unknown function	-2.91359	-1.49345	-1.9628
Phum_OR502AA_v1_g_08667	Cutinase	0	0	0
Phum_OR502AA_v1_g_08770	Exoglucanase 1	2.13054	5.64388	5.7408
Phum_OR502AA_v1_g_08773	Elicitin SOL11B	0	0	0
Phum_OR502AA_v1_g_08901	Necrosis-inducing	-0.516825	1.96371	1.20517
Phum_OR502AA_v1_g_09201	Glucanase inhibitor protein 1	0	0	0
Phum_OR502AA_v1_g_09216	Hypothetical leucine rich repeat calcium binding protein	-4.23822	-1.45911	-0.853171
Phum_OR502AA_v1_g_09230	Protease inhibitor Epi4	2.68629	1.62729	1.25787
Phum_OR502AA_v1_g_09270	Conserved gene of unknown function	-11.3339	-3.03814	-2.51089
Phum_OR502AA_v1_g_09323	Carbohydrate-binding protein	13.6419	13.3902	13.3073
Phum_OR502AA_v1_g_09428	Endo-1,4-beta-xylanase	-2.60293	-2.60293	-2.60293
Phum_OR502AA_v1_g_09642	Elicitin SOL10	-7.55551	-2.70183	-2.19249
Phum_OR502AA_v1_g_09679	Thioredoxin reductase 1	0	0	0
Phum_OR502AA_v1_g_09699	Whole genome shotgun sequence assembly, scaffold_94	0	0	0
Phum_OR502AA_v1_g_09769	Phosphatidylinositol kinase (PIK-5)	-11.7738	-5.62734	-6.09084
Phum_OR502AA_v1_g_09804	Thrombospondin	4.67514	7.56474	6.12063
Phum_OR502AA_v1_g_09814	Cell 12A endoglucanase	0	0	0
Phum_OR502AA_v1_g_09937	Carbohydrate-binding protein	0	0	0
Phum_OR502AA_v1_g_09996	Endoglucanase	0	0	0
Phum_OR502AA_v1_g_10030	NPP1	0.771981	1.04412	-0.550732
Phum_OR502AA_v1_g_10035	Glucanase inhibitor protein 1	9.43822	8.10673	7.91994
Phum_OR502AA_v1_g_10037	Glucanase inhibitor protein 2	1.44385	-0.851924	-0.977813
Phum_OR502AA_v1_g_10043	Protein kinase	-3.2543	0.291681	-0.634145
Phum_OR502AA_v1_g_10192	FAD linked oxidase domain protein	0	0	0
Phum_OR502AA_v1_g_10212	Glucanase inhibitor protein	2.52094	0.744973	-1.23579
Phum_OR502AA_v1_g_10309	ATP-binding Cassette (ABC) Superfamily	5.08947	4.23385	4.42424
Phum_OR502AA_v1_g_10311	Calcium channel subunit Mid1	0	4.41374	0
Phum_OR502AA_v1_g_10319	ATP-binding Cassette (ABC) Superfamily	-1.12235	-2.33287	-2.18678
Phum_OR502AA_v1_g_10331	Pentapeptide repeat protein	-0.0170448	-0.288023	0.338901
Phum_OR502AA_v1_g_10611	Exoglucanase 1	-4.66943	-1.92981	-1.15661
Phum_OR502AA_v1_g_10760	Carbohydrate-binding protein	-1.35835	1.50079	-0.0742661
Phum_OR502AA_v1_g_10876	Elicitor-like transglutaminase	-9.37231	-3.36232	-4.01329
Phum_OR502AA_v1_g_10993	Protease inhibitor Epi5	0	0	0
Phum_OR502AA_v1_g_11013	Calcineurin-like phosphoesterase	-1.13603	-0.783983	-0.7414
Phum_OR502AA_v1_g_11252	Conserved gene of unknown function	-7.519	-5.76926	-5.13133
Phum_OR502AA_v1_g_11299	Cell 12A endoglucanase	0	0	0
Phum_OR502AA_v1_g_11522	NPP1	-4.91906	-6.25253	-6.6963
Phum_OR502AA_v1_g_11616	Glucanase inhibitor protein 1	0	0	0
Phum_OR502AA_v1_g_11639	Expressed gene of unknown function	-0.0673691	-0.0673651	0.139177
Phum_OR502AA_v1_g_11650	Gene of unknown function	4.16807	4.25164	4.34868
Phum_OR502AA_v1_g_11651	Pectinesterase	-4.88846	-3.94999	-4.28244
Phum_OR502AA_v1_g_11842	FAD linked oxidase domain protein	0	0	0
Phum_OR502AA_v1_g_11914	Elicitin SOL13F	-3.12692	1.00882	0.657926
Phum_OR502AA_v1_g_11950	Conserved domain protein	-3.3676	-3.3676	-3.3676
Phum_OR502AA_v1_g_12030	Conserved gene of unknown function	-1.84203	-1.84203	-1.84203
Phum_OR502AA_v1_g_12070	Haustorium-specific membrane protein	-1.82068	-1.24421	-1.12581
Phum_OR502AA_v1_g_12250	Conserved gene of unknown function	4.30585	4.18121	4.97783
Phum_OR502AA_v1_g_12253	Conserved gene of unknown function	0	0	0
Phum_OR502AA_v1_g_12264	Glucanase inhibitor protein 1	-3.59469	-3.59469	1.21822
Phum_OR502AA_v1_g_12296	Conserved gene of unknown function	-0.399681	0.199187	0.76038
Phum_OR502AA_v1_g_12359	Glycoside hydrolase	-3.18557	-2.74114	-2.57338
Phum_OR502AA_v1_g_12376	Tyrosinase	-1.12656	1.42872	0.228027
Phum_OR502AA_v1_g_12379	Cutinase	0	0	0
Phum_OR502AA_v1_g_12399	RTX family exoprotein	-1.46516	-0.0988099	-0.585162
Phum_OR502AA_v1_g_12413	ATP-binding Cassette (ABC) Superfamily	4.13603	4.15092	4.82281
Phum_OR502AA_v1_g_12503	Expressed gene of unknown function	2.2024	1.55634	1.66687
Phum_OR502AA_v1_g_12511	Endoglucanase	0	0	0
Phum_OR502AA_v1_g_12665	Expressed gene of unknown function	0	0	0
Phum_OR502AA_v1_g_12783	CDS Pa_1_8450	-0.89538	-1.39861	-0.924058
Phum_OR502AA_v1_g_12826	Conserved gene of unknown function	5.18145	4.87746	5.23356
Phum_OR502AA_v1_g_12829	Kazal-type serine protease inhibitor	-0.34578	-0.223449	-0.182168
Phum_OR502AA_v1_g_12838	Notch	3.17323	3.51258	3.52216
Phum_OR502AA_v1_g_12970	Conserved gene of unknown function	0	0	0
Phum_OR502AA_v1_g_12986	Outer membrane protein	0	0	0
Phum_OR502AA_v1_g_13011	Hypothetical protein	6.17467	4.86385	4.84163
Phum_OR502AA_v1_g_13035	Necrosis-inducing	-7.03392	-0.435763	-7.03392
Phum_OR502AA_v1_g_13112	Whole genome shotgun sequence assembly, scaffold_94	2.65237	3.85196	3.50525
Phum_OR502AA_v1_g_13115	Cys-rich cocoon protein	0.0498404	3.58603	3.31602
Phum_OR502AA_v1_g_13151	Conserved gene of unknown function	-3.0802	-3.0802	-3.0802
Phum_OR502AA_v1_g_13169	SCP-like extracellular protein	3.72899	4.77402	5.46159
Phum_OR502AA_v1_g_13178	Exoglucanase 1	2.8374	3.70746	2.86201
Phum_OR502AA_v1_g_13214	Conserved gene of unknown function	0	0	0
Phum_OR502AA_v1_g_13393	Conserved gene of unknown function	-11.8368	-2.3739	-3.67873
Phum_OR502AA_v1_g_13401	Glucanase inhibitor protein 2	3.74345	2.473	2.05293
Phum_OR502AA_v1_g_13409	GPI anchor protein	-13.4183	-4.69259	-4.53294
Phum_OR502AA_v1_g_13458	Glucanase inhibitor protein 1	1.62273	1.55242	1.9501
Phum_OR502AA_v1_g_13629	Transcription factor	-5.25877	-5.25877	-5.25877
Phum_OR502AA_v1_g_13630	Transcription factor	0	9.44404	9.72235
Phum_OR502AA_v1_g_13639	SCP-like extracellular protein	5.95313	4.44493	4.75741
Phum_OR502AA_v1_g_13660	Sporangia induced predicted protein	-3.63898	-3.07064	-3.71112
Phum_OR502AA_v1_g_13686	Carbohydrate-binding protein	0	0	0
Phum_OR502AA_v1_g_13794	Conserved domain protein	-0.17545	0.428152	-0.0303348
Phum_OR502AA_v1_g_13804	Glucanase inhibitor protein 1	9.34438	7.56137	7.09347
Phum_OR502AA_v1_g_13923	Endo-1,3(4)-beta-glucanase	-4.51265	-2.98993	-3.79252
Phum_OR502AA_v1_g_13954	Conserved gene of unknown function	0	0	0
Phum_OR502AA_v1_g_13956	Conserved gene of unknown function	0	0	0
Phum_OR502AA_v1_g_13975	Conserved gene of unknown function	-1.83708	-1.41744	-1.04316
Phum_OR502AA_v1_g_14034	NPP1	-7.15333	-7.15333	-3.26271
Phum_OR502AA_v1_g_14039	Conserved gene of unknown function	0	0	0
Phum_OR502AA_v1_g_14049	SCP-like extracellular protein	2.42101	3.39379	3.06696
Phum_OR502AA_v1_g_14059	SCP-like extracellular protein	-6.18761	-3.46149	-3.68369
Phum_OR502AA_v1_g_14171	Elicitin SOL10	-2.15325	3.36346	0.55107
Phum_OR502AA_v1_g_14265	Conserved gene of unknown function	-6.9543	-0.917218	-1.57234
Phum_OR502AA_v1_g_14595	Conserved gene of unknown function	-1.15418	0.478525	0.122008
Phum_OR502AA_v1_g_14608	Conserved gene of unknown function	-0.901743	-2.27275	-1.05065
Phum_OR502AA_v1_g_14609	Conserved gene of unknown function	4.06434	4.00795	0.276194
Phum_OR502AA_v1_g_14641	Conserved gene of unknown function	0	0	0
Phum_OR502AA_v1_g_14646	Cutinase	0	0	0
Phum_OR502AA_v1_g_14668	Necrosis-inducing	-3.62155	-3.62155	0.269062
Phum_OR502AA_v1_g_14727	Conserved gene of unknown function	0	0	0
Phum_OR502AA_v1_g_14736	Serine protease family S01B	-8.85093	-4.55062	-2.87903
Phum_OR502AA_v1_g_14858	Conserved gene of unknown function	0	0	0
Phum_OR502AA_v1_g_14872	Carbohydrate-binding protein	0	0	0
Phum_OR502AA_v1_g_14957	Carbohydrate-binding protein	0.608349	0.936849	0.834593
Phum_OR502AA_v1_g_15001	Conserved gene of unknown function	-5.28035	-4.86699	-4.71735
Phum_OR502AA_v1_g_15002	Conserved gene of unknown function	1.32009	0.314188	0.120556
Phum_OR502AA_v1_g_15106	Trans-sialidase	3.82963	3.88462	3.35726
Phum_OR502AA_v1_g_15112	Outer membrane protein A	0.545009	-5.46312	-5.46312
Phum_OR502AA_v1_g_15115	Conserved gene of unknown function	2.52376	4.20922	4.95711
Phum_OR502AA_v1_g_15312	Extracellular lipase	3.00134	1.94563	2.97843
Phum_OR502AA_v1_g_15315	Conserved gene of unknown function	-1.58468	0.900199	0.127002
Phum_OR502AA_v1_g_15340	Glucanase inhibitor protein 1	5.2078	4.93406	4.6893
Phum_OR502AA_v1_g_15341	Gene of unknown function	4.18022	5.01535	6.86049
Phum_OR502AA_v1_g_15379	Carbonic anhydrase	-1.22742	3.76239	2.13234
Phum_OR502AA_v1_g_15460	Carbohydrate-binding protein	-4.01977	-4.2905	-3.82911
Phum_OR502AA_v1_g_15609	Glucanase inhibitor protein 1	0	0	0
Phum_OR502AA_v1_g_15659	Thioredoxin reductase 1	-8.28333	-2.41419	-1.89313
Phum_OR502AA_v1_g_15712	Conserved gene of unknown function	0.798957	2.27541	2.7399
Phum_OR502AA_v1_g_15727	Conserved gene of unknown function	-9.5514	-1.74572	-2.21694
Phum_OR502AA_v1_g_15808	Carbohydrate-binding protein	0	0	0
Phum_OR502AA_v1_g_15837	Glucanase inhibitor protein 1	6.00234	4.32271	3.31219
Phum_OR502AA_v1_g_15941	OMP85 family outer membrane protein	0.820941	0.579577	0.791884
Phum_OR502AA_v1_g_16030	Glycoside hydrolase	-0.981266	-0.68761	-0.462289
Phum_OR502AA_v1_g_16197	Conserved gene of unknown function	-9.03829	-5.96627	-6.10225
Phum_OR502AA_v1_g_16266	Calcineurin-like phosphoesterase	0	0	0
Phum_OR502AA_v1_g_16267	Calcineurin-like phosphoesterase	0	0	0
Phum_OR502AA_v1_g_16293	Loricrin	0	0	0
Phum_OR502AA_v1_g_16311	Calcineurin-like phosphoesterase	5.75156	5.27108	5.52376
Phum_OR502AA_v1_g_16377	Pectinesterase	9.73265	7.84366	7.35682
Phum_OR502AA_v1_g_16491	ATP-binding Cassette (ABC) Superfamily	-11.0421	-3.16859	-3.14389
Phum_OR502AA_v1_g_16594	Conserved gene of unknown function	0	0	0
Phum_OR502AA_v1_g_16656	Glucose-6-phosphate isomerase	0	0	0
Phum_OR502AA_v1_g_16659	Expressed gene of unknown function	0	0	0
Phum_OR502AA_v1_g_16700	Carbohydrate-binding protein	3.74331	3.48227	3.55403
Phum_OR502AA_v1_g_16744	Cellulose binding elicitor lectin (CBEL)	2.91264	5.80643	4.781
Phum_OR502AA_v1_g_16775	Novel protein containing SEA domains	4.43903	4.92674	5.34883
Phum_OR502AA_v1_g_16792	Carbohydrate esterase	0	0	0
Phum_OR502AA_v1_g_16857	Programmed cell death protein 2	0	0	0
Phum_OR502AA_v1_g_16904	Protease inhibitor Epi7	1.62529	1.05309	1.05761
Phum_OR502AA_v1_g_16924	SCP-like extracellular protein	-8.61347	-3.03905	-2.45039
Phum_OR502AA_v1_g_16948	Expressed gene of unknown function	-1.05129	-1.2777	-1.51628
Phum_OR502AA_v1_g_17037	Cutinase	-9.0025	-9.0025	-9.0025
Phum_OR502AA_v1_g_17043	Loricrin	0	0	0
Phum_OR502AA_v1_g_17094	Gene of unknown function	-11.8856	-5.36894	-3.85062
Phum_OR502AA_v1_g_17095	Gene of unknown function	-8.94333	-3.46038	-4.76072
Phum_OR502AA_v1_g_17192	Conserved gene of unknown function	0	0	0
Phum_OR502AA_v1_g_17347	GPI-anchored serine rich tenascin-like glycoprotein	-2.97785	-2.24932	-1.94427
Phum_OR502AA_v1_g_17454	Cysteine protease family C01A	-10.8179	-3.95132	-4.4179
Phum_OR502AA_v1_g_17564	Polygalacturonase	0	0	0
Phum_OR502AA_v1_g_17647	Conserved gene of unknown function	-7.57559	-0.817204	-2.57799
Phum_OR502AA_v1_g_17666	Sporangia induced predicted protein	0	0	0
Phum_OR502AA_v1_g_17770	GPI-anchored leucine-rich lipoprotein	2.53958	3.53794	4.04515
Phum_OR502AA_v1_g_18013	Acidic chitinase	0	0	0
Phum_OR502AA_v1_g_18087	Conserved gene of unknown function	-5.70413	-2.78701	-2.66651
Phum_OR502AA_v1_g_18093	Tenascin	-6.11034	-1.91198	-3.07529
Phum_OR502AA_v1_g_18134	Conserved gene of unknown function	0	0	0
Phum_OR502AA_v1_g_18234	Necrosis-inducing	4.71367	6.61582	7.81418
Phum_OR502AA_v1_g_18257	Tubular mastigoneme protein	-1.46806	0.423118	0.174395
Phum_OR502AA_v1_g_18258	Elicitin SOL10	-7.40653	-0.902082	-3.08144
Phum_OR502AA_v1_g_18259	Elicitin SOL10	-12.2668	-1.38666	-2.52589
Phum_OR502AA_v1_g_18262	VsaB	5.1595	3.42458	3.50055
Phum_OR502AA_v1_g_18324	Necrosis-inducing	-2.91013	-3.06515	-2.02741
Phum_OR502AA_v1_g_18378	Gene of unknown function	4.55621	4.70549	4.50531
Phum_OR502AA_v1_g_18380	Glycoside hydrolase	-1.68027	2.50665	2.26606
Phum_OR502AA_v1_g_18408	Membrane protein	-1.88183	-1.54502	-1.50148
Phum_OR502AA_v1_g_18552	Cysteine-rich protein	-10.8732	-1.71895	-2.18931
Phum_OR502AA_v1_g_18572	Pectinesterase	-3.69222	-2.5307	-4.48076
Phum_OR502AA_v1_g_18670	NPP1	0	0	3.89061
Phum_OR502AA_v1_g_18715	Gene of unknown function	-9.31271	-3.35209	-3.0019
Phum_OR502AA_v1_g_18752	Adhesin	-0.764512	-0.205916	-1.02847
Phum_OR502AA_v1_g_18793	Isoform 2 of Mucin-19	-11.0577	-2.26338	-2.73347
Phum_OR502AA_v1_g_19097	Conserved gene of unknown function	-7.74685	-4.43143	-4.34023
Phum_OR502AA_v1_g_19159	Glucanase inhibitor protein 1	8.70623	7.08788	7.19183
Phum_OR502AA_v1_g_19197	NPP1	7.4495	8.34726	8.24819
Phum_OR502AA_v1_g_19256	Thioredoxin reductase 1	-2.67617	-1.96382	-2.07373
Phum_OR502AA_v1_g_19285	Carbonic anhydrase	0	5.60719	0
Phum_OR502AA_v1_g_19293	Conserved domain protein	-0.316618	1.204	0.781371
Phum_OR502AA_v1_g_19295	Adventurous gliding motility protein AgmQ	-14.6332	-1.58211	-0.914245
Phum_OR502AA_v1_g_19350	Gene of unknown function	-8.28036	-0.191581	2.39873
Phum_OR502AA_v1_g_19351	Gene of unknown function	0	0	0
Phum_OR502AA_v1_g_19373	Conserved gene of unknown function	-2.21775	0.113149	1.20167
Phum_OR502AA_v1_g_19463	Necrosis-inducing	-0.459378	0.341025	-0.461231
Phum_OR502AA_v1_g_19517	Glucanase inhibitor protein 1	6.28845	5.63452	5.67545
Phum_OR502AA_v1_g_19576	Protease inhibitor Epi7	3.94399	2.77345	2.8843
Phum_OR502AA_v1_g_19643	NPP1	0	0	0
Phum_OR502AA_v1_g_19653	Elicitin SOL11B	0	0	0
Phum_OR502AA_v1_g_19655	Elicitin SOL11B	0	0	0

## Sheet: RXLRs
Gene_ID	Description	2DPI	3DPI	4DPI
Phum_OR502AA_v1_g_00276	EER-like-WY	-3.52939	-3.0486	-2.2603
Phum_OR502AA_v1_g_00357	EER-like-WY	-3.10289	-2.72125	-1.61377
Phum_OR502AA_v1_g_00565	EER-like-WY	3.38373	3.92867	3.7949
Phum_OR502AA_v1_g_00641	EER-like-WY	2.0525	2.67085	2.24067
Phum_OR502AA_v1_g_01023	EER-like-WY	-1.83479	-1.41468	-0.535169
Phum_OR502AA_v1_g_01026	EER-like-WY	-4.03091	-2.47709	-3.33544
Phum_OR502AA_v1_g_03188	EER-like-WY	2.23224	2.33112	2.87274
Phum_OR502AA_v1_g_04458	EER-like-WY	-1.37622	-2.73701	-2.21716
Phum_OR502AA_v1_g_04559	EER-like-WY	-2.92236	-1.38254	-1.83834
Phum_OR502AA_v1_g_04714	EER-like-WY	-6.88824	-2.45737	-2.22955
Phum_OR502AA_v1_g_04852	EER-like-WY	-1.69347	0.0733689	-1.09575
Phum_OR502AA_v1_g_06413	EER-like-WY	-0.578323	-0.925123	-1.70086
Phum_OR502AA_v1_g_07199	EER-like-WY	-0.382505	-3.11331e-05	0.764883
Phum_OR502AA_v1_g_07347	EER-like-WY	-3.54573	-1.82849	-2.93181
Phum_OR502AA_v1_g_07913	EER-like-WY	-0.559397	0.29011	0.384296
Phum_OR502AA_v1_g_08291	EER-like-WY	-1.85128	-1.6825	-2.10843
Phum_OR502AA_v1_g_09253	EER-like-WY	3.98002	2.71845	3.20837
Phum_OR502AA_v1_g_09416	EER-like-WY	-6.26308	-1.12236	-6.26308
Phum_OR502AA_v1_g_10448	EER-like-WY	0.167677	-1.12827	-0.627159
Phum_OR502AA_v1_g_12119	EER-like-WY	-0.690904	-0.179165	0.565853
Phum_OR502AA_v1_g_12294	EER-like-WY	0.339109	-0.902723	-0.761645
Phum_OR502AA_v1_g_14948	EER-like-WY	2.16071	2.92786	2.90327
Phum_OR502AA_v1_g_15202	EER-like-WY	0.969372	1.42343	1.42297
Phum_OR502AA_v1_g_15337	EER-like-WY	-0.237434	1.26338	1.28063
Phum_OR502AA_v1_g_15731	EER-like-WY	-4.97557	1.26117	0.62915
Phum_OR502AA_v1_g_16215	EER-like-WY	2.54985	1.57267	1.4766
Phum_OR502AA_v1_g_17746	EER-like-WY	0.750059	1.32372	1.72982
Phum_OR502AA_v1_g_18020	EER-like-WY	0.25002	-1.40151	-0.776979
Phum_OR502AA_v1_g_18031	EER-like-WY	1.8903	1.63075	1.40366
Phum_OR502AA_v1_g_18332	EER-like-WY	1.81375	2.23063	2.10651
Phum_OR502AA_v1_g_18489	EER-like-WY	-2.26396	-1.32865	-1.31465
Phum_OR502AA_v1_g_18563	EER-like-WY	0.835857	0.458656	0.878958
Phum_OR502AA_v1_g_18957	EER-like-WY	3.97235	4.60712	4.55785
Phum_OR502AA_v1_g_19016	EER-like-WY	2.53358	2.29438	2.31081
Phum_OR502AA_v1_g_19590	EER-like-WY	-2.73362	-2.43701	-1.59214
Phum_OR502AA_v1_g_05031	EER-No WY	1.6628	1.74327	1.98122
Phum_OR502AA_v1_g_05504	EER-No WY	1.54116	1.4263	1.45728
Phum_OR502AA_v1_g_00204	EER-WY	-1.7507	-0.859481	-0.890216
Phum_OR502AA_v1_g_00653	EER-WY	-1.32322	-0.567261	-0.328786
Phum_OR502AA_v1_g_00881	EER-WY	-4.24679	-1.7846	-2.38959
Phum_OR502AA_v1_g_01029	EER-WY	0.767053	1.74302	1.79447
Phum_OR502AA_v1_g_01659	EER-WY	1.35782	-0.632748	-0.105981
Phum_OR502AA_v1_g_01692	EER-WY	-0.468399	-0.798722	-0.733096
Phum_OR502AA_v1_g_02834	EER-WY	0.902318	2.5704	1.70774
Phum_OR502AA_v1_g_03135	EER-WY	-3.30782	-3.10301	-2.42639
Phum_OR502AA_v1_g_03171	EER-WY	0.076058	1.04301	1.15643
Phum_OR502AA_v1_g_03338	EER-WY	-0.438507	-0.414932	0.826541
Phum_OR502AA_v1_g_04063	EER-WY	0.32633	0.821668	0.409241
Phum_OR502AA_v1_g_04342	EER-WY	0.362941	0.207686	0.201009
Phum_OR502AA_v1_g_04372	EER-WY	2.12762	2.95391	2.48338
Phum_OR502AA_v1_g_04920	EER-WY	2.20021	1.11303	1.50337
Phum_OR502AA_v1_g_05047	EER-WY	-1.00347	-1.12754	-0.999545
Phum_OR502AA_v1_g_05334	EER-WY	-0.442982	-1.29081	-0.687702
Phum_OR502AA_v1_g_05774	EER-WY	0.923437	0.36473	0.34406
Phum_OR502AA_v1_g_06604	EER-WY	-1.50474	-0.426069	-0.318858
Phum_OR502AA_v1_g_07142	EER-WY	-0.180887	0.502881	0.9166
Phum_OR502AA_v1_g_07820	EER-WY	-2.51766	-2.0234	-2.39835
Phum_OR502AA_v1_g_09070	EER-WY	1.56912	0.624743	1.08647
Phum_OR502AA_v1_g_09085	EER-WY	-1.08183	-1.49789	-0.84019
Phum_OR502AA_v1_g_09687	EER-WY	5.40695	2.48943	3.98378
Phum_OR502AA_v1_g_10977	EER-WY	-5.66467	-2.34505	-2.92871
Phum_OR502AA_v1_g_11641	EER-WY	-2.03172	-2.03171	-2.29508
Phum_OR502AA_v1_g_12026	EER-WY	0.794554	2.20336	-0.975098
Phum_OR502AA_v1_g_13173	EER-WY	3.29179	2.58279	2.97
Phum_OR502AA_v1_g_14402	EER-WY	-1.44676	-0.981508	-0.456244
Phum_OR502AA_v1_g_15960	EER-WY	-3.09752	2.61058	1.18735
Phum_OR502AA_v1_g_16405	EER-WY	-2.19069	-4.10128	-8.47003
Phum_OR502AA_v1_g_16657	EER-WY	-0.711082	-0.340678	-0.163935
Phum_OR502AA_v1_g_17609	EER-WY	-1.48592	-1.04766	-1.04196
Phum_OR502AA_v1_g_17755	EER-WY	-0.156874	0.463447	0.314265
Phum_OR502AA_v1_g_18036	EER-WY	-3.5204	-3.22335	-3.28512
Phum_OR502AA_v1_g_18050	EER-WY	0.183826	0.425326	0.18674
Phum_OR502AA_v1_g_18531	EER-WY	0.286118	0.198182	0.396823
Phum_OR502AA_v1_g_18799	EER-WY	-2.1527	-2.44201	-2.41602
Phum_OR502AA_v1_g_19618	EER-WY	-0.545883	-0.163117	-0.0549663
Phum_OR502AA_v1_g_19639	EER-WY	-5.36075	-3.3214	-2.93335
Phum_OR502AA_v1_g_01463	QXLR-EER-No WY	-0.893791	-1.81317	-1.19225
Phum_OR502AA_v1_g_01491	QXLR-EER-No WY	8.41964	7.12524	7.15031
Phum_OR502AA_v1_g_01948	QXLR-EER-No WY	2.06822	2.66317	2.60687
Phum_OR502AA_v1_g_02966	QXLR-EER-No WY	1.09926	0.574313	0.154036
Phum_OR502AA_v1_g_02978	QXLR-EER-No WY	0.6284	0.735282	-0.0378433
Phum_OR502AA_v1_g_05595	QXLR-EER-No WY	3.17021	2.02563	2.08187
Phum_OR502AA_v1_g_06671	QXLR-EER-No WY	0.983296	0.961744	1.23107
Phum_OR502AA_v1_g_08041	QXLR-EER-No WY	-1.59161	-0.223844	-0.640901
Phum_OR502AA_v1_g_08153	QXLR-EER-No WY	-3.45698	-0.102577	-0.791497
Phum_OR502AA_v1_g_08347	QXLR-EER-No WY	3.54213	2.06795	3.37977
Phum_OR502AA_v1_g_08348	QXLR-EER-No WY	1.72716	1.80114	2.4978
Phum_OR502AA_v1_g_10735	QXLR-EER-No WY	-1.96485	-1.03677	-0.832273
Phum_OR502AA_v1_g_14120	QXLR-EER-No WY	-0.477888	-0.43499	-0.725336
Phum_OR502AA_v1_g_14697	QXLR-EER-No WY	3.58554	2.7262	2.38533
Phum_OR502AA_v1_g_14862	QXLR-EER-No WY	1.62646	1.46405	1.32421
Phum_OR502AA_v1_g_16544	QXLR-EER-No WY	9.45355	9.89126	9.5272
Phum_OR502AA_v1_g_18614	QXLR-EER-No WY	0	0	0
Phum_OR502AA_v1_g_06559	QXLR-EER-WY	-1.38617	-1.00271	-1.20906
Phum_OR502AA_v1_g_07929	QXLR-EER-WY	0.090457	-1.43549	-2.20391
Phum_OR502AA_v1_g_07936	QXLR-EER-WY	2.96012	3.3888	3.65433
Phum_OR502AA_v1_g_11661	QXLR-EER-WY	-0.170733	1.38836	-0.0295587
Phum_OR502AA_v1_g_17032	QXLR-EER-WY	3.65927	3.41575	3.63285
Phum_OR502AA_v1_g_17497	QXLR-EER-WY	-2.10693	-1.34984	-1.19343
Phum_OR502AA_v1_g_00556	QXLR-No WY	-0.702318	-0.146331	-0.573657
Phum_OR502AA_v1_g_06485	QXLR-No WY	-5.00186	-3.68609	-2.81535
Phum_OR502AA_v1_g_10817	QXLR-No WY	0.599813	1.39394	1.23664
Phum_OR502AA_v1_g_12073	QXLR-No WY	2.50471	2.72983	2.92087
Phum_OR502AA_v1_g_06499	QXLR-WY	3.52947	1.74193	1.85491
Phum_OR502AA_v1_g_06648	QXLR-WY	-1.70063	-1.81028	-1.78083
Phum_OR502AA_v1_g_07666	QXLR-WY	0	0	0
Phum_OR502AA_v1_g_14290	QXLR-WY	-2.46998	-2.40133	-2.08032
Phum_OR502AA_v1_g_14700	QXLR-WY	0	0	0
Phum_OR502AA_v1_g_17290	QXLR-WY	-1.59032	-0.948807	-1.11906
Phum_OR502AA_v1_g_17845	QXLR-WY	5.39824	3.89483	4.6673
Phum_OR502AA_v1_g_17980	QXLR-WY	4.74845	4.6394	3.93773
Phum_OR502AA_v1_g_18203	RXL-EER-like-No WY	-0.536404	1.65843	1.90816
Phum_OR502AA_v1_g_18603	RXL-EER-like-No WY	6.58427	5.2574	5.22463
Phum_OR502AA_v1_g_03717	RXL-EER-like-WY	2.61128	1.75492	1.52509
Phum_OR502AA_v1_g_19210	RXL-EER-like-WY	-0.529719	-2.68818	-2.53262
Phum_OR502AA_v1_g_01541	RXL-EER-No WY	0.575343	1.03795	0.854651
Phum_OR502AA_v1_g_04582	RXL-EER-No WY	-3.20526	-2.35533	-1.94868
Phum_OR502AA_v1_g_04703	RXL-EER-No WY	-3.78532	-0.890019	-1.22196
Phum_OR502AA_v1_g_05874	RXL-EER-No WY	-2.3478	-0.175542	-0.903586
Phum_OR502AA_v1_g_07298	RXL-EER-No WY	-2.11858	-2.26231	-2.41139
Phum_OR502AA_v1_g_08599	RXL-EER-No WY	-0.666276	-1.47649	-1.41191
Phum_OR502AA_v1_g_09787	RXL-EER-No WY	7.28514	7.1154	7.69787
Phum_OR502AA_v1_g_09910	RXL-EER-No WY	-8.63459	-4.39219	-3.88711
Phum_OR502AA_v1_g_10559	RXL-EER-No WY	7.40093	5.59062	5.38256
Phum_OR502AA_v1_g_14415	RXL-EER-No WY	0.569977	-0.604558	-0.211322
Phum_OR502AA_v1_g_18415	RXL-EER-No WY	-2.92183	-3.74448	-2.84727
Phum_OR502AA_v1_g_18607	RXL-EER-No WY	-0.741216	-0.584266	-0.551148
Phum_OR502AA_v1_g_18608	RXL-EER-No WY	4.11993	4.34255	4.44315
Phum_OR502AA_v1_g_19516	RXL-EER-No WY	3.83561	4.33774	4.671
Phum_OR502AA_v1_g_09105	RXL-EER-WY	3.59393	4.14284	4.13478
Phum_OR502AA_v1_g_18892	RXL-EER-WY	7.26998	6.38839	6.39462
Phum_OR502AA_v1_g_00148	RXLR-EER-No WY	5.25047	4.35437	4.6537
Phum_OR502AA_v1_g_00910	RXLR-EER-No WY	7.64048	8.58916	9.82837
Phum_OR502AA_v1_g_01438	RXLR-EER-No WY	0.354072	0.50564	0.235568
Phum_OR502AA_v1_g_01441	RXLR-EER-No WY	2.83708	2.33686	2.25755
Phum_OR502AA_v1_g_02669	RXLR-EER-No WY	-1.10032	-0.921257	-0.630375
Phum_OR502AA_v1_g_03093	RXLR-EER-No WY	-0.762032	2.1356	3.35531
Phum_OR502AA_v1_g_03280	RXLR-EER-No WY	0.81022	1.34098	1.31294
Phum_OR502AA_v1_g_03458	RXLR-EER-No WY	2.33314	3.13549	2.80907
Phum_OR502AA_v1_g_03903	RXLR-EER-No WY	3.42467	4.41998	4.12326
Phum_OR502AA_v1_g_04338	RXLR-EER-No WY	3.00374	3.96954	3.67632
Phum_OR502AA_v1_g_04994	RXLR-EER-No WY	0.187499	0.122684	0.446651
Phum_OR502AA_v1_g_05167	RXLR-EER-No WY	0	0	0
Phum_OR502AA_v1_g_05251	RXLR-EER-No WY	5.4947	5.97272	5.94843
Phum_OR502AA_v1_g_05977	RXLR-EER-No WY	4.14161	3.53107	3.42704
Phum_OR502AA_v1_g_06047	RXLR-EER-No WY	-2.98631	-3.05281	-3.20209
Phum_OR502AA_v1_g_06684	RXLR-EER-No WY	5.89821	5.05923	4.70244
Phum_OR502AA_v1_g_06889	RXLR-EER-No WY	-1.52304	-1.16862	-1.4562
Phum_OR502AA_v1_g_06891	RXLR-EER-No WY	-1.43003	-0.57095	-1.37388
Phum_OR502AA_v1_g_06904	RXLR-EER-No WY	4.60668	4.32608	4.60135
Phum_OR502AA_v1_g_07054	RXLR-EER-No WY	-8.69656	-2.26906	-3.711
Phum_OR502AA_v1_g_08148	RXLR-EER-No WY	-4.73914	-3.90774	-2.02808
Phum_OR502AA_v1_g_08643	RXLR-EER-No WY	0.799278	1.4996	2.09265
Phum_OR502AA_v1_g_08880	RXLR-EER-No WY	2.37181	1.31723	1.2703
Phum_OR502AA_v1_g_10400	RXLR-EER-No WY	-0.535723	0.153847	-0.619679
Phum_OR502AA_v1_g_10902	RXLR-EER-No WY	2.05443	1.83655	1.68906
Phum_OR502AA_v1_g_12394	RXLR-EER-No WY	0	0	0
Phum_OR502AA_v1_g_13047	RXLR-EER-No WY	2.00354	2.71832	2.29459
Phum_OR502AA_v1_g_13728	RXLR-EER-No WY	2.73943	2.43375	2.57612
Phum_OR502AA_v1_g_13864	RXLR-EER-No WY	-1.16326	0.131266	0.0264273
Phum_OR502AA_v1_g_14336	RXLR-EER-No WY	0	0	0
Phum_OR502AA_v1_g_14337	RXLR-EER-No WY	0	0	0
Phum_OR502AA_v1_g_15494	RXLR-EER-No WY	-2.35989	-2.0063	-1.8423
Phum_OR502AA_v1_g_16070	RXLR-EER-No WY	0	0	4.21551
Phum_OR502AA_v1_g_16663	RXLR-EER-No WY	-0.44168	0.187357	-0.24534
Phum_OR502AA_v1_g_16780	RXLR-EER-No WY	1.28745	0.545082	0.622603
Phum_OR502AA_v1_g_17041	RXLR-EER-No WY	1.66407	1.49717	1.19888
Phum_OR502AA_v1_g_17042	RXLR-EER-No WY	-5.46312	-1.19428	-5.46312
Phum_OR502AA_v1_g_17132	RXLR-EER-No WY	1.51177	0.591466	1.02971
Phum_OR502AA_v1_g_17141	RXLR-EER-No WY	0	0	0
Phum_OR502AA_v1_g_17444	RXLR-EER-No WY	3.4132	3.12904	2.62264
Phum_OR502AA_v1_g_17694	RXLR-EER-No WY	8.24212	7.41845	7.74122
Phum_OR502AA_v1_g_18070	RXLR-EER-No WY	-0.154554	-0.185046	-0.555561
Phum_OR502AA_v1_g_18422	RXLR-EER-No WY	6.37879	5.42883	5.53144
Phum_OR502AA_v1_g_18764	RXLR-EER-No WY	0.324549	-0.609134	1.18779
Phum_OR502AA_v1_g_18794	RXLR-EER-No WY	1.86787	1.69445	2.1104
Phum_OR502AA_v1_g_19646	RXLR-EER-No WY	-5.20661	0.429719	1.52765
Phum_OR502AA_v1_g_01010	RXLR-EER-WY	-9.86544	-6.26052	-4.24109
Phum_OR502AA_v1_g_01157	RXLR-EER-WY	-0.241612	-0.0354991	0.187979
Phum_OR502AA_v1_g_01442	RXLR-EER-WY	0.928349	1.9275	2.12816
Phum_OR502AA_v1_g_02320	RXLR-EER-WY	-1.15077	-0.779422	-0.58115
Phum_OR502AA_v1_g_02458	RXLR-EER-WY	3.2258	6.16389	5.41695
Phum_OR502AA_v1_g_03360	RXLR-EER-WY	0.29395	0.978012	1.25674
Phum_OR502AA_v1_g_05449	RXLR-EER-WY	0	0	0
Phum_OR502AA_v1_g_06479	RXLR-EER-WY	-4.58554	-2.79249	-2.57435
Phum_OR502AA_v1_g_06871	RXLR-EER-WY	0	0	0
Phum_OR502AA_v1_g_09620	RXLR-EER-WY	-0.720275	2.04115	2.33978
Phum_OR502AA_v1_g_11747	RXLR-EER-WY	-4.07047	-3.06311	-2.97615
Phum_OR502AA_v1_g_13486	RXLR-EER-WY	-9.6218	-3.05117	-3.19893
Phum_OR502AA_v1_g_14866	RXLR-EER-WY	-3.48706	-2.44339	-2.19762
Phum_OR502AA_v1_g_15505	RXLR-EER-WY	1.76954	2.12724	1.61522
Phum_OR502AA_v1_g_15620	RXLR-EER-WY	4.14656	6.16389	5.06399
Phum_OR502AA_v1_g_15629	RXLR-EER-WY	1.76695	2.08614	2.22341
Phum_OR502AA_v1_g_16040	RXLR-EER-WY	0	0	0
Phum_OR502AA_v1_g_17476	RXLR-EER-WY	-1.93615	-1.26666	-0.82209
Phum_OR502AA_v1_g_17634	RXLR-EER-WY	-0.884223	-0.26658	0.374969
Phum_OR502AA_v1_g_18051	RXLR-EER-WY	-3.79782	-1.45891	-1.17521
Phum_OR502AA_v1_g_18538	RXLR-EER-WY	0	0	0
Phum_OR502AA_v1_g_19192	RXLR-EER-WY	-0.936872	0.208189	-0.269115
Phum_OR502AA_v1_g_00076	RXLR-No WY	0	0	0
Phum_OR502AA_v1_g_00627	RXLR-No WY	0	0	0
Phum_OR502AA_v1_g_00958	RXLR-No WY	2.8107	2.57087	2.56216
Phum_OR502AA_v1_g_01241	RXLR-No WY	0.0388581	-0.0502247	0.340102
Phum_OR502AA_v1_g_01272	RXLR-No WY	0.357815	0.16846	-0.353998
Phum_OR502AA_v1_g_01365	RXLR-No WY	-1.99576	-0.713027	-0.769289
Phum_OR502AA_v1_g_02046	RXLR-No WY	-6.82392	-6.82392	-6.82392
Phum_OR502AA_v1_g_02047	RXLR-No WY	0	0	0
Phum_OR502AA_v1_g_02555	RXLR-No WY	0	0	0
Phum_OR502AA_v1_g_03010	RXLR-No WY	-1.61964	-0.0919452	-0.662651
Phum_OR502AA_v1_g_04242	RXLR-No WY	-8.69975	-5.17266	-4.67897
Phum_OR502AA_v1_g_05237	RXLR-No WY	6.26188	6.73097	6.84841
Phum_OR502AA_v1_g_05743	RXLR-No WY	-1.87764	-3.24682	-4.69164
Phum_OR502AA_v1_g_06087	RXLR-No WY	-3.80163	-3.97832	-3.57274
Phum_OR502AA_v1_g_06440	RXLR-No WY	1.50217	1.68787	2.18266
Phum_OR502AA_v1_g_06920	RXLR-No WY	0	0	0
Phum_OR502AA_v1_g_06921	RXLR-No WY	0	0	0
Phum_OR502AA_v1_g_07084	RXLR-No WY	-6.16475	-5.07346	-4.02063
Phum_OR502AA_v1_g_07381	RXLR-No WY	1.88647	1.21207	1.82441
Phum_OR502AA_v1_g_07777	RXLR-No WY	0.180255	-1.35601	-0.833016
Phum_OR502AA_v1_g_08236	RXLR-No WY	3.60176	4.18105	3.74011
Phum_OR502AA_v1_g_08369	RXLR-No WY	-1.11261	-0.985374	-0.962637
Phum_OR502AA_v1_g_08381	RXLR-No WY	2.49182	3.87913	4.39442
Phum_OR502AA_v1_g_10788	RXLR-No WY	0	0	0
Phum_OR502AA_v1_g_10876	RXLR-No WY	-9.37231	-3.36232	-4.01329
Phum_OR502AA_v1_g_11166	RXLR-No WY	0	0	0
Phum_OR502AA_v1_g_11201	RXLR-No WY	0	0	0
Phum_OR502AA_v1_g_11202	RXLR-No WY	0	0	0
Phum_OR502AA_v1_g_11652	RXLR-No WY	0	0	0
Phum_OR502AA_v1_g_12186	RXLR-No WY	1.27467	1.87017	1.89464
Phum_OR502AA_v1_g_12470	RXLR-No WY	-0.822293	-0.945152	-0.768525
Phum_OR502AA_v1_g_12665	RXLR-No WY	0	0	0
Phum_OR502AA_v1_g_13247	RXLR-No WY	-0.864562	0.735761	0.629001
Phum_OR502AA_v1_g_13755	RXLR-No WY	4.91027	3.17946	3.47643
Phum_OR502AA_v1_g_13846	RXLR-No WY	-2.61086	-1.94655	-1.39705
Phum_OR502AA_v1_g_14215	RXLR-No WY	1.6512	1.33132	1.51341
Phum_OR502AA_v1_g_14255	RXLR-No WY	-0.226745	-0.402335	0.241141
Phum_OR502AA_v1_g_14348	RXLR-No WY	0	0	0
Phum_OR502AA_v1_g_15115	RXLR-No WY	2.52376	4.20922	4.95711
Phum_OR502AA_v1_g_16659	RXLR-No WY	0	0	0
Phum_OR502AA_v1_g_17309	RXLR-No WY	0	0	0
Phum_OR502AA_v1_g_17312	RXLR-No WY	0	0	0
Phum_OR502AA_v1_g_17647	RXLR-No WY	-7.57559	-0.817204	-2.57799
Phum_OR502AA_v1_g_17658	RXLR-No WY	2.7141	2.59864	2.60534
Phum_OR502AA_v1_g_17826	RXLR-No WY	0	0	0
Phum_OR502AA_v1_g_18815	RXLR-No WY	-0.671014	-1.11331	-0.740604
Phum_OR502AA_v1_g_19243	RXLR-No WY	0	0	0
Phum_OR502AA_v1_g_19580	RXLR-No WY	-6.20185	-6.20185	-6.20185
Phum_OR502AA_v1_g_00558	RXLR-WY	-1.16656	-2.73846	-2.7245
Phum_OR502AA_v1_g_02082	RXLR-WY	-2.99877	-2.56079	-2.88219
Phum_OR502AA_v1_g_03690	RXLR-WY	11.1402	10.8649	11.1907
Phum_OR502AA_v1_g_04330	RXLR-WY	0.23104	0.726341	0.65031
Phum_OR502AA_v1_g_04685	RXLR-WY	0.495107	-0.144393	0.105817
Phum_OR502AA_v1_g_04849	RXLR-WY	0.432706	0.214352	0.713493
Phum_OR502AA_v1_g_06865	RXLR-WY	-3.00644	-0.138391	-0.46567
Phum_OR502AA_v1_g_06933	RXLR-WY	-2.16475	-2.02882	-1.7434
Phum_OR502AA_v1_g_07457	RXLR-WY	0.730493	1.53297	1.554
Phum_OR502AA_v1_g_09325	RXLR-WY	3.06178	3.90672	3.71377
Phum_OR502AA_v1_g_12380	RXLR-WY	-2.81388	-0.678459	-1.06778
Phum_OR502AA_v1_g_13482	RXLR-WY	-5.75346	-3.99916	-2.7425
Phum_OR502AA_v1_g_14863	RXLR-WY	-0.669511	-1.24673	-1.20017
Phum_OR502AA_v1_g_15275	RXLR-WY	5.19638	5.83968	6.24303
Phum_OR502AA_v1_g_16812	RXLR-WY	1.54965	1.40475	1.60451
Phum_OR502AA_v1_g_18719	RXLR-WY	-2.57959	-1.84855	-1.89079
Phum_OR502AA_v1_g_05482	XLR-EER-like-No WY	5.20128	5.27338	5.37515
Phum_OR502AA_v1_g_05693	XLR-EER-like-No WY	0	0	0
Phum_OR502AA_v1_g_05883	XLR-EER-like-No WY	0	0	0
Phum_OR502AA_v1_g_01179	XLR-EER-like-WY	9.3694	8.99155	9.12999
Phum_OR502AA_v1_g_02968	XLR-EER-like-WY	0.244422	-0.336289	0.12215
Phum_OR502AA_v1_g_04783	XLR-EER-like-WY	-3.92655	0.474254	1.10994
Phum_OR502AA_v1_g_05371	XLR-EER-like-WY	2.66179	3.24169	3.22632
Phum_OR502AA_v1_g_05778	XLR-EER-like-WY	1.76582	1.34083	1.47011
Phum_OR502AA_v1_g_06764	XLR-EER-like-WY	3.18673	3.71026	3.2395
Phum_OR502AA_v1_g_18032	XLR-EER-like-WY	-3.34614	-3.69357	-1.68621
Phum_OR502AA_v1_g_18077	XLR-EER-like-WY	3.33037	3.29211	3.45724
Phum_OR502AA_v1_g_05973	XLR-EER-No WY	1.2429	-0.483319	-0.659623
Phum_OR502AA_v1_g_09102	XLR-EER-No WY	-0.149144	-0.839812	-0.767837
Phum_OR502AA_v1_g_13367	XLR-EER-No WY	2.30329	2.16589	2.73791
Phum_OR502AA_v1_g_15020	XLR-EER-No WY	-6.01375	-2.15734	-6.01375
Phum_OR502AA_v1_g_19403	XLR-EER-No WY	-1.90438	-0.815508	-0.812928
Phum_OR502AA_v1_g_04606	XLR-EER-No WY	0.705657	-0.466469	-0.849917
Phum_OR502AA_v1_g_10402	XLR-EER-WY	1.3404	1.18443	1.43324
Phum_OR502AA_v1_g_19175	XLR-EER-WY	1.18012	0.416467	-0.940798
Phum_OR502AA_v1_g_00526	XLR-EER-WY	-2.26615	0.568591	1.33367
Phum_OR502AA_v1_g_00887	XLR-EER-WY	-1.02638	0.678377	1.17792
Phum_OR502AA_v1_g_01214	XLR-EER-WY	0	0	0
Phum_OR502AA_v1_g_01321	XLR-EER-WY	-1.05624	-0.149664	-0.224194
Phum_OR502AA_v1_g_05126	XLR-EER-WY	3.29889	3.5246	3.71107
Phum_OR502AA_v1_g_05403	XLR-EER-WY	0	0	0
Phum_OR502AA_v1_g_06839	XLR-EER-WY	-3.78389	-3.78389	-3.78389
Phum_OR502AA_v1_g_11618	XLR-EER-WY	0	0	0
Phum_OR502AA_v1_g_16186	XLR-EER-WY	0	0	0
Phum_OR502AA_v1_g_16187	XLR-EER-WY	0	0	0
Phum_OR502AA_v1_g_17573	XLR-EER-WY	0	0	0
Phum_OR502AA_v1_g_17829	XLR-EER-WY	0.0776701	0.0652991	0.456828
Phum_OR502AA_v1_g_17908	XLR-EER-WY	0.422534	-0.657901	-1.17176
Phum_OR502AA_v1_g_19640	XLR-EER-WY	0	0	0
