# Supplementary material for: The Effector Repertoire of the Hop Downy Mildew Pathogen Pseudoperonospora humuli
Source: Front Genet. 2020 Aug 11;11:910. doi: 10.3389/fgene.2020.00910 (PMC7432248; doi:10.3389/fgene.2020.00910)
Supplement: TABLE S15 — List of core effectors in Pseudoperonospora humuli. [file Table_15.XLSX]

## Sheet: Sheet1
Gene ID	Description	2DPI	3DPI	4DPI	NC18668CAS_RPKM_value	NC18668GAL_RPKM_value	NY481J1_RPKM_value	NY482CA_RPKM_value	NY507_570BC_RPKM_value	VT503A3_RPKM_value	WI510-1_RPKM_value	OR501BA_RPKM_value	JP490_RPKM_value	JP490-5_RPKM_value	JP498SA_RPKM_value	OR502AA_RPKM_value
Phum_OR502AA_v1_g_10309	ATP-binding Cassette (ABC) Superfamily	5.08947	4.23385	4.42424	8.1455	8.39659	19.3389	23.6183	36.2314	27.0994	6.52811	22.3976	7.77758	19.4589	23.0232	26.2208
Phum_OR502AA_v1_g_12413	ATP-binding Cassette (ABC) Superfamily	4.13603	4.15092	4.82281	1.13806	5.8263	5.2031	6.69668	13.2184	7.45279	6.95101	6.36819	13.615	10.162	4.36155	7.0763
Phum_OR502AA_v1_g_00808	Calcineurin-like phosphoesterase	2.38264	2.9181	3.19515	1.21044	8.03573	1.15458	2.47449	5.44654	5.05223	35.7332	4.04717	10.8561	5.19053	1.93006	5.46636
Phum_OR502AA_v1_g_16311	Calcineurin-like phosphoesterase	5.75156	5.27108	5.52376	3.38391	4.279	7.14714	6.31088	7.76855	8.08769	9.76426	11.9069	2.29118	7.24419	11.3708	7.93977
Phum_OR502AA_v1_g_16700	Carbohydrate-binding protein	3.74331	3.48227	3.55403	2.21268	2.7645	1.66624	0.76016	3.94258	0.579242	1.86974	0.393707	0.551955	1.0471	0.958751	1.26159
Phum_OR502AA_v1_g_16744	Cellulose binding elicitor lectin (CBEL)	2.91264	5.80643	4.781	28.4293	26.8962	20.4593	19.6453	33.8242	23.3458	31.9358	17.115	25.1537	18.6249	23.955	22.5161
Phum_OR502AA_v1_g_05899	Conserved gene of unknown function	3.51878	2.54541	3.34894	67.9689	68.2855	83.8547	23.3405	156.188	29.8133	29.7213	6.4866	50.9255	23.0544	45.5933	69.4069
Phum_OR502AA_v1_g_06015	Conserved gene of unknown function	5.4433	3.60893	3.46985	21.7267	417.359	32.7287	19.2715	35.7666	16.8927	53.5178	19.5785	34.6598	25.2526	42.1852	45.3696
Phum_OR502AA_v1_g_12250	Conserved gene of unknown function	4.30585	4.18121	4.97783	3.05403	19.2408	1.84732	3.95918	2.96866	2.82925	7.94714	2.59019	0.423652	8.1709	3.41662	5.51842
Phum_OR502AA_v1_g_12826	Conserved gene of unknown function	5.18145	4.87746	5.23356	26.738	16.4618	41.5938	5.27102	68.7493	13.6318	94.8905	6.24	29.0875	16.9415	20.7356	18.123
Phum_OR502AA_v1_g_00641	EER-like-WY	5.25047	4.35437	4.6537	1.18912	6.02832	1.92822	5.65508	4.892	11.614	24.5112	6.20241	7.43942	7.27037	9.33514	11.6352
Phum_OR502AA_v1_g_03188	EER-like-WY	2.0525	2.67085	2.24067	13.7738	13.7133	8.82846	8.83523	12.745	6.78346	9.35997	9.53333	8.48245	14.3564	10.4857	14.8078
Phum_OR502AA_v1_g_19016	EER-like-WY	2.8107	2.57087	2.56216	1.3901	2.12534	2.5635	3.37024	13.4631	6.28563	3.83972	8.05634	6.32494	6.66602	2.2071	4.01575
Phum_OR502AA_v1_g_04734	Elicitin	2.85732	4.1697	3.54406	8.26133	1.85315	2.37099	2.86327	3.6656	2.38016	4.54367	1.69481	0.831612	2.89231	2.19257	3.01469
Phum_OR502AA_v1_g_01804	Elicitin RAL13E	2.18657	2.84602	2.73848	5.96522	145.314	2.89669	9.10223	1.11548	2.354	15.1664	0.942857	6.78541	3.31561	6.69677	2.80469
Phum_OR502AA_v1_g_05486	Endo-alpha-1,5-arabinanase	4.4088	3.82289	4.26116	10.8857	8.05887	7.68368	11.7749	8.21029	13.3884	7.44194	20.8191	6.60398	8.48263	9.666	14.9626
Phum_OR502AA_v1_g_13178	Exoglucanase 1	2.8374	3.70746	2.86201	0.253612	1.17345	0.685405	1.18244	1.68457	2.40819	2.75831	0.734903	3.84643	1.74822	1.00667	1.94976
Phum_OR502AA_v1_g_11650	Gene of unknown function	4.16807	4.25164	4.34868	8.24347	405.452	3.04893	6.90252	4.86638	4.1078	17.1937	3.33125	2.71101	4.0337	4.64969	3.91933
Phum_OR502AA_v1_g_18378	Gene of unknown function	4.55621	4.70549	4.50531	0.690881	1.42957	2.87134	3.17516	4.69479	2.5438	4.80494	5.863	5.89405	3.37217	2.48115	3.51799
Phum_OR502AA_v1_g_01833	Glucanase inhibitor protein 1	6.36343	4.18638	3.16028	35.6283	174.856	15.0396	15.0807	16.3102	10.1169	26.6183	10.101	41.4952	13.9216	23.4538	16.4873
Phum_OR502AA_v1_g_02146	Glucanase inhibitor protein 1	6.0841	3.72692	2.77129	5.53397	3.99589	3.39337	2.48802	5.55822	3.08319	5.06685	3.72265	3.23173	4.22049	2.26634	4.45479
Phum_OR502AA_v1_g_04035	Glucanase inhibitor protein 1	9.93242	10.3064	10.7783	2.98179	4.31895	8.07747	11.1775	8.89354	10.0312	3.82986	1.38248	7.80108	9.11542	9.41594	8.7111
Phum_OR502AA_v1_g_06636	Glucanase inhibitor protein 1	10.8114	9.59127	9.25791	274.332	553.308	53.1727	33.3105	58.4998	32.786	28.7059	37.2776	8.06231	24.4078	48.1711	36.6326
Phum_OR502AA_v1_g_19159	Glucanase inhibitor protein 1	8.70623	7.08788	7.19183	8.6604	15.8214	1.11631	0.654785	3.61099	1.48172	21.7396	0.904348	13.7561	2.10454	0.894667	3.48991
Phum_OR502AA_v1_g_19517	Glucanase inhibitor protein 1	6.28845	5.63452	5.67545	4.13892	9.37677	5.89149	21.7318	10.2328	22.6307	6.13396	44.0993	7.60523	36.2981	25.7242	21.3616
Phum_OR502AA_v1_g_05653	Glucanase inhibitor protein 2	6.06659	4.37602	3.96711	0.372443	1.66976	1.31952	2.67915	3.28331	3.32003	3.25161	1.85013	3.6313	3.34873	3.19134	4.05329
Phum_OR502AA_v1_g_13011	Hypothetical protein	6.17467	4.86385	4.84163	1.10541	39.1703	7.53139	6.8473	6.49658	3.64164	6.05217	4.1184	5.38885	5.25349	5.8503	5.46324
Phum_OR502AA_v1_g_01258	Mucin	3.63206	4.04662	4.33017	55.0892	94.454	67.0524	105.933	133.749	97.8173	101.815	85.5081	57.2794	110.112	65.3823	79.4681
Phum_OR502AA_v1_g_00914	Necrosis-inducing	2.03296	3.22069	2.67309	0.523395	1.35376	1.35508	2.51001	3.65279	0.608564	7.35765	0.65	0.425256	1.61348	2.50622	1.61999
Phum_OR502AA_v1_g_12838	Notch	3.17323	3.51258	3.52216	357.95	3561.88	310.013	521.702	202.133	324.124	3563.4	463.253	2981.62	164.687	805.388	466.74
Phum_OR502AA_v1_g_16775	Novel protein containing SEA domains	4.43903	4.92674	5.34883	5.45792	11.5288	2.08241	1.27235	1.63724	0.493582	4.80541	0.527189	2.06945	1.47221	0.962853	1.84371
Phum_OR502AA_v1_g_16377	Pectinesterase	9.73265	7.84366	7.35682	8.59032	15.0017	1.97583	0.68173	1.64482	2.14876	4.98542	3.88395	3.11855	3.0676	0.967311	2.21418
Phum_OR502AA_v1_g_05577	Proline-rich protein BstNI subfamily 3 precursor	5.30805	4.99344	5.18549	8.78859	2.18898	4.92335	8.58547	3.04886	5.8663	11.7044	7.47844	0.793411	5.14261	4.18371	4.28994
Phum_OR502AA_v1_g_19576	Protease inhibitor Epi7	3.94399	2.77345	2.8843	1.32147	2.39259	5.35706	3.4657	15.2901	2.24074	10.266	1.43598	5.16713	2.8219	4.29826	3.98296
Phum_OR502AA_v1_g_05330	putative diphthine methyl ester synthase	6.47104	6.04051	6.0826	5.80186	2.46991	2.08509	1.58626	2.14471	3.56727	1.61734	3.50058	1.02826	2.60091	3.39244	4.04347
Phum_OR502AA_v1_g_01948	QXLR-EER-No WY	2.23224	2.33112	2.87274	0.640199	0.515162	4.1728	5.96975	8.36764	8.39489	8.6207	7.11135	10.9233	4.9887	3.10585	6.71159
Phum_OR502AA_v1_g_05595	QXLR-EER-No WY	2.33314	3.13549	2.80907	4.40784	24.8672	6.48943	7.50565	11.5799	10.3988	31.6624	6.94175	12.5347	10.3388	12.5938	7.29985
Phum_OR502AA_v1_g_08347	QXLR-EER-No WY	3.29889	3.5246	3.71107	304.746	268.896	20.9618	25.2979	24.8772	22.4239	871.244	12.6798	605.029	34.6222	32.8505	18.8931
Phum_OR502AA_v1_g_14697	QXLR-EER-No WY	5.4947	5.97272	5.94843	21.3893	26.8845	13.9949	22.2529	8.93886	21.5813	28.442	21.514	26.8102	15.4701	14.9688	20.5088
Phum_OR502AA_v1_g_17032	QXLR-EER-WY	2.66179	3.24169	3.22632	91.4401	271.432	42.4564	57.3857	45.6542	43.5779	24.3554	63.3686	37.9729	51.1568	70.756	52.682
Phum_OR502AA_v1_g_12073	QXLR-No WY	2.83708	2.33686	2.25755	490.054	76.3857	35.675	47.7648	24.5643	49.1419	95.4484	51.9643	52.4087	31.7601	50.9598	58.8147
Phum_OR502AA_v1_g_17980	QXLR-WY	2.06822	2.66317	2.60687	68.4941	792.774	42.1462	66.0852	74.6045	43.8842	258.847	27.0111	200.626	66.3095	72.105	80.924
Phum_OR502AA_v1_g_09787	RXL-EER-No WY	4.14161	3.53107	3.42704	9.44974	24.2064	22.2336	5.28704	19.4379	7.97607	49.5937	3.34681	17.9151	10.5734	15.2815	12.7687
Phum_OR502AA_v1_g_18608	RXL-EER-No WY	4.60668	4.32608	4.60135	11.7292	4.83431	6.95835	3.40124	1.28725	3.10456	10.1492	1.03623	8.5421	1.67194	2.01874	6.14824
Phum_OR502AA_v1_g_19516	RXL-EER-No WY	3.54213	2.06795	3.37977	4.9073	4.85842	8.46756	11.4142	9.64052	14.5103	13.5929	12.6223	12.8575	10.3118	12.1589	19.1526
Phum_OR502AA_v1_g_09105	RXL-EER-WY	3.17021	2.02563	2.08187	20.6367	1.27992	4.12359	1.14091	2.93621	3.98333	7.60408	0.945454	5.56699	1.76016	3.74134	3.93358
Phum_OR502AA_v1_g_00148	RXLR-EER-No WY	2.30329	2.16589	2.73791	24.9227	16.0058	5.93282	2.53747	3.77605	3.63274	1.25274	5.50722	2.21096	4.66038	3.27658	7.36594
Phum_OR502AA_v1_g_01441	RXLR-EER-No WY	2.73943	2.43375	2.57612	0.526386	3.38862	1.58996	0.981692	3.27085	2.14214	4.81629	1.77956	4.49071	2.36644	1.93462	3.00447
Phum_OR502AA_v1_g_03458	RXLR-EER-No WY	4.91027	3.17946	3.47643	9.21175	10.6857	4.22214	4.68535	9.2281	10.0616	21.314	4.50667	8.84533	8.60522	2.32155	24.8329
Phum_OR502AA_v1_g_05251	RXLR-EER-No WY	3.58554	2.7262	2.38533	15.374	15.8842	44.2349	26.7251	30.8269	20.5975	20.2499	21.0833	24.1088	21.6165	13.3377	24.8064
Phum_OR502AA_v1_g_05977	RXLR-EER-No WY	5.19638	5.83968	6.24303	3.78241	0.570688	0.901963	2.31462	0.455879	1.28272	4.2852	0.68503	4.70583	0.425108	0.93835	0.826111
Phum_OR502AA_v1_g_06904	RXLR-EER-No WY	3.65927	3.41575	3.63285	0.364197	0.263759	0.6253	2.44517	1.311	3.55707	1.65987	0.63321	1.65709	1.70279	1.86323	2.79994
Phum_OR502AA_v1_g_13047	RXLR-EER-No WY	3.4132	3.12904	2.62264	1.54675	10.5796	2.95073	2.67859	5.58679	2.79758	9.30775	1.06716	9.216	0.662249	0.649687	1.3899
Phum_OR502AA_v1_g_13728	RXLR-EER-No WY	2.7141	2.59864	2.60534	2.40523	2.80309	3.63912	5.3364	3.09219	5.17535	4.20958	3.36471	1.88685	2.23718	3.80422	3.478
Phum_OR502AA_v1_g_17444	RXLR-EER-No WY	8.24212	7.41845	7.74122	7.0065	3.09009	20.178	8.85784	10.047	3.83831	4.95462	9.76109	4.59799	6.54202	6.3585	9.27584
Phum_OR502AA_v1_g_17694	RXLR-EER-No WY	4.74845	4.6394	3.93773	10.8567	46.6778	52.3774	54.9692	32.4137	24.8294	29.7404	29.64	19.3917	38.4008	97.7424	22.3245
Phum_OR502AA_v1_g_00958	RXLR-No WY	3.59393	4.14284	4.13478	1.29371	0.705216	0.0398065	0.700467	1.07303	1.47187	1.29682	0.483721	0.949409	0.825501	0.920275	0.875014
Phum_OR502AA_v1_g_13755	RXLR-No WY	7.28514	7.1154	7.69787	2.38235	45.1877	12.0113	46.0803	15.1389	57.9856	25.0999	65.0896	24.0021	39.5358	40.2268	32.3018
Phum_OR502AA_v1_g_17658	RXLR-No WY	2.00354	2.71832	2.29459	0.822478	9.64395	6.94861	0.657383	1.96372	1.27509	6.93722	0.340476	2.00478	0.633867	0.725483	2.29934
Phum_OR502AA_v1_g_09325	RXLR-WY	3.06178	3.90672	3.71377	8.78406	52.656	6.02511	5.52202	3.42593	4.81982	74.2209	2.574	18.5242	6.38938	8.27051	9.17437
Phum_OR502AA_v1_g_15275	RXLR-WY	2.50471	2.72983	2.92087	1.65646	4.16543	7.17589	4.44078	2.04083	5.24301	5.29036	3.6	16.0943	4.84044	2.49607	3.42489
Phum_OR502AA_v1_g_13169	SCP-like extracellular protein	3.72899	4.77402	5.46159	4.70449	6.32244	7.957	8.27624	15.5256	10.0002	16.0759	11.1027	12.9646	11.338	8.34217	10.3725
Phum_OR502AA_v1_g_13639	SCP-like extracellular protein	5.95313	4.44493	4.75741	2.81992	19.7843	3.69845	8.87467	12.2355	13.3884	87.2629	7.66071	71.1697	16.4805	5.44113	11.5788
Phum_OR502AA_v1_g_14049	SCP-like extracellular protein	2.42101	3.39379	3.06696	5.62276	18.7722	6.04794	2.67734	10.9199	2.59654	3.3458	5.54667	8.16492	6.88418	6.64807	2.09031
Phum_OR502AA_v1_g_05168	Secretory protein OPEL	5.95037	6.78445	6.01164	0.346915	0.167495	0.794171	0.582286	0.401398	0.75295	0.287473	0.100527	0.789228	0.374304	0.367204	0.145477
Phum_OR502AA_v1_g_05067	Serine protease family S01A	4.37273	3.11112	3.63301	1.01553	0.842728	1.57408	0.53267	1.46878	1.20539	0.197233	0.183923	0.360989	0.913094	0.279929	1.81877
Phum_OR502AA_v1_g_09804	Thrombospondin	4.67514	7.56474	6.12063	17.8851	13.4293	38.1134	28.6141	43.9104	31.483	19.2074	30.68	9.86595	27.8594	29.2304	29.557
Phum_OR502AA_v1_g_15106	Trans-sialidase	3.82963	3.88462	3.35726	2.05433	0.862488	3.06708	10.2445	2.64107	2.42324	0.925183	3.10588	4.06399	3.37297	4.25442	4.30736
Phum_OR502AA_v1_g_18262	VsaB	5.1595	3.42458	3.50055	9.65671	33.4253	21.8085	16.6852	17.3442	20.805	38.5395	14.8144	31.4996	13.2793	19.1653	23.5228
Phum_OR502AA_v1_g_13112	Whole genome shotgun sequence assembly, scaffold_94	2.65237	3.85196	3.50525	16.6791	103.986	30.9429	47.515	50.5578	34.8721	48.8181	38.1333	33.9414	33.5704	26.9947	38.5006
Phum_OR502AA_v1_g_18603	XLR-EER-like-No WY	3.83561	4.33774	4.671	3.16434	3.54665	1.86847	1.05382	0.484299	2.86164	7.5699	3.92977	4.71353	3.38707	3.92093	3.1594
Phum_OR502AA_v1_g_18077	XLR-EER-like-WY	2.53358	2.29438	2.31081	41.6212	2.21639	2.55425	10.4876	5.80333	1.453	25.043	0.886822	2.61088	1.23825	5.39895	4.11743
Phum_OR502AA_v1_g_05371	XLR-EER-like-WY	4.11993	4.34255	4.44315	1.1312	0.81924	2.05009	0.949344	3.563	1.07414	3.39799	2.62235	0.965051	1.1188	0.79824	2.52993
Phum_OR502AA_v1_g_13367	XLR-EER-No WY	6.58427	5.2574	5.22463	7.87585	107.699	9.60443	5.85668	40.3729	15.6874	24.7837	8.08889	8.50513	14.8799	8.52993	31.4243
Phum_OR502AA_v1_g_05126	XLR-EER-WY	3.33037	3.29211	3.45724	191.875	290.171	28.1513	23.482	48.2907	25.373	42.64	17.8819	62.1287	35.9101	53.8576	32.414
